# Supplementary material for: Cross comparison and prognostic assessment of breast cancer multigene signatures in a large population-based contemporary clinical series
Source: Sci Rep. 2019 Aug 21;9:12184. doi: 10.1038/s41598-019-48570-x (PMC6704148; doi:10.1038/s41598-019-48570-x)
Supplement: Supplementary file 2 — Dataset 1 [file 41598_2019_48570_MOESM2_ESM.xlsx]

## Sheet: Supp Table S1
Supplementary Table S1. Complete classification of all samples
For risk prediction signatures 0=low-risk, 0.5=intermediate-risk, 1=high-risk
Assay	OSbin	OS (year)	Clinical Evaluation Groups	LN status	Age	ER status	PR status	HER2 status	Grade	Tumor size	AIMS_PAM50	IC10	CIT	PAM50_centroid	ROR-S	ROR-T	ROR-P	ROR-PT	ROR-Tot	Oncotype DX	Gene70	GGI	Endopredict	Genius	TNBCtype	SCMOD2	Gene76	HDPP	SDPP
S000001.l.r.m.c.lib.g.k.a.t	0	7.05205479452055	ER+/HER2-/LN-_Endo	NodeNegative	85	Pos	Pos	Neg	2	13	LumA	4	normL	LumA	0.5	0	0	0	0	0	0	0	1	0	NA	ER+/HER2- Low Prolif	0	cluster2	1
S000002.l.r.m.c.lib.g.k.a.t	0	7.06575342465753	TNBC_Cyto	NodeNegative	66	Neg	Neg	Neg	3	16	Basal	10	basL	Basal	1	1	1	1	1	1	1	1	1	1	UNS	ER-/HER2-	0	cluster2	1
S000006.l.r.m.c.lib.g.k.a.t	1	2.3972602739726	ER+/HER2-/LN-_EndoAndCyto	NodeNegative	60	Pos	Neg	Neg	3	18	Basal	10	basL	Basal	1	1	1	1	1	1	1	1	1	0.5	NA	ER-/HER2-	1	cluster2	1
S000008.l.r.m.c.lib.g.k.a.t	0	6.99178082191781	ER+/HER2-/LN-_Endo	NodeNegative	40	Pos	Pos	Neg	2	9	LumA	8	normL	LumA	0	0	0	0	0	0.5	1	0	1	0.5	NA	ER+/HER2- Low Prolif	0	cluster1	0
S000011.l.r.m.c.lib.g.k.a.t	0	7.04931506849315	ER+/HER2-/LN+_Endo	NodePositive	76	Pos	Pos	Neg	2	18	LumA	7	lumA	LumA	0	0	0	0	0.5	1	1	0	1	0.5	NA	ER+/HER2- Low Prolif	0	cluster1	0
S000012.l.r.m.c.lib.g.k.a.t	0	7.06027397260274	TNBC_Cyto	NodePositive	56	Neg	Neg	Neg	3	25	Basal	10	basL	Basal	1	1	1	1	1	1	1	1	1	1	BL1	ER-/HER2-	0.5	cluster3	1
S000013.l.r.m.c.lib.g.k.a.t	1	4.84109589041096	ER+/HER2-/LN+_Endo	NodePositive	76	Pos	Pos	Neg	2	27	LumA	4	lumC	NA	1	1	0.5	0.5	1	1	1	0	1	0.5	NA	ER-/HER2-	1	cluster2	0.5
S000014.l.r.m.c.lib.g.k.a.t	1	2	ER+/HER2-/LN+_Endo	NodePositive	60	Pos	Pos	Neg	3	14	LumA	7	lumB	LumA	0	0	0.5	0.5	0.5	0.5	1	1	1	0.5	NA	ER+/HER2- High Prolif	1	NA	0
S000015.l.r.m.c.lib.g.k.a.t	0	6.98356164383562	ER+/HER2-/LN-_Endo	NodeNegative	52	Pos	Pos	Neg	2	18	LumA	8	normL	LumA	0	0	0	0	0	0	0	0	1	0	NA	ER+/HER2- Low Prolif	0	cluster2	0
S000017.l.r.m.c.lib.g.k.a.t	0	7.00821917808219	NA	NodeNegative	59	Pos	Pos	Pos	2	15	LumA	9	lumB	LumA	0.5	0.5	0.5	0.5	0.5	0.5	1	1	1	1	NA	ER+/HER2- High Prolif	1	cluster1	0
S000019.l.r.m.c.lib.g.k.a.t	0	6.99178082191781	HER2+/ER+_ImmunAndEndoAndCyto	NodeNegative	51	Pos	Pos	Pos	3	32	LumA	7	lumC	LumB	1	1	1	1	1	1	1	1	1	1	NA	ER+/HER2- High Prolif	1	cluster2	0
S000020.l.r.m.c.lib.g.k.a.t	0	7.02465753424658	HER2+/ER-_ImmunAndCyto	NodeNegative	65	Neg	Neg	Pos	3	15	Normal	4	mApo	Normal	0.5	0.5	0.5	0.5	0	1	1	0	1	1	NA	HER2+	0.5	cluster2	1
S000021.l.r.m.c.lib.g.k.a.t	0	7.02739726027397	ER+/HER2-/LN-_Untreated	NodeNegative	44	Pos	Pos	Neg	2	10	Normal	3	normL	LumA	0	0	0	0	0	1	1	0	0	0	NA	ER+/HER2- Low Prolif	0	cluster1	0
S000022.l.r.m.c.lib.g.k.a.t	0	7.01369863013699	ER+/HER2-/LN-_Endo	NodeNegative	69	Pos	Neg	Neg	2	23	LumA	2	normL	LumA	0.5	0.5	0	0.5	0	1	0	0	1	0	NA	ER+/HER2- Low Prolif	0	cluster2	0
S000023.l.r.m.c.lib.g.k.a.t	0	7.01369863013699	ER+/HER2-/LN+_Endo	NodePositive	67	Pos	Pos	Neg	1	20	LumA	4	lumA	LumA	0.5	0	0.5	0.5	0.5	0.5	1	1	1	0.5	NA	ER+/HER2- High Prolif	1	NA	0
S000024.l.r.m.c.lib.g.k.a.t	0	7.00821917808219	ER+/HER2-/LN-_Endo	NodeNegative	58	Pos	Pos	Neg	3	33	Normal	3	normL	LumA	0	0.5	0	0	0	0.5	1	0	1	0	NA	ER+/HER2- Low Prolif	0.5	cluster1	0
S000025.l.r.m.c.lib.g.k.a.t	0	6.98630136986301	ER+/HER2-/LN+_Endo	NodePositive	39	Pos	Neg	Neg	2	45	Normal	4	lumC	LumA	0	0.5	0	0.5	0.5	1	1	0	1	0.5	NA	ER+/HER2- Low Prolif	0.5	cluster3	0
S000028.l.r.m.c.lib.g.k.a.t	0	6.97260273972603	ER+/HER2-/LN+_EndoAndCyto	NodePositive	45	Pos	Pos	Neg	3	25	LumA	8	normL	LumA	0.5	0.5	0.5	0.5	1	1	1	1	1	0.5	NA	ER+/HER2- High Prolif	0.5	cluster1	0
S000029.l.r.m.c.lib.g.k.a.t	0	6.99452054794521	ER+/HER2-/LN-_Endo	NodeNegative	65	Pos	Pos	Neg	3	26	LumA	3	lumB	LumB	0.5	1	0.5	0.5	1	0.5	0	1	1	0.5	NA	ER+/HER2- High Prolif	1	cluster2	0.5
S000031.l.r.m.c.lib.g.k.a.t	0	6.96712328767123	ER+/HER2-/LN-_Endo	NodeNegative	68	Pos	Pos	Neg	2	7	LumA	3	normL	LumA	0	0	0	0	0	0	0	0	1	0	NA	ER+/HER2- Low Prolif	0	cluster1	0
S000032.l.r.m.c.lib.g.k.a.t	0	6.96712328767123	NA	NodeNegative	75	Pos	Pos	Pos	1	12	Normal	4	lumA	LumA	0	0	0	0	0	0	0	0	1	0	NA	ER+/HER2- Low Prolif	0	cluster1	0
S000033.l.r.m.c.lib.g.k.a.t	0	7.0027397260274	ER+/HER2-/LN-_Endo	NodeNegative	69	Pos	Neg	Neg	2	21	LumA	3	normL	LumA	0	0.5	0	0	0	1	0	0	1	0	NA	ER+/HER2- Low Prolif	0	cluster1	0
S000034.l.r.m.c.lib.g.k.a.t	0	7.02739726027397	ER+/HER2-/LN-_Endo	NodeNegative	64	Pos	Pos	Neg	2	14	LumB	1	lumA	LumB	1	0.5	1	1	1	1	1	1	1	1	NA	ER+/HER2- High Prolif	1	cluster3	0
S000036.l.r.m.c.lib.g.k.a.t	1	5.27397260273973	HER2+/ER+_ImmunAndEndoAndCyto	NodeNegative	48	Pos	Pos	Pos	2	21	LumA	7	normL	LumA	0	0.5	0	0.5	0	1	0	0	1	1	NA	HER2+	1	cluster2	0.5
S000037.l.r.m.c.lib.g.k.a.t	1	5.39178082191781	ER+/HER2-/LN+_Endo	NodePositive	78	Pos	Pos	Neg	3	37	Her2	6	lumB	Basal	1	1	1	1	1	1	1	1	1	1	NA	ER+/HER2- High Prolif	1	cluster3	0
S000038.l.r.m.c.lib.g.k.a.t	0	6.99178082191781	ER+/HER2-/LN-_Endo	NodeNegative	87	Pos	Pos	Neg	2	22	LumA	7	lumA	LumA	0.5	0.5	0.5	0.5	0.5	0	1	0	1	0.5	NA	ER+/HER2- High Prolif	1	NA	1
S000039.l.r.m.c.lib.g.k.a.t	0	7.01369863013699	TNBC_Cyto	NodePositive	36	Neg	Neg	Neg	3	17	Basal	10	basL	Basal	1	1	1	1	1	1	1	1	1	1	UNS	ER-/HER2-	0.5	cluster2	1
S000041.l.r.m.c.lib.g.k.a.t	0	6.93424657534247	ER+/HER2-/LN-_Endo	NodeNegative	54	Pos	Neg	Neg	3	25	LumB	1	lumB	LumB	1	1	1	1	1	1	1	1	1	0.5	NA	ER+/HER2- High Prolif	1	cluster2	1
S000042.l.r.m.c.lib.g.k.a.t	0	6.97260273972603	ER+/HER2-/LN-_Untreated	NodeNegative	60	Pos	Pos	Neg	2	10	LumA	6	lumB	LumA	0.5	0	0.5	0.5	0	0.5	1	1	1	1	NA	ER+/HER2- High Prolif	0.5	cluster1	0.5
S000043.l.r.m.c.lib.g.k.a.t	0	6.93698630136986	TNBC_Cyto	NodeNegative	68	Neg	Neg	Neg	2	21	Normal	4	mApo	LumA	0.5	0.5	0.5	0.5	0	1	1	0	1	0	UNS	ER-/HER2-	0.5	cluster2	0.5
S000044.l.r.m.c.lib.g.k.a.t	1	2.80821917808219	ER+/HER2-/LN+_EndoAndCyto	NodePositive	61	Pos	Pos	Neg	2	50	Normal	8	normL	LumA	0	0.5	0	0	0	0	0	0	0	0	NA	ER+/HER2- Low Prolif	0	NA	0
S000045.l.r.m.c.lib.g.k.a.t	0	6.98356164383562	ER+/HER2-/LN+_EndoAndCyto	NodePositive	60	Pos	Pos	Neg	3	11	LumA	3	lumA	LumA	0.5	0.5	0.5	0.5	1	1	1	1	1	0.5	NA	ER+/HER2- High Prolif	1	cluster2	0.5
S000046.l.r.m.c.lib.g.k.a.t	0	6.96712328767123	ER+/HER2-/LN+_EndoAndCyto	NodePositive	45	Pos	Pos	Neg	3	13	LumA	3	lumC	Her2	0.5	0.5	0.5	0.5	1	1	1	0	1	0.5	NA	ER+/HER2- Low Prolif	1	cluster2	1
S000047.l.r.m.c.lib.g.k.a.t	1	6.56712328767123	ER+/HER2-/LN-_Endo	NodeNegative	54	Pos	Pos	Neg	2	42	LumA	3	lumA	LumA	0	0.5	0	0	0	1	1	0	1	0	NA	ER+/HER2- Low Prolif	0	NA	0
S000048.l.r.m.c.lib.g.k.a.t	0	7.06301369863014	ER+/HER2-/LN-_Endo	NodeNegative	52	Pos	Neg	Neg	2	20	LumB	7	lumA	LumB	0.5	0.5	0.5	0.5	0.5	0.5	1	0	1	0.5	NA	ER+/HER2- High Prolif	1	NA	0.5
S000049.l.r.m.c.lib.g.k.a.t	0	6.96712328767123	TNBC_Cyto	NodeNegative	61	Neg	Neg	Neg	3	10	Basal	10	basL	Basal	1	1	1	1	1	1	1	1	1	1	M	ER-/HER2-	0.5	cluster3	1
S000050.l.r.m.c.lib.g.k.a.t	0	6.98356164383562	ER+/HER2-/LN-_Endo	NodeNegative	50	Pos	Pos	Neg	2	25	LumA	7	lumA	LumA	0	0.5	0	0	0	0	0	0	0	0	NA	ER+/HER2- Low Prolif	0	NA	0.5
S000053.l.r.m.c.lib.g.k.a.t	0	6.95342465753425	ER+/HER2-/LN-_Endo	NodeNegative	62	Pos	Neg	Neg	3	23	Her2	6	lumB	NA	1	1	1	1	1	1	1	1	1	1	NA	ER+/HER2- High Prolif	1	cluster2	0.5
S000054.l.r.m.c.lib.g.k.a.t	0	6.95342465753425	TNBC_Cyto	NodeNegative	73	Neg	Neg	Neg	3	12	Basal	10	basL	Basal	1	1	1	1	1	1	1	1	1	0	IM	ER-/HER2-	0.5	cluster3	0.5
S000056.l.r.m.c.lib.g.k.a.t	1	1.47397260273973	HER2+/ER-_ImmunAndCyto	NodePositive	46	Neg	Neg	Pos	3	20	Basal	10	basL	Basal	1	1	1	1	1	1	1	1	1	1	NA	ER-/HER2-	1	cluster1	1
S000057.l.r.m.c.lib.g.k.a.t	0	6.93698630136986	ER+/HER2-/LN+_EndoAndCyto	NodePositive	59	Pos	Pos	Neg	2	17	LumA	2	lumB	LumB	0.5	0.5	1	1	1	1	1	1	1	1	NA	ER+/HER2- High Prolif	1	cluster2	1
S000058.l.r.m.c.lib.g.k.a.t	0	6.93424657534247	ER+/HER2-/LN-_Endo	NodeNegative	56	Pos	Pos	Neg	2	25	LumA	3	normL	LumA	0.5	1	0.5	0.5	0.5	1	0	0	1	0.5	NA	ER+/HER2- Low Prolif	0.5	cluster2	0.5
S000059.l.r.m.c.lib.g.k.a.t	1	0.473972602739726	ER+/HER2-/LN-_Endo	NodeNegative	73	Pos	Neg	Neg	3	34	LumB	1	lumB	LumB	1	1	1	1	1	1	1	1	1	1	NA	ER+/HER2- High Prolif	1	cluster2	1
S000060.l.r.m.c.lib.g.k.a.t	1	5.23835616438356	ER+/HER2-/LN+_EndoAndCyto	NodePositive	61	Pos	Pos	Neg	2	65	Normal	3	normL	LumA	0	0.5	0	0	1	1	1	0	1	0	NA	ER+/HER2- Low Prolif	0	cluster1	0.5
S000062.l.r.m.c.lib.g.k.a.t	0	6.91506849315068	TNBC_Cyto	NodePositive	55	Neg	Neg	Neg	3	32	Basal	10	basL	Basal	1	1	1	1	1	1	1	1	1	0.5	UNS	ER-/HER2-	0.5	cluster2	1
S000063.l.r.m.c.lib.g.k.a.t	0	6.91780821917808	ER+/HER2-/LN-_Endo	NodeNegative	53	Pos	Pos	Neg	1	13	LumA	8	normL	LumA	0	0	0	0	0	0.5	0	0	1	0	NA	ER+/HER2- Low Prolif	0	cluster1	0
S000064.l.r.m.c.lib.g.k.a.t	0	6.95342465753425	ER+/HER2-/LN+_Endo	NodePositive	62	Pos	Pos	Neg	1	20	Normal	3	normL	LumA	0	0	0	0	0	1	0	0	0	0	NA	ER+/HER2- Low Prolif	0	cluster1	0
S000065.l.r.m.c.lib.g.k.a.t	0	6.95342465753425	ER+/HER2-/LN+_EndoAndCyto	NodePositive	51	Pos	Pos	Neg	2	28	Normal	3	normL	LumA	0	0.5	0	0	0.5	0.5	0	0	1	0	NA	ER+/HER2- Low Prolif	0	cluster2	0
S000066.l.r.m.c.lib.g.k.a.t	1	3.01643835616438	ER+/HER2-/LN-_Untreated	NodeNegative	91	Pos	Pos	Neg	2	10	LumA	3	lumA	LumB	0.5	0.5	0.5	0.5	0.5	0.5	1	0	1	0.5	NA	ER+/HER2- Low Prolif	0.5	cluster2	0
S000067.l.r.m.c.lib.g.k.a.t	1	2.33424657534247	HER2+/ER+_ImmunAndEndoAndCyto	NodeNegative	74	Pos	Neg	Pos	2	33	Her2	4	mApo	Her2	0.5	1	1	1	1	1	1	0	1	1	NA	HER2+	0.5	cluster2	1
S000070.l.r.m.c.lib.g.k.a.t	0	6.93698630136986	ER+/HER2-/LN-_Endo	NodeNegative	49	Pos	Neg	Neg	3	11	LumB	6	lumB	LumB	1	1	1	1	1	1	1	1	1	1	NA	ER+/HER2- High Prolif	1	cluster3	1
S000072.l.r.m.c.lib.g.k.a.t	0	6.95616438356164	ER+/HER2-/LN-_Endo	NodeNegative	83	Pos	Pos	Neg	2	14	LumA	8	normL	LumA	0.5	0.5	0.5	0.5	0.5	0	0	0	1	0.5	NA	ER+/HER2- Low Prolif	0.5	cluster2	1
S000073.l.r.m.c.lib.g.k.a.t	0	6.8958904109589	ER+/HER2-/LN-_Endo	NodeNegative	56	Pos	Neg	Neg	2	11	LumA	4	lumB	LumA	0.5	0	0.5	0.5	0	1	0	0	1	0.5	NA	ER+/HER2- Low Prolif	0	cluster1	0
S000074.l.r.m.c.lib.g.k.a.t	1	3.5041095890411	ER+/HER2-/LN-_Endo	NodeNegative	67	Pos	Pos	Neg	3	15	LumB	6	lumB	LumB	1	0.5	0.5	0.5	0.5	0.5	1	1	1	1	NA	ER+/HER2- High Prolif	0.5	cluster3	1
S000075.l.r.m.c.lib.g.k.a.t	1	5.38082191780822	ER+/HER2-/LN-_Endo	NodeNegative	76	Pos	Pos	Neg	1	22	LumA	3	lumA	LumA	0	0.5	0	0	0	0.5	0	0	1	0	NA	ER+/HER2- Low Prolif	0	cluster1	0.5
S000076.l.r.m.c.lib.g.k.a.t	0	6.92876712328767	TNBC_Cyto	NodePositive	71	Neg	Neg	Neg	3	28	Normal	4	mApo	Her2	0.5	1	0.5	1	1	1	1	1	1	1	LAR	ER-/HER2-	0.5	cluster2	0.5
S000077.l.r.m.c.lib.g.k.a.t	0	6.92876712328767	ER+/HER2-/LN-_Endo	NodeNegative	53	Pos	Pos	Neg	2	7	Normal	4	normL	LumA	0	0	0	0	0	0.5	0	0	0	0	NA	ER+/HER2- Low Prolif	0	cluster1	0
S000079.l.r.m.c.lib.g.k.a.t	0	6.95342465753425	ER+/HER2-/LN-_Untreated	NodeNegative	83	Pos	Pos	Neg	2	60	Normal	2	lumB	LumA	0.5	0.5	0.5	0.5	0	1	1	0	1	0.5	NA	ER+/HER2- Low Prolif	0.5	cluster1	0
S000080.l.r.m.c.lib.g.k.a.t	0	6.91780821917808	HER2+/ER+_ImmunAndEndoAndCyto	NodeNegative	44	Pos	Pos	Pos	2	15	Normal	4	normL	Normal	0	0	0	0	0	1	1	0	1	0.5	NA	ER-/HER2-	0	cluster3	0
S000081.l.r.m.c.lib.g.k.a.t	0	6.92602739726027	ER+/HER2-/LN-_Endo	NodeNegative	55	Pos	Pos	Neg	2	19	LumA	4	lumA	LumA	0	0	0	0	0	1	1	0	1	0	NA	ER+/HER2- Low Prolif	0	cluster1	0
S000082.l.r.m.c.lib.g.k.a.t	0	6.91780821917808	ER+/HER2-/LN-_Endo	NodeNegative	74	Pos	Pos	Neg	1	7	Normal	9	lumC	LumA	0	0	0	0	0	1	1	0	1	0.5	NA	ER+/HER2- Low Prolif	0.5	cluster3	0.5
S000083.l.r.m.c.lib.g.k.a.t	1	2.49041095890411	ER+/HER2-/LN-_Untreated	NodeNegative	84	Pos	Pos	Neg	2	3	LumB	1	lumB	LumB	1	0.5	1	1	1	1	1	1	1	1	NA	ER+/HER2- High Prolif	1	cluster2	1
S000084.l.r.m.c.lib.g.k.a.t	0	6.90684931506849	HER2+/ER+_ImmunAndEndoAndCyto	NodePositive	39	Pos	Neg	Pos	3	51	LumA	5	lumB	LumA	0.5	1	0.5	0.5	1	1	1	1	1	0	NA	HER2+	1	cluster1	0
S000085.l.r.m.c.lib.g.k.a.t	1	4.58356164383562	NA	NA	85	Pos	Pos	Neg	3	21	LumA	1	lumB	LumA	0.5	1	0.5	0.5	NA	0.5	1	1	1	1	NA	ER+/HER2- High Prolif	0	cluster2	0.5
S000086.l.r.m.c.lib.g.k.a.t	0	6.91232876712329	ER+/HER2-/LN-_Endo	NodeNegative	56	Pos	Pos	Neg	1	10	Normal	3	normL	LumA	0	0	0	0	0	1	0	0	0	0	NA	ER+/HER2- Low Prolif	0	cluster1	0
S000088.l.r.m.c.lib.g.k.a.t	0	6.90684931506849	ER+/HER2-/LN-_Endo	NodeNegative	51	Pos	Pos	Neg	2	25	LumA	6	normL	LumA	0	0.5	0	0	0	0.5	0	0	1	0	NA	ER+/HER2- Low Prolif	0	cluster2	0.5
S000090.l.r.m.c.lib.g.k.a.t	0	6.8958904109589	ER+/HER2-/LN-_Endo	NodeNegative	69	Pos	Pos	Neg	3	14	LumA	1	lumB	LumB	0.5	0.5	0.5	0.5	0.5	1	1	1	1	1	NA	ER+/HER2- High Prolif	1	cluster3	1
S000093.l.r.m.c.lib.g.k.a.t	0	6.93424657534247	ER+/HER2-/LN-_Untreated	NodeNegative	64	Pos	Pos	Neg	1	8	LumA	3	normL	LumA	0	0	0	0	0	0.5	0	0	0	0	NA	ER+/HER2- Low Prolif	0	cluster1	0
S000096.l.r.m.c.lib.g.k.a.t	0	6.92876712328767	ER+/HER2-/LN+_Endo	NodePositive	60	Pos	Pos	Neg	2	13	Normal	9	normL	LumA	0	0	0	0	0	1	0	0	1	0	NA	ER+/HER2- Low Prolif	0	cluster2	0
S000097.l.r.m.c.lib.g.k.a.t	0	6.94794520547945	ER+/HER2-/LN-_Endo	NodeNegative	65	Pos	Pos	Neg	1	15	LumA	7	lumA	LumA	0.5	0	0.5	0	0	1	0	0	0	0	NA	ER+/HER2- Low Prolif	1	NA	0.5
S000098.l.r.m.c.lib.g.k.a.t	0	6.96986301369863	ER+/HER2-/LN+_EndoAndCyto	NodePositive	70	Pos	Neg	Neg	2	15	Normal	4	lumC	Normal	0	0	0	0	1	1	1	0	1	0	NA	ER-/HER2-	0	cluster1	0
S000099.l.r.m.c.lib.g.k.a.t	0	6.93150684931507	ER+/HER2-/LN-_Endo	NodeNegative	78	Pos	Neg	Neg	2	20	LumB	1	lumB	LumB	1	1	1	1	1	1	1	1	1	0.5	NA	ER+/HER2- High Prolif	1	cluster3	0
S000100.l.r.m.c.lib.g.k.a.t	1	6.5972602739726	ER+/HER2-/LN+_Endo	NodePositive	82	Pos	Neg	Neg	3	37	LumA	9	lumB	LumB	1	1	1	1	1	1	1	1	1	1	NA	ER+/HER2- High Prolif	1	cluster2	1
S000102.l.r.m.c.lib.g.k.a.t	0	6.93150684931507	HER2+/ER+_ImmunAndEndoAndCyto	NodeNegative	41	Pos	Pos	Pos	3	8	Her2	5	lumC	Her2	0.5	0.5	1	1	1	1	1	1	1	0	NA	HER2+	1	cluster1	0.5
S000104.l.r.m.c.lib.g.k.a.t	0	6.89041095890411	ER+/HER2-/LN-_Untreated	NodeNegative	37	Pos	Pos	Neg	1	7	LumA	3	lumA	LumA	0	0	0	0	0	0.5	0	0	1	0	NA	ER+/HER2- Low Prolif	0	cluster1	0
S000105.l.r.m.c.lib.g.k.a.t	0	6.86027397260274	ER+/HER2-/LN-_Endo	NodeNegative	66	Pos	Neg	Neg	2	26	LumA	3	normL	LumA	0	0.5	0	0	0	1	0	0	1	0	NA	ER+/HER2- Low Prolif	0	cluster2	0.5
S000106.l.r.m.c.lib.g.k.a.t	0	6.87123287671233	ER+/HER2-/LN-_Endo	NodeNegative	67	Pos	Neg	Neg	3	6	LumB	1	lumB	LumB	1	1	1	1	1	1	1	1	1	1	NA	ER+/HER2- High Prolif	1	cluster3	0.5
S000107.l.r.m.c.lib.g.k.a.t	0	6.87123287671233	ER+/HER2-/LN-_Endo	NodeNegative	59	Pos	Pos	Neg	3	16	LumB	1	lumC	LumB	1	1	1	1	1	1	1	1	1	1	NA	ER+/HER2- High Prolif	1	cluster2	0.5
S000108.l.r.m.c.lib.g.k.a.t	0	6.90958904109589	ER+/HER2-/LN-_Endo	NodeNegative	57	Pos	Pos	Neg	2	60	LumA	7	lumA	LumB	0.5	1	0.5	0.5	0.5	0.5	1	0	1	0.5	NA	ER+/HER2- Low Prolif	1	cluster2	0.5
S000109.l.r.m.c.lib.g.k.a.t	0	6.90958904109589	NA	NodeNegative	61	Pos	Pos	Pos	3	13	LumA	5	lumC	LumA	0.5	0.5	0.5	0.5	0.5	1	1	0	1	1	NA	HER2+	0.5	cluster2	0.5
S000111.l.r.m.c.lib.g.k.a.t	0	6.85205479452055	ER+/HER2-/LN-_Endo	NodeNegative	65	Pos	Neg	Neg	2	32	LumA	7	lumA	LumB	0.5	1	0.5	0.5	1	0.5	1	0	1	1	NA	ER+/HER2- High Prolif	1	cluster2	0.5
S000112.l.r.m.c.lib.g.k.a.t	0	6.89041095890411	ER+/HER2-/LN-_Endo	NodeNegative	69	Pos	Pos	Neg	2	10	LumA	7	lumB	LumA	0.5	0	0.5	0.5	0	1	1	1	1	0.5	NA	ER+/HER2- High Prolif	1	cluster1	0
S000113.l.r.m.c.lib.g.k.a.t	0	6.89041095890411	ER+/HER2-/LN+_Endo	NodePositive	61	Pos	Pos	Neg	1	11	LumA	4	lumC	LumA	0.5	0.5	0.5	0.5	0.5	1	1	1	1	0.5	NA	ER+/HER2- Low Prolif	0.5	cluster2	0
S000114.l.r.m.c.lib.g.k.a.t	1	3.42191780821918	ER+/HER2-/LN+_Endo	NodePositive	73	Pos	Pos	Neg	2	12	Normal	4	normL	LumA	0	0	0	0	0	0.5	0	0	0	0	NA	ER+/HER2- Low Prolif	0	cluster1	0
S000115.l.r.m.c.lib.g.k.a.t	0	6.87123287671233	ER+/HER2-/LN+_Endo	NodePositive	67	Pos	Neg	Neg	1	12	LumA	3	normL	LumA	0	0	0	0	0.5	1	1	0	1	0	NA	ER+/HER2- Low Prolif	0.5	cluster2	0
S000116.l.r.m.c.lib.g.k.a.t	0	6.87123287671233	ER+/HER2-/LN+_Endo	NodePositive	70	Pos	Pos	Neg	2	17	Normal	3	normL	LumA	0	0	0	0	0	1	0	0	0	0	NA	ER+/HER2- Low Prolif	0	cluster1	0
S000117.l.r.m.c.lib.g.k.a.t	0	6.86027397260274	ER+/HER2-/LN-_Endo	NodeNegative	41	Pos	Pos	Neg	2	18	LumA	3	normL	LumA	0	0	0	0	0	1	0	0	1	0	NA	ER+/HER2- Low Prolif	0	cluster2	0.5
S000118.l.r.m.c.lib.g.k.a.t	0	6.85753424657534	ER+/HER2-/LN-_Endo	NodeNegative	81	Pos	Pos	Neg	2	11	Normal	4	lumC	NA	1	0.5	0.5	0.5	0	1	1	0	1	1	NA	ER-/HER2-	0	cluster3	0
S000119.l.r.m.c.lib.g.k.a.t	0	6.91506849315068	ER+/HER2-/LN-_Endo	NodeNegative	67	Pos	Pos	Neg	2	11	LumA	4	lumA	LumA	0	0	0	0	0	0	0	0	1	0	NA	ER+/HER2- Low Prolif	0.5	cluster3	0
S000120.l.r.m.c.lib.g.k.a.t	0	6.85205479452055	ER+/HER2-/LN-_Untreated	NodeNegative	70	Pos	Pos	Neg	2	8	LumA	3	lumA	LumA	0.5	0.5	0.5	0.5	0	1	1	0	0	0.5	NA	ER+/HER2- Low Prolif	0.5	NA	0
S000121.l.r.m.c.lib.g.k.a.t	0	6.98630136986301	ER+/HER2-/LN-_Endo	NodeNegative	84	Pos	Pos	Neg	2	29	LumA	3	lumA	LumA	0.5	0.5	0.5	0.5	0.5	0	0	0	1	0.5	NA	ER+/HER2- Low Prolif	0	cluster2	0.5
S000125.l.r.m.c.lib.g.k.a.t	0	6.89315068493151	ER+/HER2-/LN-_Endo	NodeNegative	45	Pos	Pos	Neg	3	15	LumA	4	lumA	LumA	0.5	0	0.5	0.5	0	1	1	1	1	0.5	NA	ER+/HER2- Low Prolif	0.5	cluster1	0.5
S000126.l.r.m.c.lib.g.k.a.t	0	6.90958904109589	ER+/HER2-/LN+_Endo	NodePositive	46	Pos	Neg	Neg	2	15	Normal	6	lumB	Normal	0.5	0.5	0.5	0.5	1	1	1	1	1	0.5	NA	ER+/HER2- High Prolif	0.5	cluster1	0
S000127.l.r.m.c.lib.g.k.a.t	0	6.8958904109589	ER+/HER2-/LN+_EndoAndCyto	NodePositive	65	Pos	Pos	Neg	3	18	LumB	6	lumB	LumB	0.5	0.5	0.5	0.5	1	1	1	1	1	1	NA	ER+/HER2- High Prolif	1	cluster3	1
S000128.l.r.m.c.lib.g.k.a.t	1	2.42739726027397	HER2+/ER+_ImmunAndEndoAndCyto	NodeNegative	61	Pos	Pos	Pos	3	30	Normal	5	normL	Normal	0	0.5	0.5	0.5	0	0.5	1	1	1	0.5	NA	ER+/HER2- High Prolif	1	cluster3	0
S000129.l.r.m.c.lib.g.k.a.t	0	6.89315068493151	ER+/HER2-/LN-_Endo	NodeNegative	66	Pos	Pos	Neg	2	12	LumA	3	lumA	LumA	0	0	0	0	0	1	1	0	1	0	NA	ER+/HER2- Low Prolif	0	cluster1	0
S000131.l.r.m.c.lib.g.k.a.t	0	6.87123287671233	ER+/HER2-/LN+_Endo	NodePositive	72	Pos	Pos	Neg	2	31	LumB	9	lumB	LumB	1	1	1	1	1	0	1	1	1	1	NA	ER+/HER2- High Prolif	1	cluster3	0.5
S000133.l.r.m.c.lib.g.k.a.t	0	6.87123287671233	ER+/HER2-/LN-_Endo	NodeNegative	73	Pos	Pos	Neg	2	12	LumA	8	lumA	LumA	0.5	0	0.5	0.5	0	1	0	0	1	0	NA	ER+/HER2- Low Prolif	0.5	cluster2	0.5
S000134.l.r.m2.c.lib.g.k.a.t	0	6.87671232876712	ER+/HER2-/LN+_Endo	NodePositive	69	Pos	Pos	Neg	3	22	Her2	10	lumB	LumB	1	1	1	1	1	1	1	1	1	1	NA	ER+/HER2- High Prolif	1	cluster2	0.5
S000135.l.r.m.c.lib.g.k.a.t	0	6.89041095890411	ER+/HER2-/LN+_Endo	NodePositive	61	Pos	Pos	Neg	2	13	LumA	3	lumA	LumA	0	0	0	0	0	0.5	0	0	1	0.5	NA	ER+/HER2- Low Prolif	0.5	cluster3	0.5
S000138.l.r.m.c.lib.g.k.a.t	1	3.9041095890411	ER+/HER2-/LN-_Endo	NodeNegative	65	Pos	Pos	Neg	1	11	Normal	4	normL	LumA	0	0	0	0	0	1	0	0	1	0	NA	ER+/HER2- Low Prolif	0	cluster1	0
S000140.l.r.m.c.lib.g.k.a.t	0	6.83561643835616	ER+/HER2-/LN-_Endo	NodeNegative	39	Pos	Pos	Neg	2	14	LumA	8	lumA	LumA	0.5	0.5	0.5	0.5	0.5	1	1	1	1	0.5	NA	ER+/HER2- High Prolif	0.5	cluster2	1
S000141.l.r.m.c.lib.g.k.a.t	0	6.83561643835616	HER2+/ER+_ImmunAndEndoAndCyto	NodePositive	62	Pos	Pos	Pos	3	26	Her2	5	lumC	Her2	1	1	1	1	1	1	1	1	1	1	NA	HER2+	1	cluster2	0.5
S000143.l.r.m.c.lib.g.k.a.t	0	6.83013698630137	ER+/HER2-/LN-_Endo	NodeNegative	66	Pos	Neg	Neg	2	25	LumA	8	lumC	LumA	0.5	0.5	0.5	0.5	0	1	0	0	1	0.5	NA	ER+/HER2- Low Prolif	0	cluster1	0
S000144.l.r.m.c.lib.g.k.a.t	1	1.16986301369863	ER+/HER2-/LN+_Endo	NodePositive	84	Pos	Neg	Neg	2	23	LumA	3	normL	LumA	0.5	0.5	0.5	0.5	1	1	0	0	1	0	NA	ER+/HER2- Low Prolif	0.5	cluster2	0.5
S000145.l.r.m.c.lib.g.k.a.t	0	6.85753424657534	ER+/HER2-/LN+_Endo	NodePositive	65	Pos	Pos	Neg	1	11	LumA	7	normL	LumA	0	0	0	0	0	0.5	0	0	0	0	NA	ER+/HER2- Low Prolif	0	cluster1	0
S000146.l.r.m.c.lib.g.k.a.t	0	6.83835616438356	ER+/HER2-/LN+_EndoAndCyto	NodePositive	50	Pos	Pos	Neg	2	11	LumA	4	lumA	LumA	0	0	0	0	0.5	1	1	0	1	0	NA	ER+/HER2- Low Prolif	1	NA	0.5
S000149.l.r.m.c.lib.g.k.a.t	0	6.83287671232877	ER+/HER2-/LN-_Endo	NodeNegative	55	Pos	Pos	Neg	2	14	LumA	8	normL	LumA	0	0	0	0	0	0	0	0	1	0	NA	ER+/HER2- Low Prolif	0.5	NA	0
S000150.l.r.m.c.lib.g.k.a.t	0	6.86027397260274	ER+/HER2-/LN-_Endo	NodeNegative	50	Pos	Pos	Neg	2	20	LumA	8	lumB	LumB	0.5	0.5	0.5	0.5	0.5	1	1	1	1	1	NA	ER+/HER2- High Prolif	1	cluster2	1
S000151.l.r.m.c.lib.g.k.a.t	0	6.84109589041096	ER+/HER2-/LN-_EndoAndCyto	NodeNegative	49	Pos	Pos	Neg	3	19	LumB	9	lumB	LumB	0.5	0.5	0.5	0.5	0.5	0	1	1	1	1	NA	ER+/HER2- High Prolif	1	cluster3	0
S000152.l.r.m.c.lib.g.k.a.t	0	6.86027397260274	ER+/HER2-/LN+_EndoAndCyto	NodePositive	61	Pos	Pos	Neg	2	12	LumA	9	lumB	LumB	1	0.5	1	0.5	1	1	1	1	1	1	NA	ER+/HER2- High Prolif	1	cluster2	1
S000155.l.r.m.c.lib.g.k.a.t	0	6.87671232876712	ER+/HER2-/LN+_Endo	NodePositive	46	Pos	Pos	Neg	1	20	LumA	3	normL	LumA	0	0	0	0	0.5	0	0	0	1	0	NA	ER+/HER2- Low Prolif	0	cluster2	0
S000156.l.r.m3.c.lib.g.k.a.t	0	6.81917808219178	TNBC_Cyto	NodePositive	73	Neg	Neg	Neg	3	50	Basal	10	basL	Basal	1	1	1	1	1	1	1	1	1	1	BL2	ER-/HER2-	0.5	cluster2	1
S000157.l.r.m.c.lib.g.k.a.t	0	6.83013698630137	ER+/HER2-/LN-_Endo	NodeNegative	62	Pos	Pos	Neg	2	11	LumA	7	lumB	LumB	1	0.5	1	0.5	1	0	1	1	1	1	NA	ER+/HER2- High Prolif	1	cluster3	0.5
S000158.l.r.m.c.lib.g.k.a.t	0	6.83287671232877	ER+/HER2-/LN+_EndoAndCyto	NodePositive	46	Pos	Pos	Neg	2	14	LumA	8	lumA	LumA	0.5	0.5	0.5	0.5	1	0.5	1	1	1	0.5	NA	ER+/HER2- High Prolif	1	cluster1	0
S000159.l2.r.m.c.lib.g.k.a.t	0	6.81369863013699	ER+/HER2-/LN-_Endo	NodeNegative	63	Pos	Neg	Neg	2	13	LumA	8	lumA	LumA	0	0	0	0	0	0.5	0	0	0	0	NA	ER+/HER2- Low Prolif	0	cluster1	0
S000160.l.r.m.c.lib.g.k.a.t	0	6.87945205479452	TNBC_Cyto	NodeNegative	28	Neg	Neg	Neg	3	12	Basal	10	basL	Basal	1	1	1	1	1	1	1	1	1	0.5	BL1	ER-/HER2-	0.5	cluster3	1
S000161.l.r.m.c.lib.g.k.a.t	0	6.86849315068493	ER+/HER2-/LN-_Endo	NodeNegative	70	Pos	Pos	Neg	1	12	Normal	4	normL	LumA	0	0	0	0	0	1	0	0	0	0	NA	ER+/HER2- Low Prolif	0	cluster1	0
S000162.l.r.m.c.lib.g.k.a.t	0	6.81917808219178	ER+/HER2-/LN-_Endo	NodeNegative	55	Pos	Pos	Neg	1	12	LumA	3	normL	LumA	0.5	0	0	0	0	1	0	0	1	0	NA	ER+/HER2- Low Prolif	0.5	cluster2	0.5
S000163.l.r.m.c.lib.g.k.a.t	0	6.81095890410959	ER+/HER2-/LN+_EndoAndCyto	NodePositive	53	Pos	Pos	Neg	2	22	LumA	1	lumB	LumA	0.5	0.5	0.5	0.5	0.5	0	1	0	1	1	NA	ER+/HER2- Low Prolif	1	cluster2	1
S000164.l.r.m.c.lib.g.k.a.t	0	6.84109589041096	ER+/HER2-/LN-_Untreated	NodeNegative	66	Pos	Neg	Neg	2	10	Normal	4	normL	LumA	0	0	0	0	0	1	0	0	1	0	NA	ER+/HER2- Low Prolif	0	cluster3	0
S000165.l.r.m.c.lib.g.k.a.t	0	6.79452054794521	ER+/HER2-/LN-_Endo	NodeNegative	49	Pos	Pos	Neg	2	19	LumA	7	normL	LumA	0	0	0	0	0	1	0	0	1	0	NA	ER+/HER2- Low Prolif	0	cluster2	0
S000166.l.r.m4.c.lib.g.k.a.t	0	6.79452054794521	ER+/HER2-/LN+_EndoAndCyto	NodePositive	61	Pos	Pos	Neg	2	21	LumA	7	lumA	LumA	0.5	0.5	0.5	0.5	1	0	0	0	0	0.5	NA	ER+/HER2- High Prolif	1	cluster2	1
S000167.l.r.m3.c.lib.g.k.a.t	0	6.84109589041096	ER+/HER2-/LN-_Endo	NodeNegative	52	Pos	Pos	Neg	2	7	Normal	4	normL	LumA	0	0	0	0	0	0.5	1	0	0	0	NA	ER+/HER2- Low Prolif	0	cluster1	0
S000168.l.r.m3.c.lib.g.k.a.t	0	6.83561643835616	ER+/HER2-/LN-_Endo	NodeNegative	64	Pos	Pos	Neg	2	21	LumA	3	lumA	LumA	0.5	0.5	0.5	0.5	0	1	1	0	1	0.5	NA	ER+/HER2- Low Prolif	0.5	cluster2	0.5
S000169.l.r.m3.c.lib.g.k.a.t	0	6.85753424657534	ER+/HER2-/LN-_Endo	NodeNegative	61	Pos	Pos	Neg	3	13	LumA	3	lumA	LumA	0.5	0	0.5	0.5	0	0.5	1	1	1	0.5	NA	ER+/HER2- High Prolif	1	cluster2	1
S000170.l.r.m3.c.lib.g.k.a.t	0	6.84931506849315	ER+/HER2-/LN-_Endo	NodeNegative	63	Pos	Pos	Neg	3	12	LumB	4	lumB	LumB	1	1	1	1	1	1	1	1	1	0.5	NA	ER+/HER2- High Prolif	1	cluster3	0
S000171.l.r.m3.c.lib.g.k.a.t	0	6.83835616438356	ER+/HER2-/LN+_Endo	NodePositive	75	Pos	Pos	Neg	2	40	LumA	8	lumA	LumA	0.5	0.5	0.5	0.5	1	0	1	0	1	0.5	NA	ER+/HER2- High Prolif	1	NA	1
S000173.l.r.m4.c.lib.g.k.a.t	0	6.81369863013699	ER+/HER2-/LN+_Endo	NodePositive	64	Pos	Neg	Neg	3	35	LumB	4	lumB	LumB	1	1	1	1	1	1	1	1	1	1	NA	ER+/HER2- High Prolif	1	cluster1	0
S000175.l.r.m3.c.lib.g.k.a.t	1	2.20547945205479	ER+/HER2-/LN-_Endo	NodeNegative	88	Pos	Pos	Neg	2	27	LumA	3	lumA	LumA	0.5	0.5	0.5	0.5	0	0	0	0	0	0.5	NA	ER+/HER2- Low Prolif	0.5	cluster2	0.5
S000176.l.r.m3.c.lib.g.k.a.t	1	3.60547945205479	NA	NodePositive	84	Pos	Pos	Pos	3	20	Her2	5	lumC	LumB	1	1	1	1	1	1	1	1	1	1	NA	HER2+	1	cluster2	1
S000177.l.r.m3.c.lib.g.k.a.t	0	6.83561643835616	HER2+/ER-_ImmunAndCyto	NodePositive	76	Neg	Neg	Pos	3	28	Her2	4	mApo	Her2	1	1	1	1	1	1	1	0	1	1	NA	HER2+	0.5	cluster2	1
S000179.l.r.m3.c.lib.g.k.a.t	0	6.84109589041096	ER+/HER2-/LN+_EndoAndCyto	NodePositive	48	Pos	Pos	Neg	1	17	LumA	8	normL	LumA	0	0	0.5	0.5	1	0	1	0	1	0.5	NA	ER+/HER2- High Prolif	0	cluster2	0.5
S000180.l.r.m3.c.lib.g.k.a.t	0	6.82191780821918	ER+/HER2-/LN-_Endo	NodeNegative	34	Pos	Pos	Neg	2	15	LumA	10	lumC	LumA	0.5	0.5	0.5	0.5	0.5	1	1	1	1	0.5	NA	ER+/HER2- High Prolif	0.5	cluster2	0
S000182.l.r.m3.c.lib.g.k.a.t	0	6.7972602739726	ER+/HER2-/LN-_Endo	NodeNegative	80	Pos	Pos	Neg	2	23	Normal	3	normL	LumA	0	0.5	0	0	0	0.5	1	0	1	0	NA	ER+/HER2- Low Prolif	0	cluster1	0.5
S000183.l.r.m3.c.lib.g.k.a.t	0	6.83835616438356	ER+/HER2-/LN-_Endo	NodeNegative	54	Pos	Pos	Neg	1	16	LumA	3	normL	LumA	0	0	0	0	0	0.5	0	0	1	0	NA	ER+/HER2- Low Prolif	0	cluster1	0.5
S000184.l2.r.m.c.lib.g.k.a.t	0	6.89315068493151	ER+/HER2-/LN-_Endo	NodeNegative	58	Pos	Neg	Neg	2	18	Normal	4	normL	Normal	0	0	0	0	0	0	1	0	1	0	NA	ER-/HER2-	0	cluster3	0
S000185.l.r.m3.c.lib.g.k.a.t	0	6.81643835616438	TNBC_Cyto	NodeNegative	29	Neg	Neg	Neg	3	18	Basal	10	basL	Basal	1	1	1	1	1	1	1	1	1	1	BL1	ER-/HER2-	0.5	cluster3	1
S000186.l.r.m3.c.lib.g.k.a.t	0	6.8	TNBC_Cyto	NodeNegative	62	Neg	Neg	Neg	3	14	Basal	10	basL	Basal	1	1	1	1	1	1	1	1	1	1	M	ER-/HER2-	0.5	cluster3	1
S000187.l.r.m3.c.lib.g.k.a.t	0	6.79452054794521	ER+/HER2-/LN+_Endo	NodePositive	73	Pos	Neg	Neg	1	23	LumA	4	normL	LumA	0	0.5	0	0	0.5	0.5	0	0	1	0	NA	ER+/HER2- Low Prolif	0	cluster1	0
S000189.l2.r.m2.c.lib.g.k.a.t	0	6.83287671232877	ER+/HER2-/LN+_EndoAndCyto	NodePositive	56	Pos	Pos	Neg	2	24	Normal	4	normL	Normal	0	0.5	0	0	0	0	0	0	1	0	NA	ER-/HER2-	0	cluster3	0
S000190.l.r.m3.c.lib.g.k.a.t	0	6.81917808219178	HER2+/ER-_ImmunAndCyto	NodePositive	50	Neg	Neg	Pos	3	7	Her2	5	mApo	Her2	1	1	1	1	1	1	1	1	1	0	NA	HER2+	0.5	cluster2	0.5
S000192.l2.r.m.c.lib.g.k.a.t	0	6.81369863013699	ER+/HER2-/LN-_Endo	NodeNegative	57	Pos	Pos	Neg	2	33	Normal	3	normL	LumA	0	0.5	0	0	0	0.5	1	0	0	0	NA	ER+/HER2- Low Prolif	0	cluster1	0
S000194.l.r.m3.c.lib.g.k.a.t	0	6.81369863013699	ER+/HER2-/LN-_Endo	NodeNegative	48	Pos	Pos	Neg	1	15	LumA	7	lumA	LumA	0.5	0.5	0.5	0.5	0.5	0	1	0	1	0.5	NA	ER+/HER2- Low Prolif	1	cluster2	1
S000195.l.r.m3.c.lib.g.k.a.t	0	6.81917808219178	ER+/HER2-/LN+_EndoAndCyto	NodePositive	66	Pos	Neg	Neg	3	27	Her2	9	lumC	Basal	1	1	1	1	1	1	1	1	1	1	NA	ER+/HER2- High Prolif	1	cluster2	0.5
S000196.l.r.m2.c.lib.g.k.a.t	0	6.83287671232877	ER+/HER2-/LN+_Endo	NodePositive	62	Pos	Pos	Neg	1	18	LumA	3	normL	LumA	0	0	0	0	0	0.5	0	0	1	0	NA	ER+/HER2- Low Prolif	0	cluster2	0
S000198.l.r.m2.c.lib.g.k.a.t	0	6.84931506849315	ER+/HER2-/LN-_Endo	NodeNegative	65	Pos	Pos	Neg	1	18	LumA	4	lumA	LumA	0	0	0	0	0	0	0	0	0	0	NA	ER+/HER2- Low Prolif	0	NA	0.5
S000199.l.r.m2.c.lib.g.k.a.t	0	6.79178082191781	ER+/HER2-/LN+_EndoAndCyto	NodePositive	49	Pos	Pos	Neg	2	22	LumA	8	normL	LumA	0	0.5	0	0	0.5	0.5	0	0	1	0	NA	ER+/HER2- Low Prolif	0	cluster1	0
S000200.l.r.m2.c.lib.g.k.a.t	0	6.79178082191781	TNBC_Cyto	NodeNegative	40	Neg	Neg	Neg	3	13	Basal	10	basL	Basal	1	1	0.5	1	0.5	1	1	1	1	1	M	ER-/HER2-	0.5	cluster2	1
S000201.l.r.m3.c.lib.g.k.a.t	0	6.8027397260274	ER+/HER2-/LN+_Endo	NodePositive	78	Pos	Pos	Neg	2	32	LumA	4	lumA	LumA	0	0.5	0	0	0	0.5	0	0	1	0	NA	ER+/HER2- Low Prolif	0	NA	0
S000203.l.r.m2.c.lib.g.k.a.t	0	6.76438356164384	ER+/HER2-/LN-_Endo	NodeNegative	44	Pos	Pos	Neg	2	15	LumA	3	lumA	LumA	0.5	0	0.5	0	0	0	0	0	1	0.5	NA	ER+/HER2- Low Prolif	1	cluster2	0.5
S000204.l.r.m2.c.lib.g.k.a.t	0	6.85205479452055	NA	NodeNegative	71	Neg	Neg	Neg	2	10	LumB	9	lumB	LumB	1	0.5	1	1	1	1	1	1	1	1	NA	ER+/HER2- High Prolif	0.5	cluster2	1
S000207.l.r.m2.c.lib.g.k.a.t	1	4.46027397260274	ER+/HER2-/LN+_EndoAndCyto	NodePositive	54	Pos	Pos	Neg	3	25	Her2	2	lumB	LumB	1	1	1	1	1	1	1	1	1	1	NA	ER+/HER2- High Prolif	1	cluster2	0.5
S000208.l.r.m3.c.lib.g.k.a.t	0	6.85753424657534	ER+/HER2-/LN-_Endo	NodeNegative	67	Pos	Pos	Neg	2	26	LumB	1	lumB	LumB	1	1	1	1	1	1	1	1	1	1	NA	ER+/HER2- High Prolif	1	cluster2	1
S000209.l.r.m2.c.lib.g.k.a.t	1	2.37534246575342	TNBC_Cyto	NodePositive	65	Neg	Neg	Neg	3	35	Her2	4	mApo	Her2	1	1	1	1	1	1	1	1	1	1	BL2	ER-/HER2-	0.5	cluster2	0.5
S000210.l.r.m2.c.lib.g.k.a.t	1	2.96164383561644	ER+/HER2-/LN-_Endo	NodeNegative	92	Pos	Pos	Neg	2	20	LumA	3	lumA	LumA	0.5	0.5	0.5	0.5	0.5	0.5	0	0	1	0.5	NA	ER+/HER2- High Prolif	0.5	cluster2	0
S000212.l.r.m2.c.lib.g.k.a.t	0	6.83561643835616	ER+/HER2-/LN+_EndoAndCyto	NodePositive	47	Pos	Pos	Neg	2	20	LumA	8	lumA	LumA	0	0	0	0	0.5	0.5	0	0	1	0	NA	ER+/HER2- Low Prolif	0.5	cluster1	0
S000213.l.r.m2.c.lib.g.k.a.t	1	5.42739726027397	TNBC_Untreated	NodeNegative	53	Neg	Neg	Neg	3	10	Basal	10	basL	Basal	1	1	1	1	1	1	1	1	1	0	IM	ER-/HER2-	0	cluster3	1
S000214.l.r.m2.c.lib.g.k.a.t	1	3.89315068493151	NA	NodeNegative	75	Pos	Pos	Pos	3	25	Her2	5	mApo	Her2	1	1	1	1	1	1	1	1	1	1	NA	HER2+	1	cluster2	1
S000215.l.r.m2.c.lib.g.k.a.t	0	6.77534246575342	TNBC_Cyto	NodeNegative	43	Neg	Neg	Neg	3	9	Basal	10	basL	Basal	1	1	1	1	0.5	1	1	1	1	1	IM	ER-/HER2-	0	cluster3	1
S000216.l.r.m2.c.lib.g.k.a.t	0	6.83287671232877	TNBC_Cyto	NodeNegative	71	Neg	Neg	Neg	3	17	Normal	4	normL	LumA	0	0	0	0	0	1	1	0	1	0	MSL	ER+/HER2- Low Prolif	0.5	cluster1	0.5
S000219.l.r.m2.c.lib.g.k.a.t	0	6.78082191780822	TNBC_Cyto	NodePositive	54	Neg	Neg	Neg	3	11	Basal	10	basL	Basal	1	1	1	1	1	1	1	1	1	1	M	ER-/HER2-	0.5	cluster2	1
S000220.l.r.m2.c.lib.g.k.a.t	0	6.77260273972603	ER+/HER2-/LN-_Endo	NodeNegative	70	Pos	Pos	Neg	3	23	LumA	8	lumA	LumA	0.5	0.5	0.5	0.5	0	0	1	0	1	1	NA	ER+/HER2- High Prolif	1	cluster2	1
S000221.l.r.m2.c.lib.g.k.a.t	1	3.87671232876712	ER+/HER2-/LN+_Endo	NodePositive	82	Pos	Pos	Neg	2	22	LumA	4	lumA	LumA	0.5	0.5	0.5	0.5	1	0	1	0	1	0	NA	ER+/HER2- Low Prolif	0	cluster3	1
S000223.l.r.m2.c.lib.g.k.a.t	0	6.77534246575342	TNBC_Cyto	NodeNegative	55	Neg	Neg	Neg	3	11	Her2	4	lumC	NA	1	0.5	1	1	0.5	1	1	1	1	0.5	UNS	ER-/HER2-	0.5	cluster3	0.5
S000224.l.r.m2.c.lib.g.k.a.t	0	6.73698630136986	ER+/HER2-/LN-_EndoAndCyto	NodeNegative	41	Pos	Pos	Neg	2	18	LumA	3	normL	LumA	0.5	0.5	0.5	0.5	0.5	0.5	1	1	1	0	NA	ER+/HER2- Low Prolif	0.5	cluster1	0
S000225.l.r.m2.c.lib.g.k.a.t	0	6.83287671232877	ER+/HER2-/LN+_EndoAndCyto	NodePositive	43	Pos	Pos	Neg	2	29	LumA	8	lumA	LumA	0.5	0.5	0.5	0.5	1	1	0	0	1	0.5	NA	ER+/HER2- Low Prolif	1	cluster2	0.5
S000226.l.r.m2.c.lib.g.k.a.t	0	6.75890410958904	ER+/HER2-/LN+_EndoAndCyto	NodePositive	40	Pos	Pos	Neg	1	15	LumA	3	normL	LumA	0.5	0	0	0	0.5	0.5	0	0	1	0	NA	ER+/HER2- Low Prolif	0	cluster2	0
S000227.l.r.m2.c.lib.g.k.a.t	0	6.76438356164384	HER2+/ER-_ImmunAndCyto	NodePositive	45	Neg	Neg	Pos	2	55	Her2	4	mApo	Her2	1	1	1	1	1	1	1	1	1	0.5	NA	HER2+	0.5	cluster2	0.5
S000228.l.r.m2.c.lib.g.k.a.t	1	5.96986301369863	ER+/HER2-/LN-_Untreated	NodeNegative	65	Pos	Pos	Neg	2	7	LumA	6	lumB	LumB	1	0.5	0.5	0.5	0.5	0.5	1	1	1	1	NA	ER+/HER2- High Prolif	1	cluster3	1
S000229.l.r.m2.c.lib.g.k.a.t	0	6.79178082191781	ER+/HER2-/LN+_Endo	NodePositive	75	Pos	Pos	Neg	3	22	LumB	1	lumB	LumB	1	1	1	1	1	1	1	1	1	1	NA	ER+/HER2- High Prolif	1	cluster3	0.5
S000231.l.r.m2.c.lib.g.k.a.t	0	6.77534246575342	NA	NodePositive	71	Pos	Pos	Neg	2	16	LumA	7	normL	LumA	0	0	0	0	0	0.5	0	0	1	0.5	NA	ER+/HER2- Low Prolif	0	cluster1	0
S000233.l.r.m2.c.lib.g.k.a.t	0	6.77808219178082	HER2+/ER+_ImmunAndEndoAndCyto	NodeNegative	56	Pos	Neg	Pos	3	35	LumB	1	lumB	LumB	1	1	1	1	1	1	1	1	1	1	NA	ER+/HER2- High Prolif	1	cluster2	1
S000234.l.r.m2.c.lib.g.k.a.t	1	1.62739726027397	ER+/HER2-/LN-_Endo	NodeNegative	76	Pos	Pos	Neg	2	19	LumA	8	lumA	LumA	0.5	0	0.5	0.5	0	0	0	0	1	0.5	NA	ER+/HER2- High Prolif	0.5	cluster2	1
S000235.l.r.m2.c.lib.g.k.a.t	0	6.81369863013699	ER+/HER2-/LN-_Endo	NodeNegative	73	Pos	Neg	Neg	3	11	LumA	8	normL	LumA	0.5	0.5	0.5	0.5	0.5	0.5	1	0	1	1	NA	ER+/HER2- High Prolif	0.5	cluster2	1
S000236.l.r.m2.c.lib.g.k.a.t	0	6.83561643835616	TNBC_Cyto	NodeNegative	63	Neg	Neg	Neg	3	30	Basal	10	basL	Basal	1	1	1	1	1	1	1	1	1	1	UNS	ER-/HER2-	0.5	cluster2	1
S000237.l.r.m2.c.lib.g.k.a.t	1	2.67397260273973	TNBC_Cyto	NodeNegative	73	Neg	Neg	Neg	3	28	Basal	10	basL	Basal	1	1	1	1	1	1	1	1	1	1	M	ER-/HER2-	1	cluster3	1
S000238.l.r.m2.c.lib.g.k.a.t	0	6.70684931506849	ER+/HER2-/LN-_Untreated	NodeNegative	45	Pos	Pos	Neg	2	8	Normal	3	lumA	LumA	0	0	0	0	0	1	1	0	1	0	NA	ER+/HER2- Low Prolif	0	cluster1	0
S000239.l.r.m2.c.lib.g.k.a.t	0	6.81095890410959	NA	NodeNegative	82	Pos	Neg	Pos	1	10	Her2	5	mApo	Her2	1	1	1	1	1	1	1	0	1	0.5	NA	HER2+	0.5	cluster2	0.5
S000240.l.r.m3.c.lib.g.k.a.t	0	6.78082191780822	ER+/HER2-/LN-_Endo	NodeNegative	50	Pos	Pos	Neg	2	16	LumA	8	normL	LumA	0	0	0	0	0	0.5	0	0	1	0	NA	ER+/HER2- Low Prolif	0	NA	0.5
S000241.l.r.m2.c.lib.g.k.a.t	0	6.76164383561644	ER+/HER2-/LN-_Endo	NodeNegative	44	Pos	Pos	Neg	2	17	LumA	7	lumA	LumA	0.5	0	0.5	0.5	0	0	1	1	1	0.5	NA	ER+/HER2- High Prolif	1	cluster1	0
S000242.l.r.m2.c.lib.g.k.a.t	0	6.78082191780822	ER+/HER2-/LN-_Untreated	NodeNegative	47	Pos	Pos	Neg	2	17	LumA	8	normL	LumA	0.5	0.5	0.5	0.5	0.5	0.5	1	0	1	0.5	NA	ER+/HER2- Low Prolif	0.5	cluster2	0.5
S000243.l.r.m2.c.lib.g.k.a.t	0	6.76164383561644	ER+/HER2-/LN-_Endo	NodeNegative	64	Pos	Pos	Neg	2	16	LumA	3	lumA	LumA	0.5	0	0.5	0	0	0	1	0	1	0.5	NA	ER+/HER2- Low Prolif	0	cluster1	0
S000245.l.r.m2.c.lib.g.k.a.t	1	5.77808219178082	ER+/HER2-/LN+_Endo	NodePositive	82	Pos	Pos	Neg	2	13	LumA	8	lumA	LumB	0.5	0.5	0.5	0.5	1	0.5	1	1	1	0.5	NA	ER+/HER2- High Prolif	0.5	cluster2	1
S000246.l.r.m2.c.lib.g.k.a.t	0	6.79178082191781	ER+/HER2-/LN+_EndoAndCyto	NodePositive	44	Pos	Pos	Neg	2	20	LumA	3	normL	LumA	0.5	0	0.5	0.5	1	0	0	0	1	0.5	NA	ER+/HER2- Low Prolif	0.5	cluster2	0.5
S000247.l.r.m.c.lib.g.k.a.t	0	6.74246575342466	ER+/HER2-/LN+_EndoAndCyto	NodePositive	65	Pos	Neg	Neg	3	32	LumB	9	lumB	LumB	1	1	1	1	1	1	1	1	1	1	NA	ER+/HER2- High Prolif	1	cluster3	1
S000248.l.r.m.c.lib.g.k.a.t	0	6.7041095890411	ER+/HER2-/LN-_Endo	NodeNegative	53	Pos	Pos	Neg	2	14	LumA	7	lumA	LumA	0.5	0	0.5	0.5	0	1	0	0	1	0.5	NA	ER+/HER2- Low Prolif	0.5	cluster3	0.5
S000249.l.r.m.c.lib.g.k.a.t	0	6.79178082191781	ER+/HER2-/LN-_Endo	NodeNegative	69	Pos	Neg	Neg	3	9	LumA	6	lumB	LumA	0.5	0.5	0.5	0.5	0.5	1	1	1	1	0.5	NA	ER+/HER2- High Prolif	1	NA	0.5
S000250.l.r.m.c.lib.g.k.a.t	0	6.77534246575342	ER+/HER2-/LN+_EndoAndCyto	NodePositive	48	Pos	Pos	Neg	2	14	LumA	7	lumA	LumA	0.5	0	0.5	0.5	0.5	0	1	0	1	0.5	NA	ER+/HER2- Low Prolif	0.5	cluster2	0.5
S000251.l.r.m.c.lib.g.k.a.t	0	6.79452054794521	ER+/HER2-/LN-_Endo	NodeNegative	63	Pos	Pos	Neg	2	13	LumA	8	normL	LumA	0.5	0.5	0.5	0.5	0	1	1	1	1	0	NA	ER+/HER2- Low Prolif	0.5	cluster1	0
S000252.l.r.m.c.lib.g.k.a.t	1	3.93150684931507	TNBC_Untreated	NA	88	Neg	Neg	Neg	3	20	LumA	4	lumA	LumA	0.5	0.5	0.5	0.5	NA	0.5	1	0	1	0	NA	ER+/HER2- Low Prolif	0.5	cluster1	0.5
S000253.l.r.m.c.lib.g.k.a.t	0	6.72054794520548	ER+/HER2-/LN-_Endo	NodeNegative	60	Pos	Neg	Neg	2	15	LumA	3	normL	LumA	0	0	0	0	0	1	0	0	1	0	NA	ER+/HER2- Low Prolif	0	cluster1	0
S000254.l.r.m.c.lib.g.k.a.t	0	6.7041095890411	ER+/HER2-/LN-_EndoAndCyto	NodeNegative	43	Pos	Pos	Neg	2	27	Normal	7	normL	LumA	0	0.5	0	0	0	0.5	0	0	1	0	NA	ER+/HER2- Low Prolif	0	cluster3	0
S000255.l.r.m.c.lib.g.k.a.t	0	6.83287671232877	ER+/HER2-/LN-_Endo	NodeNegative	62	Pos	Pos	Neg	2	10	LumA	2	lumA	LumA	0.5	0	0.5	0.5	0	0.5	1	1	1	0.5	NA	ER+/HER2- High Prolif	0.5	cluster1	0.5
S000256.l.r.m.c.lib.g.k.a.t	0	6.78082191780822	ER+/HER2-/LN-_EndoAndCyto	NodeNegative	48	Pos	Pos	Neg	2	15	LumA	7	lumB	LumB	0.5	0.5	0.5	0.5	0.5	0	1	1	1	1	NA	ER+/HER2- High Prolif	1	cluster3	1
S000257.l.r.m.c.lib.g.k.a.t	0	6.78082191780822	ER+/HER2-/LN-_Endo	NodeNegative	69	Pos	Pos	Neg	2	18	LumA	3	normL	LumA	0	0	0	0	0	0	0	0	0	0	NA	ER+/HER2- Low Prolif	0	cluster1	0.5
S000258.l.r.m.c.lib.g.k.a.t	1	1.05479452054795	ER+/HER2-/LN-_Untreated	NodeNegative	69	Pos	Pos	Neg	1	8	LumA	3	lumA	LumA	0.5	0	0	0	0	0	0	0	1	0	NA	ER+/HER2- Low Prolif	0	NA	0
S000260.l.r.m.c.lib.g.k.a.t	0	6.83561643835616	ER+/HER2-/LN+_Endo	NodePositive	73	Pos	Neg	Neg	2	60	Normal	3	normL	Normal	0	0.5	0	0	1	1	1	0	0	0	NA	ER+/HER2- Low Prolif	0	cluster3	0
S000261.l.r.m.c.lib.g.k.a.t	0	6.68767123287671	HER2+/ER+_ImmunAndEndoAndCyto	NodePositive	70	Pos	Neg	Pos	3	30	LumB	1	lumC	LumB	1	1	1	1	1	1	1	1	1	0.5	NA	ER+/HER2- High Prolif	0.5	cluster3	0
S000262.l.r.m.c.lib.g.k.a.t	1	1.29041095890411	TNBC_Untreated	NodeNegative	84	Neg	Neg	Neg	2	20	Basal	4	basL	Basal	1	1	1	1	0.5	1	1	1	1	1	M	ER-/HER2-	0.5	cluster2	1
S000263.l.r.m.c.lib.g.k.a.t	0	6.74520547945205	ER+/HER2-/LN-_Endo	NodeNegative	60	Pos	Pos	Neg	2	18	LumA	8	lumA	LumA	0	0	0	0	0	0.5	0	0	1	0.5	NA	ER+/HER2- Low Prolif	0	cluster3	0
S000264.l.r.m2.c.lib.g.k.a.t	0	2.4986301369863	HER2+/ER+_ImmunAndEndoAndCyto	NodeNegative	39	Pos	Pos	Pos	3	22	Her2	5	lumC	Her2	0.5	1	1	1	1	1	1	1	1	0	NA	HER2+	1	cluster1	0
S000266.l.r.m.c.lib.g.k.a.t	0	6.72328767123288	ER+/HER2-/LN+_EndoAndCyto	NodePositive	61	Pos	Pos	Neg	2	37	LumA	1	lumA	LumB	0.5	1	0.5	0.5	1	1	1	1	1	0.5	NA	ER+/HER2- High Prolif	1	cluster1	0.5
S000267.l.r.m.c.lib.g.k.a.t	0	6.7013698630137	ER+/HER2-/LN+_Endo	NodePositive	69	Pos	Pos	Neg	2	55	LumA	9	lumB	LumA	0.5	0.5	0.5	0.5	1	0.5	1	1	1	1	NA	ER+/HER2- High Prolif	1	cluster1	0
S000271.l.r.m.c.lib.g.k.a.t	1	1.13424657534247	ER+/HER2-/LN-_Endo	NodeNegative	79	Pos	Pos	Neg	2	11	LumA	7	lumA	LumA	0.5	0.5	0.5	0.5	0.5	0.5	1	0	1	0.5	NA	ER+/HER2- High Prolif	1	cluster2	1
S000272.l.r.m.c.lib.g.k.a.t	1	4.12328767123288	ER+/HER2-/LN-_Endo	NodeNegative	82	Pos	Pos	Neg	2	22	LumA	3	lumA	LumA	0.5	0.5	0.5	0.5	0.5	0.5	0	0	1	0.5	NA	ER+/HER2- Low Prolif	1	cluster2	1
S000273.l.r.m.c.lib.g.k.a.t	1	3.53424657534247	ER+/HER2-/LN-_Endo	NodeNegative	82	Pos	Pos	Neg	2	10	Normal	4	normL	Normal	0	0	0	0	0	1	1	0	0	0.5	NA	ER-/HER2-	0	cluster3	0
S000274.l.r.m.c.lib.g.k.a.t	0	6.77260273972603	ER+/HER2-/LN-_Endo	NodeNegative	71	Pos	Neg	Neg	3	14	Her2	4	mApo	Her2	1	1	1	1	1	1	1	1	1	0.5	NA	ER-/HER2-	1	cluster2	1
S000275.l.r.m.c.lib.g.k.a.t	0	6.79452054794521	ER+/HER2-/LN-_Endo	NodeNegative	74	Pos	Pos	Neg	3	25	LumA	6	lumB	LumA	0.5	0.5	0.5	0.5	0.5	1	1	1	1	1	NA	ER+/HER2- High Prolif	1	cluster2	0.5
S000276.l.r.m.c.lib.g.k.a.t	0	6.81095890410959	HER2+/ER-_ImmunAndCyto	NodePositive	72	Neg	Neg	Pos	3	NA	Her2	5	mApo	Her2	1	1	1	1	1	1	1	1	1	0.5	NA	HER2+	0.5	cluster2	1
S000277.l.r.m.c.lib.g.k.a.t	0	6.6986301369863	ER+/HER2-/LN-_Endo	NodeNegative	48	Pos	Pos	Neg	3	14	LumA	4	lumB	Normal	0.5	0.5	0.5	1	0.5	1	1	1	1	1	NA	ER+/HER2- High Prolif	1	cluster1	0
S000280.l.r.m.c.lib.g.k.a.t	0	6.70684931506849	ER+/HER2-/LN-_Endo	NodeNegative	72	Pos	Pos	Neg	2	15	LumA	7	lumA	LumB	0.5	0.5	0.5	0.5	0.5	0	0	1	1	1	NA	ER+/HER2- High Prolif	1	cluster2	0.5
S000282.l.r.m.c.lib.g.k.a.t	0	6.6986301369863	ER+/HER2-/LN-_Endo	NodeNegative	63	Pos	Pos	Neg	1	14	LumA	7	normL	LumA	0	0	0	0	0	0	0	0	0	0	NA	ER+/HER2- Low Prolif	0	NA	0.5
S000283.l.r.m.c.lib.g.k.a.t	1	2.01917808219178	NA	NodePositive	79	Neg	Pos	Pos	3	23	Her2	1	mApo	Her2	1	1	1	1	1	1	1	1	1	0.5	NA	HER2+	0.5	cluster2	1
S000284.l.r.m.c.lib.g.k.a.t	1	2.46849315068493	ER+/HER2-/LN+_EndoAndCyto	NodePositive	51	Pos	Neg	Neg	3	18	Normal	1	lumC	Normal	0.5	0.5	0.5	0.5	1	1	1	1	1	1	NA	ER+/HER2- High Prolif	1	cluster3	0.5
S000285.l.r.m.c.lib.g.k.a.t	0	6.67945205479452	TNBC_Cyto	NodeNegative	60	Neg	Neg	Neg	3	25	Basal	10	basL	Basal	1	1	1	1	1	1	1	1	1	0	IM	ER-/HER2-	0.5	cluster3	1
S000287.l.r.m.c.lib.g.k.a.t	0	6.82191780821918	HER2+/ER-_ImmunAndCyto	NodeNegative	44	Neg	Neg	Pos	2	8	Her2	5	mApo	Her2	1	1	1	1	1	1	1	0	1	1	NA	HER2+	0.5	cluster2	1
S000288.l.r.m.c.lib.g.k.a.t	0	6.70684931506849	ER+/HER2-/LN-_Endo	NodeNegative	61	Pos	Pos	Neg	2	12	LumA	8	normL	LumA	0.5	0	0.5	0.5	0	1	1	0	1	0.5	NA	ER+/HER2- Low Prolif	0.5	cluster2	0
S000289.l.r.m.c.lib.g.k.a.t	0	6.74246575342466	ER+/HER2-/LN+_Endo	NodePositive	78	Pos	Pos	Neg	2	46	Normal	3	normL	Normal	0	0.5	0	0	1	0.5	0	0	0	0	NA	ER+/HER2- Low Prolif	0	cluster1	0
S000290.l.r.m.c.lib.g.k.a.t	0	6.7041095890411	ER+/HER2-/LN-_Endo	NodeNegative	63	Pos	Neg	Neg	3	19	LumB	1	lumB	LumB	1	0.5	1	1	1	1	1	1	1	1	NA	ER+/HER2- High Prolif	1	cluster2	1
S000291.l.r.m.c.lib.g.k.a.t	0	6.67945205479452	ER+/HER2-/LN+_EndoAndCyto	NodePositive	52	Pos	Pos	Neg	3	30	LumA	9	lumB	LumA	0.5	0.5	0.5	0.5	1	1	1	1	1	1	NA	ER+/HER2- High Prolif	1	cluster2	1
S000292.l.r.m.c.lib.g.k.a.t	1	4.31506849315068	ER+/HER2-/LN-_Endo	NodeNegative	60	Pos	Pos	Neg	1	17	LumA	3	lumA	LumA	0	0	0	0	0	0	0	0	0	0	NA	ER+/HER2- Low Prolif	0	cluster2	0.5
S000293.l.r.m.c.lib.g.k.a.t	0	6.66027397260274	ER+/HER2-/LN-_EndoAndCyto	NodeNegative	64	Pos	Pos	Neg	2	15	LumA	2	lumB	LumA	0	0	0	0	0	0.5	1	0	1	0.5	NA	ER+/HER2- Low Prolif	0.5	cluster3	0.5
S000294.l.r.m.c.lib.g.k.a.t	0	6.75890410958904	TNBC_Untreated	NodeNegative	79	Neg	Neg	Neg	2	16	Normal	4	mApo	LumA	0.5	0	0	0	0	1	1	0	1	1	LAR	ER+/HER2- Low Prolif	0.5	cluster2	1
S000295.l.r.m.c.lib.g.k.a.t	0	6.7041095890411	NA	NodeNegative	41	Neg	Neg	Pos	3	1	Her2	5	mApo	Her2	0.5	0.5	0.5	1	0.5	1	1	1	1	1	NA	HER2+	0.5	cluster2	0.5
S000297.l.r.m.c.lib.g.k.a.t	0	6.67945205479452	HER2+/ER+_ImmunAndEndoAndCyto	NodePositive	48	Pos	Pos	Pos	2	20	LumA	8	lumA	LumA	0.5	0	0.5	0.5	0.5	0.5	1	0	1	0.5	NA	HER2+	0.5	cluster2	0.5
S000298.l.r.m.c.lib.g.k.a.t	0	6.75616438356164	ER+/HER2-/LN-_Endo	NodeNegative	74	Pos	Pos	Neg	1	11	LumA	3	normL	LumA	0	0	0	0	0	0.5	0	0	0	0	NA	ER+/HER2- Low Prolif	0	cluster2	0.5
S000299.l.r.m.c.lib.g.k.a.t	1	2.11232876712329	ER+/HER2-/LN-_EndoAndCyto	NodeNegative	64	Pos	Neg	Neg	3	25	Basal	10	basL	Basal	1	1	1	1	1	1	1	1	1	1	NA	ER-/HER2-	1	cluster2	1
S000300.l.r.m.c.lib.g.k.a.t	0	6.64931506849315	ER+/HER2-/LN-_Endo	NodeNegative	63	Pos	Pos	Neg	1	11	LumA	4	lumA	LumA	0.5	0.5	0.5	0	0	0	1	0	1	0.5	NA	ER+/HER2- Low Prolif	0	cluster3	1
S000303.l.r.m.c.lib.g.k.a.t	0	6.73698630136986	TNBC_Cyto	NodePositive	66	Neg	Neg	Neg	2	12	Her2	4	mApo	Her2	1	0.5	0.5	0.5	1	1	1	0	1	1	LAR	ER-/HER2-	0.5	cluster2	1
S000304.l.r.m.c.lib.g.k.a.t	0	6.72328767123288	ER+/HER2-/LN-_Endo	NodeNegative	85	Pos	Pos	Neg	2	16	LumB	4	lumB	LumB	1	0.5	1	0.5	1	0.5	1	1	0	1	NA	ER+/HER2- High Prolif	1	cluster1	0.5
S000305.l.r.m.c.lib.g.k.a.t	0	6.67945205479452	ER+/HER2-/LN-_Endo	NodeNegative	59	Pos	Pos	Neg	2	20	LumA	4	lumB	LumA	0.5	0.5	0.5	0.5	0.5	0	1	0	1	0.5	NA	ER+/HER2- Low Prolif	0	cluster1	0
S000306.l.r.m.c.lib.g.k.a.t	0	6.68219178082192	ER+/HER2-/LN-_Endo	NodeNegative	55	Pos	Pos	Neg	2	17	LumA	9	lumB	LumB	0.5	0.5	0.5	0.5	0.5	0.5	1	1	1	1	NA	ER+/HER2- High Prolif	1	cluster3	0.5
S000307.l.r.m.c.lib.g.k.a.t	0	6.68767123287671	ER+/HER2-/LN+_Endo	NodePositive	65	Pos	Pos	Neg	3	17	LumA	1	lumB	LumB	1	0.5	1	1	1	1	1	1	1	1	NA	ER+/HER2- High Prolif	1	cluster2	1
S000308.l.r.m.c.lib.g.k.a.t	0	6.66027397260274	NA	NodeNegative	50	Pos	Neg	Pos	3	5	Her2	4	mApo	Her2	1	0.5	1	1	0.5	1	1	1	1	0	NA	HER2+	0.5	cluster1	0
S000309.l.r.m.c.lib.g.k.a.t	0	6.64109589041096	ER+/HER2-/LN-_Endo	NodeNegative	80	Pos	Pos	Neg	3	20	LumB	6	lumB	LumB	1	1	1	1	1	1	1	1	1	1	NA	ER+/HER2- High Prolif	1	cluster2	1
S000310.l.r.m.c.lib.g.k.a.t	0	6.64383561643836	ER+/HER2-/LN-_Endo	NodeNegative	67	Pos	Pos	Neg	2	18	LumB	9	lumB	LumB	1	0.5	0.5	0.5	1	0	1	1	1	1	NA	ER+/HER2- High Prolif	1	cluster2	0.5
S000311.l.r.m.c.lib.g.k.a.t	0	6.6986301369863	ER+/HER2-/LN-_Endo	NodeNegative	62	Pos	Pos	Neg	2	10	LumA	7	normL	LumA	0.5	0	0.5	0.5	0	0.5	0	0	1	0.5	NA	ER+/HER2- High Prolif	0.5	cluster2	0.5
S000312.l.r.m.c.lib.g.k.a.t	0	6.68767123287671	ER+/HER2-/LN-_Endo	NodeNegative	53	Pos	Pos	Neg	1	17	LumA	7	normL	LumA	0	0	0	0	0	0.5	0	0	1	0	NA	ER+/HER2- Low Prolif	0	cluster2	0.5
S000313.l.r.m.c.lib.g.k.a.t	0	6.70684931506849	ER+/HER2-/LN-_Endo	NodeNegative	71	Pos	Pos	Neg	2	11	Normal	4	normL	Normal	0	0	0	0	0	0.5	1	0	0	0	NA	ER+/HER2- Low Prolif	0	cluster1	0.5
S000314.l.r.m.c.lib.g.k.a.t	0	6.67945205479452	ER+/HER2-/LN+_EndoAndCyto	NodePositive	40	Pos	Pos	Neg	3	15	LumA	4	lumA	LumA	0.5	0.5	0.5	0.5	1	1	0	1	1	0.5	NA	ER+/HER2- High Prolif	1	cluster2	0.5
S000315.l.r.m.c.lib.g.k.a.t	0	6.68767123287671	ER+/HER2-/LN-_Endo	NodeNegative	60	Pos	Pos	Neg	1	15	LumA	8	normL	LumA	0	0	0	0	0	0.5	0	0	1	0.5	NA	ER+/HER2- Low Prolif	0.5	cluster2	0.5
S000316.l.r.m.c.lib.g.k.a.t	0	6.66027397260274	TNBC_Cyto	NodeNegative	65	Neg	Neg	Neg	3	20	Basal	4	basL	Basal	1	1	0.5	1	0.5	1	1	1	1	0.5	UNS	ER-/HER2-	0.5	cluster3	1
S000317.l.r.m.c.lib.g.k.a.t	0	6.66027397260274	ER+/HER2-/LN-_Endo	NodeNegative	63	Pos	Pos	Neg	2	12	Normal	3	lumC	LumA	0.5	0.5	0.5	0.5	0	1	1	1	1	0.5	NA	ER+/HER2- Low Prolif	0.5	cluster1	0
S000318.l.r.m.c.lib.g.k.a.t	0	6.66027397260274	TNBC_Cyto	NodeNegative	59	Neg	Neg	Neg	3	13	Basal	10	basL	Basal	1	1	1	1	1	1	1	1	1	0.5	UNS	ER-/HER2-	0.5	cluster3	1
S000319.l.r.m.c.lib.g.k.a.t	0	6.74246575342466	ER+/HER2-/LN+_Endo	NodePositive	72	Pos	Pos	Neg	2	10	LumA	3	lumC	LumB	1	0.5	1	0.5	1	0.5	1	1	1	1	NA	ER+/HER2- High Prolif	1	cluster2	0.5
S000320.l.r.m.c.lib.g.k.a.t	1	3.89315068493151	ER+/HER2-/LN-_Endo	NodeNegative	83	Pos	Pos	Neg	2	23	LumA	4	lumA	LumA	0.5	0.5	0.5	0.5	0	0	1	0	1	0.5	NA	ER+/HER2- Low Prolif	0.5	cluster1	1
S000321.l.r.m.c.lib.g.k.a.t	0	6.68767123287671	ER+/HER2-/LN-_EndoAndCyto	NodeNegative	39	Pos	Pos	Neg	1	21	LumA	3	lumA	LumA	0.5	1	0.5	0.5	0.5	0.5	1	0	1	0.5	NA	ER+/HER2- High Prolif	1	NA	1
S000322.l.r.m.c.lib.g.k.a.t	0	6.7013698630137	ER+/HER2-/LN-_Endo	NodeNegative	78	Pos	Pos	Neg	1	30	LumA	4	lumA	LumA	0.5	0.5	0.5	0.5	0	0.5	0	0	0	0.5	NA	ER+/HER2- Low Prolif	0.5	cluster2	0.5
S000323.l.r.m.c.lib.g.k.a.t	0	6.72328767123288	ER+/HER2-/LN+_Endo	NodePositive	76	Pos	Pos	Neg	3	26	LumA	3	lumA	LumA	0	0.5	0	0.5	0.5	0	1	0	1	0	NA	ER+/HER2- Low Prolif	0.5	cluster2	0
S000324.l.r.m.c.lib.g.k.a.t	1	6.6986301369863	ER+/HER2-/LN+_Endo	NodePositive	67	Pos	Pos	Neg	2	13	LumA	9	lumC	Her2	1	1	1	1	1	1	1	1	1	1	NA	ER+/HER2- High Prolif	0.5	cluster2	0
S000325.l.r.m.c.lib.g.k.a.t	0	6.67945205479452	ER+/HER2-/LN+_Endo	NodePositive	67	Pos	Pos	Neg	2	22	LumA	3	lumA	LumA	0	0.5	0	0	0.5	0.5	1	0	1	0	NA	ER+/HER2- Low Prolif	0	cluster1	0
S000326.l.r.m.c.lib.g.k.a.t	1	2.21095890410959	NA	NodeNegative	85	Pos	Pos	Pos	3	27	LumB	9	lumB	LumB	1	1	1	1	1	1	1	1	1	1	NA	ER+/HER2- High Prolif	1	cluster2	1
S000327.l.r.m.c.lib.g.k.a.t	1	1.26301369863014	ER+/HER2-/LN-_Endo	NodeNegative	55	Pos	Neg	Neg	3	45	Basal	10	basL	Basal	1	1	1	1	1	1	1	1	1	0.5	NA	ER-/HER2-	1	cluster2	1
S000328.l.r.m.c.lib.g.k.a.t	0	6.66027397260274	TNBC_Cyto	NodeNegative	57	Neg	Neg	Neg	3	16	Basal	4	basL	Basal	1	1	1	1	0.5	1	1	1	1	1	M	ER-/HER2-	1	NA	1
S000330.l.r.m.c.lib.g.k.a.t	0	6.64109589041096	ER+/HER2-/LN-_Endo	NodeNegative	60	Pos	Pos	Neg	3	20	LumB	1	lumB	LumB	1	0.5	1	1	1	1	1	1	1	1	NA	ER+/HER2- High Prolif	1	cluster2	1
S000332.l.r.m.c.lib.g.k.a.t	0	6.66027397260274	ER+/HER2-/LN-_Endo	NodeNegative	38	Pos	Pos	Neg	2	14	LumA	3	normL	LumA	0.5	0.5	0.5	0.5	0.5	0.5	1	0	1	0.5	NA	ER+/HER2- Low Prolif	0	cluster2	0.5
S000333.l.r.m.c.lib.g.k.a.t	0	6.65753424657534	ER+/HER2-/LN-_Endo	NodeNegative	58	Pos	Neg	Neg	2	13	LumA	8	normL	LumA	0	0	0	0	0	0	0	0	0	0	NA	ER+/HER2- Low Prolif	0	cluster1	0
S000334.l.r.m2.c.lib.g.k.a.t	0	6.66027397260274	HER2+/ER+_ImmunAndEndoAndCyto	NodeNegative	67	Pos	Pos	Pos	3	18	LumA	8	lumC	LumB	0.5	0.5	0.5	0.5	0.5	1	1	0	1	0.5	NA	HER2+	0.5	cluster2	1
S000335.l.r.m2.c.lib.g.k.a.t	0	6.66575342465753	TNBC_Cyto	NodeNegative	79	Neg	Neg	Neg	3	32	Basal	4	mApo	Basal	1	1	1	1	0.5	1	1	0	1	1	BL2	ER-/HER2-	0.5	cluster1	0.5
S000336.l.r.m2.c.lib.g.k.a.t	0	6.64657534246575	ER+/HER2-/LN+_Endo	NodePositive	81	Pos	Pos	Neg	3	25	LumA	3	normL	LumA	0.5	0.5	0.5	0.5	1	1	1	0	1	0	NA	ER+/HER2- Low Prolif	0.5	cluster3	0
S000337.l.r.m2.c.lib.g.k.a.t	0	6.64657534246575	ER+/HER2-/LN-_Endo	NodeNegative	78	Pos	Neg	Neg	3	25	LumB	8	lumC	LumB	1	1	1	1	1	1	1	1	1	1	NA	ER+/HER2- High Prolif	1	cluster2	1
S000340.l.r.m2.c.lib.g.k.a.t	0	6.65753424657534	HER2+/ER+_ImmunAndEndoAndCyto	NodeNegative	67	Pos	Neg	Pos	3	6	LumA	9	lumB	LumA	0.5	0.5	0.5	0.5	0	1	1	0	1	1	NA	HER2+	1	cluster1	0.5
S000341.l.r.m2.c.lib.g.k.a.t	0	6.77534246575342	ER+/HER2-/LN+_Endo	NodePositive	71	Pos	Pos	Neg	2	12	LumA	2	lumA	LumA	0.5	0	0.5	0.5	0.5	0.5	1	0	1	0.5	NA	ER+/HER2- Low Prolif	0.5	cluster2	0.5
S000342.l.r.m2.c.lib.g.k.a.t	0	6.68219178082192	HER2+/ER+_ImmunAndEndoAndCyto	NodePositive	38	Pos	Pos	Pos	3	25	Her2	5	lumC	Her2	1	1	1	1	1	1	1	1	1	1	NA	HER2+	1	cluster2	1
S000344.l.r.m2.c.lib.g.k.a.t	0	6.67671232876712	ER+/HER2-/LN-_Untreated	NodeNegative	69	Pos	Pos	Neg	2	8	LumA	7	normL	LumA	0	0	0	0	0	0	0	0	0	0	NA	ER+/HER2- Low Prolif	0	cluster1	0
S000345.l.r.m2.c.lib.g.k.a.t	0	6.61917808219178	ER+/HER2-/LN-_Endo	NodeNegative	53	Pos	Pos	Neg	2	13	LumA	3	normL	LumA	0	0	0	0	0	0	0	0	1	0	NA	ER+/HER2- Low Prolif	0	cluster1	0
S000346.l.r.m2.c.lib.g.k.a.t	0	6.60821917808219	NA	NodeNegative	72	Neg	Neg	Pos	3	12	Her2	4	mApo	Her2	1	1	1	1	1	1	1	0	1	1	NA	HER2+	0.5	cluster2	0.5
S000347.l.r.m2.c.lib.g.k.a.t	0	6.62465753424657	ER+/HER2-/LN-_Endo	NodeNegative	75	Pos	Pos	Neg	1	21	LumA	4	lumA	LumB	0.5	1	0.5	0.5	0.5	0	1	0	1	0.5	NA	ER+/HER2- Low Prolif	1	cluster2	1
S000349.l.r.m2.c.lib.g.k.a.t	0	6.64109589041096	HER2+/ER+_ImmunAndEndoAndCyto	NodeNegative	49	Pos	Pos	Pos	3	25	Her2	9	lumC	LumB	1	1	1	1	1	1	1	1	1	0.5	NA	ER+/HER2- High Prolif	1	cluster2	1
S000352.l.r.m2.c.lib.g.k.a.t	0	6.62465753424657	TNBC_Untreated	NodePositive	87	Neg	Neg	Neg	3	22	Her2	10	mApo	Her2	1	1	1	1	1	1	1	1	1	0	LAR	ER-/HER2-	0	cluster2	0.5
S000354.l.r.m2.c.lib.g.k.a.t	0	6.60547945205479	ER+/HER2-/LN+_Endo	NodePositive	56	Pos	Pos	Neg	2	25	LumA	3	lumA	LumA	0	0.5	0	0.5	0.5	0.5	0	0	1	0.5	NA	ER+/HER2- Low Prolif	0	cluster2	0.5
S000355.l.r.m2.c.lib.g.k.a.t	0	6.62191780821918	TNBC_Cyto	NodePositive	68	Neg	Neg	Neg	3	38	Normal	4	mApo	LumA	0.5	1	0.5	0.5	1	1	1	0	1	0.5	LAR	ER-/HER2-	0.5	cluster1	0.5
S000359.l.r.m2.c.lib.g.k.a.t	0	6.66027397260274	ER+/HER2-/LN+_EndoAndCyto	NodePositive	65	Pos	Pos	Neg	3	21	LumB	1	lumB	LumB	1	1	1	1	1	1	1	1	1	1	NA	ER+/HER2- High Prolif	1	cluster2	0.5
S000361.l.r.m3.c.lib.g.k.a.t	0	6.60821917808219	ER+/HER2-/LN-_EndoAndCyto	NodeNegative	45	Pos	Neg	Neg	3	23	Basal	4	basL	Basal	1	1	1	1	1	1	1	1	1	0	NA	ER-/HER2-	1	cluster3	0
S000362.l.r.m2.c.lib.g.k.a.t	0	6.60821917808219	HER2+/ER+_ImmunAndEndoAndCyto	NodeNegative	34	Pos	Pos	Pos	3	45	LumA	1	lumC	Her2	0.5	1	1	1	1	1	1	1	1	1	NA	HER2+	1	cluster2	0.5
S000363.l.r.m2.c.lib.g.k.a.t	0	6.6027397260274	ER+/HER2-/LN-_Endo	NodeNegative	63	Pos	Pos	Neg	2	15	LumA	4	normL	LumA	0	0	0	0	0	0.5	0	0	1	0	NA	ER+/HER2- Low Prolif	0	cluster1	0
S000364.l.r.m2.c.lib.g.k.a.t	0	6.67671232876712	HER2+/ER+_ImmunAndEndoAndCyto	NodeNegative	33	Pos	Pos	Pos	3	23	LumB	9	lumB	LumB	1	1	1	1	1	1	1	1	1	1	NA	ER+/HER2- High Prolif	1	cluster2	1
S000365.l.r.m2.c.lib.g.k.a.t	0	6.61917808219178	NA	NodePositive	53	Neg	Neg	Pos	3	24	Her2	5	mApo	Her2	1	1	1	1	1	1	1	1	1	0	NA	HER2+	0.5	cluster1	0.5
S000366.l.r.m2.c.lib.g.k.a.t	0	6.60547945205479	ER+/HER2-/LN-_Endo	NodeNegative	53	Pos	Pos	Neg	2	14	LumA	8	lumA	LumA	0.5	0	0.5	0.5	0.5	0.5	0	1	1	0.5	NA	ER+/HER2- High Prolif	1	cluster2	0.5
S000367.l.r.m2.c.lib.g.k.a.t	0	6.61095890410959	ER+/HER2-/LN+_Endo	NodePositive	61	Pos	Pos	Neg	2	13	LumA	7	lumA	LumA	0.5	0.5	0.5	0.5	1	1	0	0	1	0.5	NA	ER+/HER2- Low Prolif	0.5	cluster1	0
S000370.l.r.m2.c.lib.g.k.a.t	0	6.62739726027397	ER+/HER2-/LN+_Endo	NodePositive	50	Pos	Pos	Neg	2	11	LumA	8	lumA	LumA	0.5	0.5	0.5	0.5	1	0	0	0	1	0.5	NA	ER+/HER2- Low Prolif	1	cluster2	0.5
S000371.l.r.m2.c.lib.g.k.a.t	0	6.61095890410959	HER2+/ER+_ImmunAndEndoAndCyto	NodePositive	50	Pos	Pos	Pos	3	61	LumB	1	lumB	LumB	1	1	1	1	1	1	1	1	1	1	NA	ER+/HER2- High Prolif	1	cluster2	1
S000372.l.r.m2.c.lib.g.k.a.t	0	6.64109589041096	ER+/HER2-/LN-_Untreated	NodeNegative	63	Pos	Pos	Neg	3	8	LumA	2	lumA	LumB	0.5	0.5	0.5	0.5	0.5	0.5	1	1	1	0.5	NA	ER+/HER2- High Prolif	1	cluster2	1
S000373.l.r.m2.c.lib.g.k.a.t	0	6.64657534246575	TNBC_Cyto	NodePositive	72	Neg	Neg	Neg	3	15	Her2	4	mApo	Her2	1	1	1	1	1	1	1	1	1	0.5	LAR	ER-/HER2-	0.5	cluster2	1
S000374.l.r.m2.c.lib.g.k.a.t	0	6.64109589041096	ER+/HER2-/LN+_Endo	NodePositive	56	Pos	Neg	Neg	1	21	LumA	7	lumA	LumA	0	0.5	0	0	0.5	1	0	0	1	0	NA	ER+/HER2- Low Prolif	0.5	cluster2	0.5
S000375.l.r.m2.c.lib.g.k.a.t	0	6.66027397260274	HER2+/ER-_ImmunAndCyto	NodePositive	68	Neg	Neg	Pos	3	14	Her2	5	lumC	Her2	1	1	1	1	1	1	1	1	1	0.5	NA	HER2+	0.5	cluster2	1
S000377.l.r.m2.c.lib.g.k.a.t	0	6.66027397260274	ER+/HER2-/LN-_Endo	NodeNegative	82	Pos	Pos	Neg	3	35	LumB	1	lumB	LumB	1	1	1	1	1	1	1	1	1	1	NA	ER+/HER2- High Prolif	1	cluster3	0.5
S000378.l.r.m.c.lib.g.k.a.t	1	2.53150684931507	NA	NodePositive	67	Pos	Pos	NA	3	18	Normal	4	normL	Normal	0	0	0	0	0	1	1	0	0	0.5	NA	ER-/HER2-	0	cluster3	0
S000379.l.r.m2.c.lib.g.k.a.t	0	6.64383561643836	HER2+/ER+_ImmunAndEndoAndCyto	NodeNegative	50	Pos	Pos	Pos	3	15	Her2	5	lumC	LumB	1	1	1	1	1	1	1	1	1	0.5	NA	HER2+	1	cluster1	0
S000380.l.r.m2.c.lib.g.k.a.t	0	6.61095890410959	HER2+/ER+_ImmunAndEndoAndCyto	NodePositive	49	Pos	Pos	Pos	2	25	LumA	4	normL	LumA	0	0.5	0	0.5	0.5	0.5	0	0	1	0	NA	ER+/HER2- Low Prolif	0	cluster2	0.5
S000381.l.r.m2.c.lib.g.k.a.t	0	6.65753424657534	TNBC_Cyto	NodeNegative	70	Neg	Neg	Neg	3	16	Basal	10	basL	Basal	1	1	1	1	1	1	1	1	1	0.5	IM	ER-/HER2-	0	cluster2	1
S000385.l.r.m2.c.lib.g.k.a.t	0	6.58904109589041	ER+/HER2-/LN+_Endo	NodePositive	68	Pos	Pos	Neg	2	32	LumA	8	lumA	LumA	0	0.5	0	0	0.5	0	0	0	0	0.5	NA	ER+/HER2- Low Prolif	0.5	cluster1	0
S000386.l.r.m2.c.lib.g.k.a.t	1	5.37808219178082	HER2+/ER+_ImmunAndEndoAndCyto	NodePositive	64	Pos	Pos	Pos	3	17	LumB	1	lumB	LumB	1	1	1	1	1	1	1	1	1	1	NA	ER+/HER2- High Prolif	1	cluster2	1
S000387.l.r.m2.c.lib.g.k.a.t	1	1.98630136986301	ER+/HER2-/LN-_Endo	NodeNegative	65	Pos	Neg	Neg	3	45	LumB	6	lumB	LumB	1	1	1	1	1	1	1	1	1	1	NA	ER+/HER2- High Prolif	1	cluster3	0.5
S000389.l.r.m2.c.lib.g.k.a.t	0	6.60547945205479	ER+/HER2-/LN-_Endo	NodeNegative	81	Pos	Pos	Neg	2	12	LumA	8	normL	LumA	0	0	0	0	0	0	1	0	1	0.5	NA	ER+/HER2- Low Prolif	0	cluster2	0.5
S000390.l.r.m2.c.lib.g.k.a.t	0	6.60547945205479	ER+/HER2-/LN+_Endo	NodePositive	53	Pos	Pos	Neg	2	17	LumA	7	normL	LumA	0	0	0	0	0	0.5	0	0	1	0	NA	ER+/HER2- Low Prolif	0	cluster1	0
S000391.l.r.m2.c.lib.g.k.a.t	0	6.61095890410959	ER+/HER2-/LN+_EndoAndCyto	NodePositive	59	Pos	Pos	Neg	2	19	LumA	7	lumA	LumA	0	0	0	0	1	0	0	0	0	0	NA	ER+/HER2- Low Prolif	0	cluster3	0.5
S000392.l.r.m2.c.lib.g.k.a.t	0	6.62191780821918	ER+/HER2-/LN-_Untreated	NodeNegative	45	Pos	Pos	Neg	1	6	LumA	3	lumA	LumA	0	0	0	0	0	0	0	0	0	0	NA	ER+/HER2- Low Prolif	0	cluster1	0.5
S000393.l.r.m2.c.lib.g.k.a.t	0	6.58082191780822	ER+/HER2-/LN+_EndoAndCyto	NodePositive	48	Pos	Pos	Neg	2	11	LumA	3	lumA	LumA	0	0	0.5	0.5	0.5	0.5	0	0	1	0	NA	ER+/HER2- Low Prolif	0.5	cluster2	0
S000394.l.r.m2.c.lib.g.k.a.t	0	6.62191780821918	ER+/HER2-/LN-_Endo	NodeNegative	55	Pos	Pos	Neg	2	18	Normal	4	normL	LumA	0	0	0	0	0	1	0	0	1	0	NA	ER+/HER2- Low Prolif	0	cluster1	0.5
S000396.l.r.m2.c.lib.g.k.a.t	1	2.21917808219178	ER+/HER2-/LN+_Endo	NodePositive	65	Pos	Pos	Neg	3	25	LumA	4	lumB	LumA	0.5	1	0.5	0.5	1	1	1	1	1	1	NA	ER+/HER2- High Prolif	1	cluster2	1
S000397.l.r.m2.c.lib.g.k.a.t	1	1.88493150684932	NA	NodePositive	87	Pos	Pos	Pos	3	45	LumB	1	lumA	LumB	1	1	1	1	1	1	1	1	1	1	NA	ER+/HER2- High Prolif	0.5	cluster2	0.5
S000399.l.r.m3.c.lib.g.k.a.t	0	6.62739726027397	TNBC_Cyto	NodePositive	52	Neg	Neg	Neg	3	22	Basal	10	basL	Basal	1	1	1	1	1	1	1	1	1	1	BL1	ER-/HER2-	0.5	cluster2	1
S000401.l.r.m2.c.lib.g.k.a.t	0	6.6	ER+/HER2-/LN-_Endo	NodeNegative	60	Pos	Pos	Neg	2	11	Normal	3	normL	LumA	0	0	0	0	0	0	0	0	0	0	NA	ER+/HER2- Low Prolif	0	cluster1	0
S000402.l.r.m2.c.lib.g.k.a.t	1	3.47397260273973	HER2+/ER+_ImmunAndEndoAndCyto	NA	35	Pos	Neg	Pos	3	22	Her2	5	lumC	Her2	1	1	1	1	NA	1	1	1	1	1	NA	HER2+	1	cluster2	1
S000403.l.r.m2.c.lib.g.k.a.t	0	6.62465753424657	ER+/HER2-/LN-_Endo	NodeNegative	82	Pos	Pos	Neg	2	25	LumA	7	lumA	LumB	0.5	1	0.5	0.5	0.5	0	0	0	1	0.5	NA	ER+/HER2- High Prolif	0.5	cluster2	1
S000404.l.r.m2.c.lib.g.k.a.t	0	6.54520547945206	ER+/HER2-/LN-_Endo	NodeNegative	53	Pos	Pos	Neg	1	12	LumA	8	lumA	LumB	0.5	0.5	0.5	0.5	0.5	0	1	1	1	0.5	NA	ER+/HER2- Low Prolif	0	NA	0.5
S000405.l.r.m2.c.lib.g.k.a.t	0	6.58356164383562	ER+/HER2-/LN-_Endo	NodeNegative	45	Pos	Pos	Neg	1	16	LumA	7	lumA	LumA	0	0	0	0	0	0.5	0	0	0	0	NA	ER+/HER2- Low Prolif	0.5	cluster1	0
S000406.l.r.m2.c.lib.g.k.a.t	0	6.57260273972603	ER+/HER2-/LN-_Endo	NodeNegative	46	Pos	Pos	Neg	2	16	LumA	3	normL	LumA	0.5	0	0.5	0.5	0	0.5	0	0	1	0.5	NA	ER+/HER2- Low Prolif	0.5	cluster2	0.5
S000407.l.r.m2.c.lib.g.k.a.t	0	6.61095890410959	ER+/HER2-/LN+_Endo	NodePositive	68	Pos	Pos	Neg	2	50	LumA	9	normL	LumA	0	0.5	0	0.5	0.5	0	0	0	1	0.5	NA	ER+/HER2- Low Prolif	0.5	cluster2	0.5
S000408.l.r.m2.c.lib.g.k.a.t	0	6.58356164383562	TNBC_Cyto	NodePositive	58	Neg	Neg	Neg	2	26	Normal	4	basL	Basal	0.5	1	0.5	0.5	0.5	1	1	0	1	1	M	ER-/HER2-	0.5	cluster2	0.5
S000411.l.r.m2.c.lib.g.k.a.t	0	6.60821917808219	ER+/HER2-/LN+_EndoAndCyto	NodePositive	65	Pos	Pos	Neg	2	29	Normal	8	normL	LumA	0	0.5	0	0	1	0	1	0	1	0.5	NA	ER+/HER2- Low Prolif	0	cluster1	0
S000412.l.r.m2.c.lib.g.k.a.t	0	6.63013698630137	HER2+/ER+_ImmunAndEndoAndCyto	NodeNegative	55	Pos	Neg	Pos	3	12	Her2	5	lumC	Her2	1	1	1	1	1	1	1	1	1	1	NA	HER2+	1	cluster2	0.5
S000413.l.r.m2.c.lib.g.k.a.t	0	6.59178082191781	ER+/HER2-/LN-_Endo	NodeNegative	71	Pos	Pos	Neg	2	13	Normal	4	normL	Normal	0	0	0	0	0	1	1	0	1	0	NA	ER-/HER2-	0	cluster1	0
S000415.l.r.m.c.lib.g.k.a.t	0	6.54520547945206	NA	NodeNegative	59	Pos	Pos	Pos	2	9	Normal	4	normL	LumA	0	0	0	0	0	0.5	0	0	0	0.5	NA	ER+/HER2- Low Prolif	0	cluster1	0.5
S000416.l.r.m2.c.lib.g.k.a.t	0	6.66849315068493	ER+/HER2-/LN+_Endo	NodePositive	63	Pos	Pos	Neg	2	20	LumA	7	lumA	LumA	0.5	0	0.5	0.5	0.5	0	0	1	1	0.5	NA	ER+/HER2- High Prolif	1	cluster1	0.5
S000418.l.r.m2.c.lib.g.k.a.t	0	6.59178082191781	HER2+/ER+_ImmunAndEndoAndCyto	NodeNegative	50	Pos	Neg	Pos	3	12	LumA	1	lumB	LumB	0.5	0.5	0.5	0.5	0.5	1	1	1	1	0.5	NA	ER+/HER2- High Prolif	1	cluster1	0
S000419.l.r.m2.c.lib.g.k.a.t	1	4.93150684931507	ER+/HER2-/LN+_EndoAndCyto	NodePositive	56	Pos	Pos	Neg	3	48	LumA	9	lumB	LumB	1	1	1	1	1	1	1	1	1	1	NA	ER+/HER2- High Prolif	1	cluster2	0.5
S000420.l.r.m2.c.lib.g.k.a.t	0	6.56438356164384	ER+/HER2-/LN+_EndoAndCyto	NodePositive	48	Pos	Pos	Neg	2	19	LumA	8	lumB	LumA	0.5	0.5	0.5	0.5	1	0.5	0	1	1	0.5	NA	ER+/HER2- High Prolif	1	cluster2	0.5
S000421.l.r.m2.c.lib.g.k.a.t	1	3.27671232876712	NA	NodePositive	65	Pos	Pos	Neg	3	20	Her2	9	lumB	LumB	1	1	1	1	1	1	1	1	1	1	NA	ER+/HER2- High Prolif	1	cluster3	0.5
S000422.l.r.m3.c.lib.g.k.a.t	0	6.58082191780822	ER+/HER2-/LN+_EndoAndCyto	NodePositive	45	Pos	Pos	Neg	1	14	LumA	3	lumA	LumA	0	0	0	0	0	0.5	0	0	1	0	NA	ER+/HER2- Low Prolif	0	cluster2	0
S000424.l.r.m3.c.lib.g.k.a.t	1	5.93972602739726	ER+/HER2-/LN+_EndoAndCyto	NodePositive	69	Pos	Pos	Neg	3	27	LumB	1	lumB	LumB	1	1	1	1	1	1	1	1	1	1	NA	ER+/HER2- High Prolif	1	cluster2	1
S000426.l.r.m3.c.lib.g.k.a.t	0	6.52876712328767	ER+/HER2-/LN-_Endo	NodeNegative	67	Pos	Pos	Neg	2	17	LumA	3	lumA	LumA	0	0	0	0	0	0	1	0	1	0	NA	ER+/HER2- Low Prolif	0	cluster1	0.5
S000427.l.r.m3.c.lib.g.k.a.t	0	6.54246575342466	ER+/HER2-/LN-_Endo	NodeNegative	53	Pos	Pos	Neg	2	13	LumA	8	lumA	LumA	0	0	0	0	0	0	0	0	1	0.5	NA	ER+/HER2- Low Prolif	0.5	NA	0.5
S000428.l.r.m3.c.lib.g.k.a.t	0	6.54794520547945	ER+/HER2-/LN-_Endo	NodeNegative	51	Pos	Pos	Neg	3	19	LumA	3	lumC	LumA	0.5	0.5	0.5	0.5	0	1	1	0	1	0.5	NA	ER+/HER2- Low Prolif	0	cluster2	1
S000430.l.r.m4.c.lib.g.k.a.t	0	6.58904109589041	TNBC_Cyto	NodeNegative	68	Neg	Neg	Neg	3	10	Basal	10	basL	Basal	1	1	1	1	1	1	1	1	1	1	M	ER-/HER2-	1	cluster2	1
S000431.l.r.m3.c.lib.g.k.a.t	0	6.57260273972603	ER+/HER2-/LN-_Endo	NodeNegative	66	Pos	Pos	Neg	1	17	LumA	7	normL	LumA	0	0	0	0	0	0	0	0	0	0	NA	ER+/HER2- Low Prolif	0	NA	0.5
S000433.l.r.m.c.lib.g.k.a.t	0	6.58356164383562	ER+/HER2-/LN-_Untreated	NodeNegative	78	Pos	Neg	Neg	1	9	Normal	3	lumA	LumA	0	0	0	0	0	1	1	0	1	0	NA	ER+/HER2- Low Prolif	0	cluster1	0
S000434.l.r.m3.c.lib.g.k.a.t	0	6.56712328767123	ER+/HER2-/LN+_EndoAndCyto	NodePositive	51	Pos	Neg	Neg	2	12	LumA	7	normL	LumA	0.5	0.5	0.5	0.5	1	0	0	0	1	0.5	NA	ER+/HER2- Low Prolif	0.5	cluster2	0.5
S000435.l.r.m3.c.lib.g.k.a.t	0	6.55068493150685	ER+/HER2-/LN-_Endo	NodeNegative	58	Pos	Pos	Neg	2	15	LumA	8	lumA	LumB	0.5	0.5	1	0.5	1	1	1	1	1	1	NA	ER+/HER2- High Prolif	1	cluster2	0.5
S000437.l2.r.m.c.lib.g.k.a.t	1	1.14794520547945	NA	NA	90	Pos	Neg	Neg	2	45	LumA	7	lumB	LumB	1	1	1	1	NA	1	1	1	1	0.5	NA	ER+/HER2- High Prolif	1	cluster3	0.5
S000439.l.r.m3.c.lib.g.k.a.t	0	6.58082191780822	TNBC_Cyto	NodeNegative	50	Neg	Neg	Neg	3	15	Basal	10	basL	Basal	1	1	1	1	1	1	1	1	1	0	UNS	ER-/HER2-	0.5	cluster2	1
S000442.l.r.m3.c.lib.g.k.a.t	0	6.62465753424657	ER+/HER2-/LN-_Endo	NodeNegative	76	Pos	Neg	Neg	2	25	LumA	8	lumA	LumA	0.5	0.5	0.5	0.5	0.5	1	1	0	1	0.5	NA	ER+/HER2- High Prolif	0	cluster2	1
S000443.l.r.m3.c.lib.g.k.a.t	1	0.8	TNBC_Untreated	NodePositive	90	Neg	Neg	Neg	3	18	Basal	10	basL	Basal	1	1	1	1	1	1	1	1	1	0	IM	ER-/HER2-	0	cluster2	1
S000448.l.r.m3.c.lib.g.k.a.t	1	4.03287671232877	ER+/HER2-/LN+_Endo	NodePositive	79	Pos	Pos	Neg	2	45	LumA	3	normL	LumA	0	0.5	0	0	0.5	1	0	0	1	0	NA	ER+/HER2- Low Prolif	0	cluster1	0
S000449.l.r.m3.c.lib.g.k.a.t	0	6.52876712328767	HER2+/ER+_ImmunAndEndoAndCyto	NodeNegative	56	Pos	Neg	Pos	3	13	Her2	5	lumC	Her2	1	1	1	1	1	1	1	1	1	0	NA	HER2+	0.5	cluster2	0.5
S000450.l.r.m3.c.lib.g.k.a.t	0	6.52876712328767	ER+/HER2-/LN+_Endo	NodePositive	70	Pos	Pos	Neg	3	31	LumA	4	lumC	NA	0.5	1	0.5	0.5	1	1	1	0	1	0.5	NA	ER+/HER2- Low Prolif	0.5	cluster1	0
S000451.l.r.m3.c.lib.g.k.a.t	1	2.72876712328767	TNBC_Cyto	NodeNegative	77	Neg	Neg	Neg	3	28	Basal	10	basL	Basal	1	1	1	1	1	1	1	1	1	1	BL1	ER-/HER2-	0.5	cluster2	1
S000452.l.r.m3.c.lib.g.k.a.t	0	6.52602739726027	TNBC_Untreated	NodeNegative	73	Neg	Neg	Neg	3	7	Normal	3	normL	LumA	0	0	0	0	0	0.5	1	0	1	0	NA	ER+/HER2- Low Prolif	0.5	cluster1	0
S000453.l.r.m3.c.lib.g.k.a.t	0	6.58904109589041	TNBC_Cyto	NodePositive	51	Neg	Neg	Neg	3	17	Basal	10	basL	Basal	1	1	1	1	1	1	1	1	1	1	BL1	ER-/HER2-	0.5	cluster2	1
S000454.l.r.m3.c.lib.g.k.a.t	0	6.62191780821918	ER+/HER2-/LN-_EndoAndCyto	NodeNegative	44	Pos	Pos	Neg	3	20	LumA	4	lumC	Her2	1	1	1	1	0.5	1	1	0	1	1	NA	ER-/HER2-	0	cluster2	0.5
S000456.l.r.m3.c.lib.g.k.a.t	0	6.58630136986301	ER+/HER2-/LN+_EndoAndCyto	NodePositive	51	Pos	Pos	Neg	3	15	LumB	7	lumB	LumB	1	1	1	1	1	1	1	1	1	1	NA	ER+/HER2- High Prolif	1	cluster2	1
S000458.l.r.m3.c.lib.g.k.a.t	0	6.55068493150685	ER+/HER2-/LN-_Untreated	NodeNegative	55	Pos	Pos	Neg	1	9	LumA	3	normL	LumA	0.5	0	0.5	0.5	0	1	0	0	1	0	NA	ER+/HER2- Low Prolif	0	cluster2	0
S000461.l.r.m2.c.lib.g.k.a.t	0	6.55068493150685	HER2+/ER+_ImmunAndEndoAndCyto	NodePositive	61	Pos	Pos	Pos	3	21	LumB	5	lumC	LumB	1	1	1	1	1	1	1	1	1	0	NA	HER2+	1	cluster2	0.5
S000463.l.r.m2.c.lib.g.k.a.t	0	6.53424657534247	ER+/HER2-/LN+_Endo	NodePositive	66	Pos	Pos	Neg	2	25	LumA	4	lumA	LumB	1	1	1	1	1	0.5	0	1	1	0.5	NA	ER+/HER2- High Prolif	1	cluster2	0
S000465.l.r.m2.c.lib.g.k.a.t	0	6.52602739726027	NA	NodeNegative	62	Pos	Neg	Pos	3	3	Normal	4	lumB	NA	0.5	0.5	1	1	0.5	1	1	1	1	0.5	NA	ER+/HER2- High Prolif	1	cluster3	0
S000466.l.r.m2.c.lib.g.k.a.t	0	6.52602739726027	ER+/HER2-/LN-_Endo	NodeNegative	58	Pos	Pos	Neg	3	9	LumA	7	normL	LumA	0.5	0.5	0.5	0.5	0.5	0	1	0	1	0.5	NA	ER+/HER2- Low Prolif	0.5	cluster2	0.5
S000468.l.r.m2.c.lib.g.k.a.t	0	6.52602739726027	ER+/HER2-/LN-_Endo	NodeNegative	62	Pos	Pos	Neg	2	15	LumA	3	normL	LumA	0	0	0	0	0	0	1	0	1	0.5	NA	ER+/HER2- Low Prolif	0.5	cluster1	0
S000469.l2.r.m.c.lib.g.k.a.t	0	6.53150684931507	ER+/HER2-/LN-_Endo	NodeNegative	89	Pos	Neg	Neg	2	12	Normal	4	normL	LumA	0	0	0	0	0	1	0	0	1	0	NA	ER+/HER2- Low Prolif	0	cluster3	0
S000471.l.r.m2.c.lib.g.k.a.t	0	6.54520547945206	NA	NA	65	Pos	Pos	Neg	2	25	LumA	7	lumB	LumB	0.5	1	0.5	0.5	NA	0.5	1	1	1	1	NA	ER+/HER2- High Prolif	1	cluster2	1
S000472.l.r.m2.c.lib.g.k.a.t	0	6.54520547945206	ER+/HER2-/LN+_EndoAndCyto	NodePositive	50	Pos	Pos	Neg	2	32	LumA	2	lumA	LumB	0.5	1	0.5	0.5	1	0.5	0	1	1	0.5	NA	ER+/HER2- High Prolif	1	cluster2	0.5
S000474.l.r.m2.c.lib.g.k.a.t	0	6.50684931506849	NA	NodeNegative	55	Pos	Neg	Pos	2	15	LumA	8	normL	LumA	0	0	0	0	0	0	0	0	1	0.5	NA	ER+/HER2- Low Prolif	0.5	cluster1	0.5
S000475.l.r.m2.c.lib.g.k.a.t	0	6.56164383561644	ER+/HER2-/LN-_Untreated	NodeNegative	61	Pos	Pos	Neg	1	9	LumA	4	lumA	LumA	0	0	0	0	0	0.5	0	0	1	0	NA	ER+/HER2- Low Prolif	0.5	NA	0
S000476.l.r.m2.c.lib.g.k.a.t	0	6.51232876712329	HER2+/ER+_ImmunAndEndoAndCyto	NodePositive	37	Pos	Pos	Pos	3	41	Her2	5	mApo	Her2	1	1	1	1	1	1	1	1	1	0.5	NA	HER2+	1	cluster1	0
S000477.l.r.m2.c.lib.g.k.a.t	0	6.54794520547945	ER+/HER2-/LN-_Endo	NodeNegative	69	Pos	Pos	Neg	2	12	LumA	4	normL	LumA	0.5	0	0.5	0.5	0	1	0	0	1	0	NA	ER+/HER2- Low Prolif	0	cluster1	0
S000478.l.r.m2.c.lib.g.k.a.t	0	6.52876712328767	ER+/HER2-/LN-_Untreated	NodeNegative	45	Pos	Pos	Neg	3	7	LumB	1	lumB	LumB	1	0.5	1	1	1	1	1	1	1	1	NA	ER+/HER2- High Prolif	1	cluster3	1
S000485.l.r.m2.c.lib.g.k.a.t	0	6.51506849315069	ER+/HER2-/LN-_Endo	NodeNegative	45	Pos	Pos	Neg	2	15	LumA	6	lumB	LumA	0.5	0.5	0.5	0.5	0.5	0	1	0	1	0.5	NA	ER+/HER2- Low Prolif	1	cluster2	0
S000486.l.r.m2.c.lib.g.k.a.t	0	6.50684931506849	NA	NodeNegative	39	Pos	Pos	Neg	2	27	LumA	1	lumB	LumA	0.5	0.5	0.5	0.5	0	1	1	1	1	0.5	NA	ER+/HER2- High Prolif	1	cluster1	0.5
S000487.l.r.m3.c.lib.g.k.a.t	0	6.54520547945206	ER+/HER2-/LN-_EndoAndCyto	NodeNegative	42	Pos	Pos	Neg	3	30	LumA	7	lumA	LumB	0.5	1	0.5	0.5	0.5	0.5	1	0	1	0.5	NA	ER+/HER2- Low Prolif	1	NA	1
S000488.l.r.m2.c.lib.g.k.a.t	0	6.52876712328767	TNBC_Cyto	NodeNegative	53	Neg	Neg	Neg	3	18	Basal	10	basL	Basal	1	1	1	1	1	1	1	1	1	0	IM	ER-/HER2-	0	cluster3	1
S000489.l.r.m2.c.lib.g.k.a.t	0	6.56164383561644	ER+/HER2-/LN-_Endo	NodeNegative	72	Pos	Pos	Neg	1	21	LumA	8	lumA	LumA	0.5	1	0.5	0.5	0.5	0	1	0	1	0.5	NA	ER+/HER2- Low Prolif	0.5	cluster2	1
S000491.l.r.m2.c.lib.g.k.a.t	1	2.94794520547945	NA	NodePositive	42	Pos	Pos	Pos	3	30	Normal	6	lumC	LumB	1	1	1	1	1	1	1	1	1	1	NA	ER-/HER2-	1	cluster2	1
S000492.l.r.m2.c.lib.g.k.a.t	0	6.4986301369863	NA	NodePositive	53	Pos	Pos	Pos	2	25	LumA	8	normL	LumA	0.5	0.5	0.5	0.5	1	0	0	0	0	0.5	NA	ER+/HER2- Low Prolif	0.5	cluster2	0.5
S000494.l.r.m2.c.lib.g.k.a.t	0	6.55342465753425	TNBC_Untreated	NodeNegative	55	Neg	Neg	Neg	2	10	Normal	4	mApo	Normal	0.5	0.5	0.5	0.5	0	1	1	0	1	0.5	LAR	ER-/HER2-	0.5	cluster1	0.5
S000495.l.r.m2.c.lib.g.k.a.t	0	6.52876712328767	ER+/HER2-/LN-_Endo	NodeNegative	66	Pos	Pos	Neg	2	17	Normal	4	normL	LumA	0	0	0	0	0	0.5	1	0	1	0	NA	ER+/HER2- Low Prolif	0	cluster1	0
S000496.l.r.m2.c.lib.g.k.a.t	0	6.53150684931507	ER+/HER2-/LN-_EndoAndCyto	NodeNegative	49	Pos	Pos	Neg	3	47	LumA	7	normL	LumA	0	0.5	0	0	0	0	0	0	1	0	NA	ER+/HER2- Low Prolif	0.5	cluster1	0
S000497.l.r.m2.c.lib.g.k.a.t	0	6.53150684931507	HER2+/ER+_ImmunAndEndoAndCyto	NodePositive	43	Pos	Pos	Pos	3	22	Her2	5	lumB	Her2	1	1	1	1	1	1	1	1	1	1	NA	HER2+	1	cluster2	1
S000498.l.r.m3.c.lib.g.k.a.t	0	6.51232876712329	ER+/HER2-/LN+_EndoAndCyto	NodePositive	49	Pos	Neg	Neg	3	24	Her2	1	lumB	LumB	1	1	1	1	1	1	1	1	1	1	NA	ER+/HER2- High Prolif	1	cluster2	1
S000499.l.r.m2.c.lib.g.k.a.t	0	6.5041095890411	ER+/HER2-/LN-_Untreated	NodeNegative	61	Pos	Pos	Neg	2	7	LumA	3	lumA	LumA	0.5	0	0.5	0	0	0.5	0	0	1	0	NA	ER+/HER2- Low Prolif	0.5	NA	0.5
S000500.l.r.m2.c.lib.g.k.a.t	0	6.49315068493151	ER+/HER2-/LN-_Endo	NodeNegative	71	Pos	Neg	Neg	2	25	LumA	3	normL	LumA	0.5	0.5	0.5	0.5	0	1	1	0	1	0	NA	ER+/HER2- Low Prolif	0	NA	0.5
S000501.l.r.m2.c.lib.g.k.a.t	1	1.0986301369863	ER+/HER2-/LN-_Endo	NodeNegative	81	Pos	Pos	Neg	3	35	LumB	6	lumB	LumB	0.5	1	0.5	0.5	0.5	0	1	0	1	1	NA	ER+/HER2- High Prolif	1	cluster3	1
S000503.l.r.m3.c.lib.g.k.a.t	0	6.51232876712329	ER+/HER2-/LN-_Endo	NodeNegative	71	Pos	Pos	Neg	1	13	LumA	4	lumA	LumA	0	0	0	0	0	0	0	0	0	0	NA	ER+/HER2- Low Prolif	0	cluster2	0
S000504.l.r.m2.c.lib.g.k.a.t	0	6.52602739726027	HER2+/ER+_ImmunAndEndoAndCyto	NodePositive	53	Pos	Neg	Pos	2	15	Her2	5	lumC	Her2	1	0.5	1	1	1	1	1	1	1	1	NA	HER2+	1	cluster2	1
S000506.l.r.m2.c.lib.g.k.a.t	0	6.47397260273973	TNBC_Untreated	NodeNegative	81	Neg	Neg	Neg	2	90	Her2	4	mApo	Her2	1	1	1	1	1	1	1	1	1	1	LAR	ER+/HER2- High Prolif	0.5	cluster2	1
S000507.l.r.m2.c.lib.g.k.a.t	0	6.54794520547945	ER+/HER2-/LN-_Untreated	NodeNegative	41	Pos	Pos	Neg	1	8	Normal	7	normL	LumA	0	0	0	0	0	0	0	0	0	0	NA	ER+/HER2- Low Prolif	0	cluster1	0
S000510.l.r.m2.c.lib.g.k.a.t	0	6.51232876712329	ER+/HER2-/LN-_Endo	NodeNegative	66	Pos	Neg	Neg	2	18	LumA	1	lumA	LumA	0.5	0.5	0.5	0.5	0.5	0.5	1	0	1	0.5	NA	ER+/HER2- Low Prolif	1	NA	0.5
S000512.l.r.m2.c.lib.g.k.a.t	0	6.52876712328767	ER+/HER2-/LN+_Endo	NodePositive	75	Pos	Pos	Neg	2	16	LumA	8	lumA	LumA	0.5	0	0.5	0.5	1	0.5	0	0	1	1	NA	ER+/HER2- High Prolif	1	cluster2	0.5
S000513.l.r.m2.c.lib.g.k.a.t	0	6.46849315068493	ER+/HER2-/LN+_Endo	NodePositive	66	Pos	Pos	Neg	2	17	LumA	2	lumA	LumA	0.5	0.5	0.5	0.5	1	0	1	1	1	1	NA	ER+/HER2- High Prolif	0.5	cluster2	1
S000514.l.r.m2.c.lib.g.k.a.t	0	6.53424657534247	ER+/HER2-/LN-_Endo	NodeNegative	78	Pos	Pos	Neg	2	32	LumB	8	lumA	LumB	0.5	1	0.5	0.5	1	0	0	1	1	0.5	NA	ER+/HER2- High Prolif	0.5	cluster2	1
S000515.l.r.m2.c.lib.g.k.a.t	1	5.06849315068493	ER+/HER2-/LN-_Endo	NodeNegative	71	Pos	Pos	Neg	2	14	LumA	3	lumA	LumA	0	0	0	0	0	1	0	0	1	0	NA	ER+/HER2- Low Prolif	0	cluster2	0
S000516.l.r.m.c.lib.g.k.a.t	0	6.53150684931507	TNBC_Cyto	NodeNegative	56	Neg	Neg	Neg	3	23	Basal	10	basL	Basal	1	1	1	1	1	1	1	1	1	1	BL1	ER-/HER2-	0	cluster2	1
S000517.l.r.m.c.lib.g.k.a.t	0	6.4958904109589	TNBC_Cyto	NodeNegative	66	Neg	Neg	Neg	3	22	Basal	10	basL	Basal	1	1	1	1	1	1	1	1	1	0.5	M	ER-/HER2-	0.5	cluster3	1
S000518.l.r.m.c.lib.g.k.a.t	0	6.46575342465753	TNBC_Cyto	NodeNegative	49	Neg	Neg	Neg	3	27	Basal	10	basL	Basal	1	1	1	1	1	1	1	1	1	1	M	ER-/HER2-	0.5	cluster2	1
S000519.l.r.m.c.lib.g.k.a.t	1	2.52328767123288	NA	NodePositive	52	Neg	Pos	Neg	3	17	Basal	4	basL	Basal	1	1	1	1	1	1	1	1	1	1	NA	ER-/HER2-	0.5	NA	1
S000520.l.r.m.c.lib.g.k.a.t	0	6.4958904109589	HER2+/ER+_ImmunAndEndoAndCyto	NodeNegative	59	Pos	Pos	Pos	2	25	LumA	1	lumB	LumA	0.5	0.5	0.5	0.5	0.5	0.5	1	1	1	1	NA	ER+/HER2- High Prolif	1	cluster1	0.5
S000521.l.r.m.c.lib.g.k.a.t	0	6.39452054794521	HER2+/ER+_ImmunAndEndoAndCyto	NodePositive	51	Pos	Neg	Pos	3	9	LumA	1	lumB	LumB	1	0.5	0.5	0.5	1	1	1	0	1	1	NA	ER+/HER2- High Prolif	1	cluster2	1
S000522.l.r.m.c.lib.g.k.a.t	0	6.49041095890411	ER+/HER2-/LN-_Endo	NodeNegative	68	Pos	Neg	Neg	2	35	LumB	1	lumB	LumB	1	1	1	1	1	1	1	1	1	1	NA	ER+/HER2- High Prolif	1	cluster3	0.5
S000523.l.r.m.c.lib.g.k.a.t	0	6.49315068493151	ER+/HER2-/LN-_Endo	NodeNegative	59	Pos	Pos	Neg	1	16	LumA	8	lumA	LumA	0.5	0	0.5	0.5	0	0	0	0	0	0	NA	ER+/HER2- Low Prolif	0	NA	0.5
S000524.l.r.m.c.lib.g.k.a.t	0	6.44931506849315	NA	NodeNegative	52	Pos	Pos	Pos	2	40	LumA	4	lumA	LumA	0	0.5	0	0	0	1	1	0	1	0	NA	ER+/HER2- Low Prolif	0.5	cluster1	0
S000526.l.r.m.c.lib.g.k.a.t	1	4.91232876712329	ER+/HER2-/LN-_Endo	NodeNegative	58	Pos	Neg	Neg	3	19	Normal	4	lumC	Basal	1	1	1	1	1	1	1	1	1	0.5	NA	ER-/HER2-	0.5	cluster3	0
S000527.l.r.m.c.lib.g.k.a.t	1	4.89041095890411	ER+/HER2-/LN+_Endo	NodePositive	78	Pos	Neg	Neg	3	16	LumA	8	lumA	LumB	1	0.5	1	1	1	1	1	1	1	1	NA	ER+/HER2- High Prolif	1	cluster1	0
S000528.l.r.m.c.lib.g.k.a.t	0	6.49315068493151	HER2+/ER-_ImmunAndCyto	NodeNegative	49	Neg	Neg	Pos	3	6	Normal	5	mApo	Basal	1	0.5	1	1	0.5	1	1	1	1	0	NA	HER2+	0.5	cluster1	0
S000530.l.r.m.c.lib.g.k.a.t	0	6.44931506849315	ER+/HER2-/LN-_Endo	NodeNegative	51	Pos	Pos	Neg	1	13	Normal	3	normL	LumA	0	0	0	0	0	1	0	0	1	0	NA	ER+/HER2- Low Prolif	0	cluster1	0
S000532.l.r.m.c.lib.g.k.a.t	0	6.47397260273973	ER+/HER2-/LN-_Endo	NodeNegative	54	Pos	Pos	Neg	1	14	Normal	8	normL	LumA	0	0	0	0	0	1	0	0	1	0	NA	ER+/HER2- Low Prolif	0	cluster1	0
S000533.l.r.m.c.lib.g.k.a.t	0	6.50684931506849	ER+/HER2-/LN-_Endo	NodeNegative	64	Pos	Pos	Neg	3	22	LumB	7	lumB	LumB	1	1	1	1	1	1	1	1	1	1	NA	ER+/HER2- High Prolif	1	cluster2	0.5
S000534.l.r.m.c.lib.g.k.a.t	0	6.48493150684931	ER+/HER2-/LN-_Endo	NodeNegative	54	Pos	Neg	Neg	3	14	LumA	9	lumC	Her2	1	0.5	1	1	1	1	1	1	1	0.5	NA	ER+/HER2- High Prolif	1	cluster2	0.5
S000535.l.r.m.c.lib.g.k.a.t	1	2.74246575342466	ER+/HER2-/LN+_Endo	NodePositive	68	Pos	Pos	Neg	2	55	LumA	8	normL	LumA	0	0.5	0	0	0.5	0	0	0	0	0	NA	ER+/HER2- Low Prolif	0.5	cluster2	0.5
S000536.l.r.m.c.lib.g.k.a.t	0	6.48767123287671	ER+/HER2-/LN-_Endo	NodeNegative	73	Pos	Neg	Neg	2	11	LumA	8	lumA	LumA	0	0	0.5	0	0	0	1	1	1	0.5	NA	ER+/HER2- High Prolif	1	cluster2	0.5
S000538.l.r.m.c.lib.g.k.a.t	0	6.45479452054794	ER+/HER2-/LN+_Endo	NodePositive	59	Pos	Pos	Neg	2	11	LumA	4	lumA	LumA	0	0	0	0	0	0.5	1	0	0	0	NA	ER+/HER2- Low Prolif	0	cluster1	0
S000539.l.r.m.c.lib.g.k.a.t	1	0.745205479452055	NA	NA	36	Neg	Neg	Pos	NA	NA	Normal	4	lumC	LumA	0	0	0	0	NA	1	1	0	1	0.5	NA	HER2+	NA	cluster1	0
S000542.l.r.m.c.lib.g.k.a.t	0	6.49041095890411	ER+/HER2-/LN-_Endo	NodeNegative	44	Pos	Pos	Neg	2	23	LumB	4	lumB	LumB	1	1	1	1	1	1	1	1	1	1	NA	ER+/HER2- High Prolif	1	cluster3	0
S000544.l.r.m.c.lib.g.k.a.t	1	3.65205479452055	NA	NodeNegative	89	Pos	Pos	Pos	2	32	LumA	1	normL	LumA	0.5	1	0.5	0.5	0.5	1	1	1	1	0.5	NA	ER+/HER2- High Prolif	0.5	cluster1	0
S000545.l.r.m.c.lib.g.k.a.t	0	6.47123287671233	ER+/HER2-/LN-_Endo	NodeNegative	73	Pos	Pos	Neg	2	12	Normal	2	lumC	Normal	0.5	0	0.5	0.5	0	0.5	1	1	1	0.5	NA	ER+/HER2- High Prolif	1	cluster3	0.5
S000546.l.r.m.c.lib.g.k.a.t	0	6.47123287671233	ER+/HER2-/LN-_Endo	NodeNegative	72	Pos	Pos	Neg	1	13	Normal	3	normL	LumA	0	0	0	0	0	0.5	0	0	0	0	NA	ER+/HER2- Low Prolif	0	cluster1	0
S000548.l.r.m.c.lib.g.k.a.t	0	6.43561643835616	ER+/HER2-/LN+_Endo	NodePositive	80	Pos	Pos	Neg	2	12	LumA	4	lumA	LumA	0.5	0.5	0.5	0.5	1	1	0	1	1	0.5	NA	ER+/HER2- Low Prolif	1	cluster3	0
S000549.l.r.m.c.lib.g.k.a.t	0	6.58630136986301	ER+/HER2-/LN-_Endo	NodeNegative	89	Pos	Pos	Neg	2	23	LumA	8	lumA	LumA	0.5	1	0.5	0.5	0.5	0.5	0	0	1	0	NA	ER+/HER2- Low Prolif	0	cluster2	1
S000552.l2.r.m.c.lib.g.k.a.t	0	6.49315068493151	ER+/HER2-/LN-_Endo	NodeNegative	79	Pos	Pos	Neg	2	11	LumA	4	normL	LumA	0.5	0	0	0	0	0	0	0	0	0	NA	ER+/HER2- Low Prolif	0	cluster3	0.5
S000553.l.r.m.c.lib.g.k.a.t	1	2.66849315068493	HER2+/ER-_ImmunAndCyto	NodePositive	70	Neg	Neg	Pos	3	25	Her2	9	mApo	Her2	1	1	1	1	1	1	1	1	1	0.5	NA	HER2+	0.5	cluster2	1
S000555.l.r.m2.c.lib.g.k.a.t	0	6.45205479452055	ER+/HER2-/LN-_Endo	NodeNegative	66	Pos	Pos	Neg	3	14	LumA	8	lumC	Normal	0.5	0.5	0.5	0.5	0	0.5	1	1	1	0.5	NA	ER+/HER2- High Prolif	1	cluster3	0
S000557.l.r.m.c.lib.g.k.a.t	0	6.45479452054794	ER+/HER2-/LN-_Endo	NodeNegative	55	Pos	Pos	Neg	3	16	LumA	7	normL	LumA	0.5	0	0.5	0	0	0.5	1	0	1	0.5	NA	ER+/HER2- Low Prolif	1	NA	0.5
S000558.l.r.m.c.lib.g.k.a.t	1	4.87671232876712	ER+/HER2-/LN-_Endo	NodeNegative	73	Pos	Pos	Neg	2	18	LumA	9	lumC	NA	0.5	0.5	0.5	0.5	0.5	0.5	1	1	1	1	NA	ER+/HER2- High Prolif	1	cluster1	0
S000559.l.r.m.c.lib.g.k.a.t	0	6.45205479452055	TNBC_Untreated	NodeNegative	85	Neg	Neg	Neg	3	25	LumA	6	lumB	LumA	0.5	0.5	0	0.5	0	1	1	0	1	0.5	NA	ER+/HER2- Low Prolif	0.5	cluster3	0.5
S000560.l.r.m.c.lib.g.k.a.t	1	3.19178082191781	ER+/HER2-/LN+_EndoAndCyto	NodePositive	63	Pos	Pos	Neg	3	18	Normal	4	lumC	LumA	0.5	0.5	0.5	0.5	1	1	1	0	1	0	NA	ER+/HER2- Low Prolif	0.5	cluster1	0
S000561.l.r.m.c.lib.g.k.a.t	0	6.39452054794521	HER2+/ER+_ImmunAndEndoAndCyto	NodeNegative	56	Pos	Pos	Pos	2	14	LumA	3	normL	LumA	0	0	0	0	0	0	0	0	0	0	NA	ER+/HER2- Low Prolif	0	cluster3	0.5
S000562.l.r.m.c.lib.g.k.a.t	0	6.4958904109589	ER+/HER2-/LN+_EndoAndCyto	NodePositive	49	Pos	Pos	Neg	2	33	Normal	4	mApo	Normal	0.5	1	0.5	0.5	0.5	1	1	0	1	0.5	NA	ER-/HER2-	0	cluster1	0
S000563.l.r.m.c.lib.g.k.a.t	0	6.49315068493151	NA	NodeNegative	47	Pos	Pos	Neg	2	24	LumA	8	lumA	LumA	0.5	1	0.5	0.5	0.5	0.5	1	1	1	0.5	NA	ER+/HER2- High Prolif	0.5	cluster2	0.5
S000565.l.r.m.c.lib.g.k.a.t	0	6.45205479452055	ER+/HER2-/LN-_Endo	NodeNegative	41	Pos	Pos	Neg	1	13	Normal	4	normL	LumA	0	0	0	0	0	1	0	0	1	0	NA	ER+/HER2- Low Prolif	0	cluster2	0
S000566.l.r.m.c.lib.g.k.a.t	0	6.4958904109589	ER+/HER2-/LN-_Endo	NodeNegative	67	Pos	Pos	Neg	3	21	LumA	7	lumA	LumA	0.5	1	0.5	0.5	0.5	0.5	1	1	0	1	NA	ER+/HER2- High Prolif	0.5	cluster3	0.5
S000567.l.r.m.c.lib.g.k.a.t	0	6.46849315068493	HER2+/ER+_ImmunAndEndoAndCyto	NodePositive	67	Pos	Neg	Pos	2	14	Her2	1	lumC	Her2	1	0.5	1	1	1	1	1	1	1	1	NA	HER2+	1	cluster2	0.5
S000569.l.r.m.c.lib.g.k.a.t	0	6.47671232876712	ER+/HER2-/LN-_Untreated	NodeNegative	73	Pos	Pos	Neg	1	10	LumA	8	normL	LumA	0	0	0	0	0	0.5	0	0	0	0	NA	ER+/HER2- Low Prolif	0	cluster1	0
S000570.l.r.m.c.lib.g.k.a.t	0	6.47397260273973	NA	NodePositive	65	Pos	Neg	Pos	2	35	LumB	6	lumB	LumB	1	1	1	1	1	1	1	1	1	1	NA	ER+/HER2- High Prolif	1	cluster3	0.5
S000572.l.r.m.c.lib.g.k.a.t	0	6.43287671232877	HER2+/ER+_ImmunAndEndoAndCyto	NodePositive	43	Pos	Pos	Pos	3	60	Her2	5	lumC	Her2	1	1	1	1	1	1	1	1	1	0.5	NA	HER2+	1	cluster2	1
S000573.l.r.m.c.lib.g.k.a.t	0	6.43287671232877	ER+/HER2-/LN-_Endo	NodeNegative	52	Pos	Pos	Neg	2	18	LumB	3	lumB	LumB	1	0.5	1	1	1	1	1	1	1	1	NA	ER+/HER2- High Prolif	1	cluster3	0
S000574.l.r.m2.c.lib.g.k.a.t	1	2.95342465753425	ER+/HER2-/LN-_Endo	NodeNegative	81	Pos	Pos	Neg	1	10	LumA	4	lumA	LumA	0.5	0	0.5	0.5	0	0	1	0	1	0	NA	ER+/HER2- Low Prolif	0.5	cluster3	0.5
S000575.l.r.m.c.lib.g.k.a.t	0	6.41643835616438	ER+/HER2-/LN+_Endo	NodePositive	74	Pos	Neg	Neg	2	35	Normal	3	normL	LumA	0	0.5	0	0	0	0	1	0	1	0	NA	ER+/HER2- Low Prolif	0	cluster1	0
S000577.l.r.m.c.lib.g.k.a.t	0	6.46849315068493	ER+/HER2-/LN+_EndoAndCyto	NodePositive	50	Pos	Pos	Neg	3	12	LumB	9	lumB	LumB	1	1	1	1	1	1	1	1	1	1	NA	ER+/HER2- High Prolif	1	cluster2	0.5
S000578.l.r.m.c.lib.g.k.a.t	0	6.47397260273973	ER+/HER2-/LN-_Endo	NodeNegative	50	Pos	Pos	Neg	1	15	LumA	8	normL	LumA	0	0	0	0	0	0.5	0	0	1	0	NA	ER+/HER2- Low Prolif	0	cluster1	0.5
S000580.l.r.m2.c.lib.g.k.a.t	0	6.46849315068493	HER2+/ER-_ImmunAndCyto	NodeNegative	62	Neg	Neg	Pos	3	27	Her2	5	mApo	Her2	1	1	1	1	1	1	1	1	1	0.5	NA	HER2+	0	cluster2	1
S000581.l.r.m.c.lib.g.k.a.t	0	6.45205479452055	TNBC_Cyto	NodeNegative	56	Neg	Neg	Neg	3	11	Basal	10	basL	Basal	1	1	1	1	1	1	1	1	1	1	BL1	ER-/HER2-	0.5	cluster2	1
S000584.l.r.m.c.lib.g.k.a.t	0	6.56712328767123	ER+/HER2-/LN+_Endo	NodePositive	59	Pos	Pos	Neg	2	20	LumA	3	lumC	LumA	0.5	0.5	0.5	0.5	0.5	1	1	0	1	0.5	NA	ER+/HER2- Low Prolif	0.5	cluster2	1
S000586.l.r.m.c.lib.g.k.a.t	0	6.37808219178082	ER+/HER2-/LN-_Endo	NodeNegative	56	Pos	Pos	Neg	2	17	LumA	8	lumC	LumA	0.5	0.5	0.5	0.5	0.5	1	1	0	1	1	NA	ER+/HER2- High Prolif	0.5	cluster2	1
S000587.l.r.m.c.lib.g.k.a.t	1	5.76164383561644	ER+/HER2-/LN-_Endo	NodeNegative	52	Pos	Pos	Neg	2	17	Normal	4	normL	LumA	0.5	0	0.5	0.5	0	1	1	0	1	0	NA	ER+/HER2- Low Prolif	0	cluster3	0
S000589.l.r.m.c.lib.g.k.a.t	0	6.41095890410959	ER+/HER2-/LN+_EndoAndCyto	NodePositive	69	Pos	Pos	Neg	2	45	LumA	9	lumC	LumA	0.5	1	0.5	0.5	1	1	1	0	1	0.5	NA	ER+/HER2- High Prolif	0	cluster3	0
S000590.l.r.m2.c.lib.g.k.a.t	0	6.47397260273973	TNBC_Untreated	NodeNegative	86	Neg	Neg	Neg	3	40	Her2	9	mApo	Her2	1	1	1	1	1	1	1	1	1	0.5	LAR	ER-/HER2-	0.5	cluster3	1
S000591.l.r.m.c.lib.g.k.a.t	0	6.43013698630137	HER2+/ER+_ImmunAndEndoAndCyto	NodeNegative	43	Pos	Neg	Pos	3	9	Normal	5	lumC	Normal	0.5	0.5	0.5	0.5	0	1	1	0	1	0	NA	HER2+	0	cluster1	0
S000592.l.r.m.c.lib.g.k.a.t	0	6.41095890410959	ER+/HER2-/LN-_Endo	NodeNegative	49	Pos	Pos	Neg	2	15	LumA	4	normL	LumA	0.5	0.5	0.5	0.5	0.5	1	0	0	1	0.5	NA	ER+/HER2- Low Prolif	1	cluster2	0.5
S000593.l.r.m.c.lib.g.k.a.t	0	6.41643835616438	ER+/HER2-/LN+_EndoAndCyto	NodePositive	66	Pos	Pos	Neg	2	35	LumA	3	normL	LumA	0	0.5	0	0	1	0.5	0	0	1	0	NA	ER+/HER2- Low Prolif	0	cluster1	0.5
S000594.l.r.m.c.lib.g.k.a.t	0	6.46575342465753	ER+/HER2-/LN+_EndoAndCyto	NodePositive	54	Pos	Pos	Neg	3	25	LumA	7	lumB	LumB	0.5	1	0.5	0.5	1	1	1	1	1	0.5	NA	ER+/HER2- High Prolif	1	cluster2	0.5
S000595.l.r.m.c.lib.g.k.a.t	0	6.45479452054794	ER+/HER2-/LN-_Endo	NodeNegative	50	Pos	Pos	Neg	1	17	Normal	8	normL	LumA	0	0	0	0	0	0.5	0	0	0	0	NA	ER+/HER2- Low Prolif	0	cluster1	0
S000596.l.r.m.c.lib.g.k.a.t	0	6.41095890410959	ER+/HER2-/LN-_Untreated	NodeNegative	62	Pos	Pos	Neg	2	6	LumA	8	lumC	LumB	0.5	0.5	0.5	0.5	0.5	0.5	1	0	1	0.5	NA	ER+/HER2- High Prolif	1	cluster3	0.5
S000597.l.r.m.c.lib.g.k.a.t	0	6.38082191780822	ER+/HER2-/LN-_Untreated	NodeNegative	80	Pos	Pos	Neg	1	1	Normal	4	mApo	Basal	0.5	0.5	0.5	0.5	0	1	1	0	1	1	NA	ER-/HER2-	0	cluster3	0.5
S000598.l.r.m.c.lib.g.k.a.t	0	6.47671232876712	ER+/HER2-/LN-_Untreated	NodeNegative	57	Pos	Pos	Neg	2	4	LumA	7	normL	LumA	0.5	0.5	0.5	0.5	0	0	1	0	1	0.5	NA	ER+/HER2- High Prolif	0.5	cluster2	0.5
S000601.l.r.m.c.lib.g.k.a.t	0	6.44931506849315	ER+/HER2-/LN-_EndoAndCyto	NodeNegative	42	Pos	Pos	Neg	3	16	LumB	2	lumA	LumB	1	0.5	1	1	1	1	1	1	1	1	NA	ER+/HER2- High Prolif	1	cluster2	1
S000602.l.r.m.c.lib.g.k.a.t	0	6.45753424657534	ER+/HER2-/LN+_EndoAndCyto	NodePositive	62	Pos	Pos	Neg	2	32	LumB	9	lumB	LumB	0.5	1	0.5	0.5	1	1	1	1	1	1	NA	ER+/HER2- High Prolif	1	cluster2	1
S000603.l.r.m.c.lib.g.k.a.t	0	6.3972602739726	ER+/HER2-/LN-_Endo	NodeNegative	81	Pos	Pos	Neg	3	25	LumA	7	lumC	Normal	0.5	0.5	0.5	0.5	0	1	1	1	1	0.5	NA	ER+/HER2- Low Prolif	0	cluster2	0.5
S000604.l.r.m.c.lib.g.k.a.t	0	6.41095890410959	ER+/HER2-/LN-_Untreated	NodeNegative	65	Pos	Neg	Neg	2	9	Normal	4	lumC	Normal	0	0	0	0	0	1	1	0	1	0.5	NA	ER-/HER2-	0	cluster1	0.5
S000605.l.r.m.c.lib.g.k.a.t	1	5.61369863013699	NA	NodeNegative	74	Pos	Neg	Pos	2	25	LumA	5	lumC	Her2	1	1	1	1	1	1	1	1	1	1	NA	HER2+	0.5	cluster2	0.5
S000606.l.r.m.c.lib.g.k.a.t	0	6.44931506849315	HER2+/ER-_ImmunAndCyto	NodeNegative	40	Neg	Neg	Pos	3	19	Her2	5	mApo	Her2	1	1	1	1	1	1	1	1	1	1	NA	HER2+	0.5	cluster2	1
S000608.l.r.m.c.lib.g.k.a.t	0	6.4	ER+/HER2-/LN-_Endo	NodeNegative	71	Pos	Pos	Neg	1	11	LumA	8	lumC	LumA	0.5	0.5	0.5	0.5	0.5	1	1	1	1	1	NA	ER+/HER2- High Prolif	1	cluster2	1
S000611.l.r.m.c.lib.g.k.a.t	1	5.64109589041096	ER+/HER2-/LN-_Endo	NodeNegative	75	Pos	Neg	Neg	3	22	LumA	8	lumC	LumB	1	1	1	1	1	1	1	1	1	1	NA	ER+/HER2- High Prolif	1	cluster2	1
S000613.l.r.m2.c.lib.g.k.a.t	1	4.41369863013699	ER+/HER2-/LN+_Endo	NodePositive	76	Pos	Pos	Neg	3	17	Normal	4	normL	Normal	0	0	0	0	0	1	1	0	1	0	NA	ER-/HER2-	0	cluster1	0
S000614.l.r.m.c.lib.g.k.a.t	1	0.153424657534247	NA	NA	90	Pos	Neg	Neg	2	23	LumB	8	lumA	LumB	1	1	1	1	NA	1	1	0	1	1	NA	ER+/HER2- High Prolif	1	cluster2	1
S000615.l.r.m.c.lib.g.k.a.t	0	6.41369863013699	TNBC_Cyto	NodePositive	48	Neg	Neg	Neg	3	20	Basal	4	basL	Basal	1	1	1	1	1	1	1	1	1	0.5	UNS	ER-/HER2-	0.5	cluster3	0.5
S000616.l.r.m.c.lib.g.k.a.t	0	6.37534246575343	ER+/HER2-/LN+_Endo	NodePositive	82	Pos	Pos	Neg	3	36	LumB	1	lumB	LumB	1	1	1	1	1	1	1	1	1	1	NA	ER+/HER2- High Prolif	1	cluster3	1
S000617.l.r.m.c.lib.g.k.a.t	0	6.40821917808219	HER2+/ER+_ImmunAndEndoAndCyto	NodeNegative	50	Pos	Pos	Pos	3	18	LumA	5	lumA	LumA	0.5	0	0.5	0.5	0	1	1	0	1	0.5	NA	HER2+	0.5	cluster1	0
S000618.l.r.m.c.lib.g.k.a.t	0	6.41369863013699	HER2+/ER-_ImmunAndCyto	NodeNegative	73	Neg	Neg	Pos	3	30	Her2	4	mApo	Her2	1	1	1	1	1	1	1	1	1	1	NA	HER2+	0.5	cluster2	1
S000619.l.r.m.c.lib.g.k.a.t	0	6.45205479452055	NA	NodeNegative	73	Pos	Pos	Neg	3	26	Basal	10	basL	Basal	1	1	1	1	1	1	1	1	1	0	NA	ER-/HER2-	1	cluster3	1
S000620.l.r.m.c.lib.g2.k.a.t	0	6.46575342465753	TNBC_Cyto	NodeNegative	70	Neg	Neg	Neg	2	15	Normal	4	mApo	Her2	0.5	0.5	0.5	0.5	0.5	1	1	0	1	1	LAR	ER-/HER2-	0.5	cluster2	1
S000621.l.r.m.c.lib.g.k.a.t	0	6.45479452054794	ER+/HER2-/LN+_EndoAndCyto	NodePositive	51	Pos	Neg	Neg	2	19	LumB	9	lumB	LumB	1	1	1	1	1	1	1	1	1	1	NA	ER+/HER2- High Prolif	1	cluster3	1
S000622.l.r.m.c.lib.g.k.a.t	0	6.3972602739726	ER+/HER2-/LN-_Endo	NodeNegative	69	Pos	Neg	Neg	2	10	LumA	4	lumA	LumB	1	0.5	0.5	0.5	0.5	1	1	1	1	0.5	NA	ER+/HER2- High Prolif	0	cluster3	0.5
S000623.l.r.m.c.lib.g.k.a.t	0	6.37260273972603	ER+/HER2-/LN-_Endo	NodeNegative	69	Pos	Pos	Neg	2	14	LumA	4	lumA	LumA	0.5	0.5	0.5	0.5	0	0	0	0	0	0	NA	ER+/HER2- Low Prolif	0	cluster2	0.5
S000624.l.r.m.c.lib.g.k.a.t	0	6.37260273972603	ER+/HER2-/LN-_Endo	NodeNegative	66	Pos	Pos	Neg	2	11	LumA	6	lumB	LumB	0.5	0.5	0.5	0.5	0.5	0	1	1	0	1	NA	ER+/HER2- High Prolif	1	cluster3	0.5
S000625.l.r.m.c.lib.g.k.a.t	0	6.38904109589041	ER+/HER2-/LN-_Untreated	NodeNegative	54	Pos	Pos	Neg	1	8	Normal	4	normL	LumA	0	0	0	0	0	1	1	0	1	1	NA	ER-/HER2-	0	cluster3	0
S000627.l.r.m.c.lib.g.k.a.t	0	6.45205479452055	ER+/HER2-/LN-_Endo	NodeNegative	82	Pos	Neg	Neg	2	13	LumB	1	lumB	LumB	1	0.5	1	1	1	1	1	1	1	1	NA	ER+/HER2- High Prolif	1	cluster2	1
S000628.l.r.m.c.lib.g2.k.a.t	1	4.10958904109589	TNBC_Cyto	NodeNegative	68	Neg	Neg	Neg	3	18	Basal	4	basL	Basal	0.5	0.5	0.5	0.5	0	1	1	1	1	1	M	ER-/HER2-	1	cluster1	0.5
S000629.l.r.m.c.lib.g.k.a.t	0	6.46849315068493	ER+/HER2-/LN-_Endo	NodeNegative	74	Pos	Pos	Neg	2	21	LumB	1	lumB	LumB	0.5	1	0.5	0.5	0.5	0	1	1	1	1	NA	ER+/HER2- High Prolif	1	cluster3	1
S000630.l.r.m.c.lib.g.k.a.t	0	6.39178082191781	HER2+/ER-_ImmunAndCyto	NodePositive	62	Neg	Neg	Pos	3	23	Normal	5	mApo	Normal	0.5	1	0.5	1	1	1	1	1	1	0.5	NA	HER2+	0.5	cluster1	0
S000631.l.r.m.c.lib.g.k.a.t	0	6.37260273972603	ER+/HER2-/LN-_Endo	NodeNegative	78	Pos	Pos	Neg	1	11	Normal	4	normL	LumA	0	0	0	0	0	0.5	0	0	0	0	NA	ER+/HER2- Low Prolif	0	cluster1	0
S000632.l.r.m.c.lib.g.k.a.t	0	1.32876712328767	ER+/HER2-/LN+_EndoAndCyto	NodePositive	33	Pos	Pos	Neg	2	18	LumA	10	lumC	NA	0.5	0.5	0.5	0.5	1	1	1	1	1	0.5	NA	ER+/HER2- High Prolif	1	cluster2	1
S000633.l.r.m.c.lib.g.k.a.t	1	6.13150684931507	NA	NodeNegative	75	Pos	Pos	Pos	3	29	Her2	5	lumC	LumA	0.5	1	0.5	1	0.5	1	1	1	1	0	NA	HER2+	1	cluster1	0.5
S000634.l.r.m.c.lib.g.k.a.t	0	6.41095890410959	ER+/HER2-/LN-_Untreated	NodeNegative	61	Pos	Pos	Neg	1	10	LumA	8	normL	LumA	0	0	0	0	0	0	0	0	1	0	NA	ER+/HER2- Low Prolif	0	cluster1	0.5
S000635.l.r.m.c.lib.g.k.a.t	0	6.41643835616438	ER+/HER2-/LN+_EndoAndCyto	NodePositive	44	Pos	Pos	Neg	3	24	Her2	1	lumB	LumB	1	1	1	1	1	1	1	1	1	1	NA	ER+/HER2- High Prolif	1	cluster2	0.5
S000636.l.r.m.c.lib.g.k.a.t	0	6.40821917808219	ER+/HER2-/LN-_Endo	NodeNegative	68	Pos	Pos	Neg	2	16	Normal	4	normL	LumA	0	0	0	0	0	1	0	0	0	0	NA	ER+/HER2- Low Prolif	0	cluster1	0
S000637.l.r.m.c.lib.g.k.a.t	0	6.3972602739726	ER+/HER2-/LN+_Endo	NodePositive	68	Pos	Pos	Neg	1	18	LumA	3	lumA	LumA	0	0	0	0	0.5	0	1	0	1	0	NA	ER+/HER2- Low Prolif	0	cluster1	0.5
S000639.l.r.m.c.lib.g.k.a.t	0	6.35890410958904	NA	NodeNegative	48	Pos	Pos	Pos	3	9	LumA	9	lumB	LumB	0.5	0.5	0.5	0.5	0.5	1	1	1	1	1	NA	ER+/HER2- High Prolif	1	cluster2	0.5
S000641.l.r.m.c.lib.g.k.a.t	0	6.44657534246575	ER+/HER2-/LN-_Endo	NodeNegative	52	Pos	Pos	Neg	1	20	Normal	3	lumC	Normal	0.5	0.5	0.5	0.5	0	1	1	1	1	0.5	NA	ER+/HER2- Low Prolif	0.5	cluster1	0
S000642.l.r.m.c.lib.g.k.a.t	0	6.41643835616438	HER2+/ER+_ImmunAndEndoAndCyto	NodeNegative	42	Pos	Pos	Pos	3	35	Her2	1	lumB	LumB	1	1	1	1	1	1	1	1	1	0	NA	HER2+	1	cluster1	0.5
S000643.l.r.m.c.lib.g.k.a.t	0	6.41643835616438	ER+/HER2-/LN-_Endo	NodeNegative	49	Pos	Pos	Neg	3	18	Her2	9	lumB	Her2	1	1	1	1	1	1	1	1	1	1	NA	ER+/HER2- High Prolif	1	cluster2	0.5
S000644.l.r.m.c.lib.g.k.a.t	0	6.37534246575343	ER+/HER2-/LN-_Endo	NodeNegative	62	Pos	Pos	Neg	2	14	Normal	4	lumA	LumA	0	0	0	0	0	1	0	0	1	0	NA	ER+/HER2- Low Prolif	0	cluster1	0
S000646.l.r.m2.c.lib.g.k.a.t	0	6.39178082191781	ER+/HER2-/LN+_EndoAndCyto	NodePositive	61	Pos	Pos	Neg	3	12	LumA	9	lumC	LumA	0.5	0	0.5	0.5	0.5	0.5	1	1	1	0.5	NA	ER+/HER2- High Prolif	1	cluster2	0.5
S000647.l.r.m.c.lib.g.k.a.t	0	6.35890410958904	ER+/HER2-/LN-_Endo	NodeNegative	49	Pos	Pos	Neg	1	33	LumA	3	normL	LumA	0	0.5	0	0	0	0	0	0	0	0	NA	ER+/HER2- Low Prolif	0	cluster1	0
S000649.l.r.m.c.lib.g.k.a.t	0	6.39178082191781	ER+/HER2-/LN-_Endo	NodeNegative	63	Pos	Pos	Neg	2	10	Normal	3	lumA	LumA	0	0	0	0	0	0	0	0	0	0	NA	ER+/HER2- Low Prolif	0	cluster1	0.5
S000650.l.r.m.c.lib.g.k.a.t	1	4.46301369863014	NA	NodeNegative	71	Pos	Pos	Pos	3	16	Normal	5	mApo	Normal	0.5	0.5	0.5	0.5	0	1	1	0	1	1	NA	HER2+	0.5	cluster1	0.5
S000651.l.r.m.c.lib.g.k.a.t	0	6.34246575342466	ER+/HER2-/LN-_Endo	NodeNegative	68	Pos	Pos	Neg	2	22	LumA	3	normL	LumA	0.5	0.5	0.5	0.5	0	1	0	0	1	0	NA	ER+/HER2- Low Prolif	0.5	cluster2	0.5
S000652.l.r.m.c.lib.g.k.a.t	0	6.43287671232877	HER2+/ER+_ImmunAndEndoAndCyto	NodeNegative	72	Pos	Neg	Pos	3	20	Her2	1	lumC	Her2	1	1	1	1	1	1	1	1	1	0.5	NA	HER2+	1	cluster2	1
S000653.l.r.m.c.lib.g.k.a.t	0	6.41095890410959	ER+/HER2-/LN-_Endo	NodeNegative	65	Pos	Pos	Neg	2	11	LumA	4	lumA	LumA	0	0	0	0	0	0	0	0	0	0	NA	ER+/HER2- Low Prolif	0	NA	0.5
S000654.l.r.m.c.lib.g.k.a.t	0	6.38082191780822	ER+/HER2-/LN-_Endo	NodeNegative	51	Pos	Pos	Neg	1	9	LumA	3	lumA	LumA	0	0	0	0	0	0	0	0	0	0	NA	ER+/HER2- Low Prolif	0	cluster2	0.5
S000657.l.r.m.c.lib.g.k.a.t	0	6.35890410958904	ER+/HER2-/LN+_EndoAndCyto	NodePositive	34	Pos	Pos	Neg	2	23	LumA	1	lumB	LumB	0.5	1	0.5	0.5	1	1	1	1	1	1	NA	ER+/HER2- High Prolif	1	cluster1	0.5
S000659.l.r.m.c.lib.g.k.a.t	0	6.35616438356164	ER+/HER2-/LN-_Endo	NodeNegative	67	Pos	Pos	Neg	2	14	LumA	3	normL	LumA	0	0	0	0	0	0	0	0	0	0	NA	ER+/HER2- Low Prolif	0	cluster1	0
S000660.l.r.m.c.lib.g.k.a.t	0	6.3972602739726	ER+/HER2-/LN-_Endo	NodeNegative	72	Pos	Neg	Neg	1	11	Normal	4	normL	LumA	0	0	0	0	0	0.5	0	0	0	0.5	NA	ER-/HER2-	0	cluster3	0
S000661.l.r.m.c.lib.g.k.a.t	0	6.33424657534247	ER+/HER2-/LN+_Endo	NodePositive	50	Pos	Pos	Neg	2	18	LumA	3	normL	LumA	0	0	0.5	0.5	0.5	0.5	1	0	1	0	NA	ER+/HER2- Low Prolif	0.5	cluster1	0.5
S000662.l.r.m.c.lib.g.k.a.t	0	6.3972602739726	ER+/HER2-/LN-_Endo	NodeNegative	64	Pos	Neg	Neg	2	27	LumA	6	lumB	LumB	0.5	1	0.5	0.5	1	0.5	1	1	1	1	NA	ER+/HER2- High Prolif	1	cluster2	1
S000663.l.r.m.c.lib.g.k.a.t	0	6.38904109589041	ER+/HER2-/LN-_Endo	NodeNegative	69	Pos	Pos	Neg	1	20	LumA	4	lumA	LumA	0.5	0.5	0.5	0.5	0.5	1	0	1	1	0.5	NA	ER+/HER2- High Prolif	0.5	cluster2	1
S000664.l.r.m.c.lib.g.k.a.t	0	6.46849315068493	ER+/HER2-/LN+_Endo	NodePositive	88	Pos	Pos	Neg	2	17	Normal	4	normL	LumA	0	0	0	0	0	0.5	0	0	0	0	NA	ER+/HER2- Low Prolif	0	cluster1	0
S000665.l.r.m.c.lib.g.k.a.t	0	6.37260273972603	ER+/HER2-/LN-_Endo	NodeNegative	72	Pos	Pos	Neg	2	13	LumA	8	lumA	LumB	0.5	0.5	0.5	0.5	0.5	0	1	1	0	1	NA	ER+/HER2- High Prolif	1	NA	0.5
S000666.l.r.m.c.lib.g.k.a.t	0	6.32054794520548	HER2+/ER-_ImmunAndCyto	NodeNegative	68	Neg	Neg	Pos	3	21	Basal	5	basL	Basal	1	1	1	1	1	1	1	1	1	1	NA	HER2+	1	cluster2	1
S000667.l.r.m.c.lib.g.k.a.t	0	6.37808219178082	ER+/HER2-/LN-_Endo	NodeNegative	59	Pos	Pos	Neg	2	20	LumB	8	lumA	LumB	0.5	0.5	0.5	0.5	0.5	0.5	1	1	1	1	NA	ER+/HER2- High Prolif	1	cluster2	1
S000669.l.r.m.c.lib.g.k.a.t	0	6.45753424657534	ER+/HER2-/LN+_Endo	NodePositive	75	Pos	Pos	Neg	3	29	LumA	7	normL	LumA	0.5	1	0.5	0.5	1	0	1	0	1	0.5	NA	ER+/HER2- Low Prolif	0.5	cluster2	1
S000670.l.r.m.c.lib.g.k.a.t	0	6.3972602739726	ER+/HER2-/LN-_Endo	NodeNegative	46	Pos	Pos	Neg	2	16	LumA	3	lumA	LumA	0.5	0	0.5	0.5	0	0.5	0	0	1	0	NA	ER+/HER2- Low Prolif	0.5	cluster2	0.5
S000671.l.r.m.c.lib.g.k.a.t	0	6.41095890410959	ER+/HER2-/LN-_Endo	NodeNegative	56	Pos	Pos	Neg	1	11	LumA	6	lumA	LumA	0.5	0.5	0.5	0.5	0.5	0	0	0	1	0.5	NA	ER+/HER2- Low Prolif	0.5	NA	0.5
S000674.l.r.m.c.lib.g.k.a.t	0	6.33972602739726	ER+/HER2-/LN+_Endo	NodePositive	64	Pos	Pos	Neg	1	17	Normal	7	normL	LumA	0	0	0	0	0	0	0	0	0	0	NA	ER+/HER2- Low Prolif	0	cluster1	0
S000675.l.r.m.c.lib.g.k.a.t	0	6.33424657534247	ER+/HER2-/LN-_Endo	NodeNegative	79	Pos	Pos	Neg	1	18	LumB	8	lumA	LumB	0.5	0.5	0.5	0.5	0.5	0	1	0	1	0.5	NA	ER+/HER2- High Prolif	0.5	NA	1
S000677.l.r.m.c.lib.g.k.a.t	0	6.36164383561644	ER+/HER2-/LN-_Endo	NodeNegative	56	Pos	Neg	Neg	1	11	Normal	4	normL	Normal	0	0	0	0	0	0.5	0	0	1	0	NA	ER+/HER2- Low Prolif	0	cluster1	0
S000678.l.r.m.c.lib.g.k.a.t	0	6.35342465753425	ER+/HER2-/LN-_Untreated	NodeNegative	40	Pos	Pos	Neg	2	7	LumA	1	lumB	NA	0.5	0.5	0.5	0.5	0.5	1	1	1	1	1	NA	ER+/HER2- High Prolif	1	cluster2	0.5
S000681.l.r.m.c.lib.g.k.a.t	0	6.43835616438356	ER+/HER2-/LN+_EndoAndCyto	NodePositive	47	Pos	Pos	Neg	2	16	Her2	3	lumB	LumB	1	0.5	1	1	1	1	1	1	1	1	NA	ER+/HER2- High Prolif	1	cluster2	1
S000683.l.r.m.c.lib.g.k.a.t	0	6.37534246575343	ER+/HER2-/LN-_Untreated	NodeNegative	54	Pos	Pos	Neg	2	10	LumA	4	normL	LumA	0.5	0	0.5	0.5	0	0	0	0	1	0	NA	ER+/HER2- Low Prolif	0.5	cluster1	0
S000684.l.r.m.c.lib.g.k.a.t	0	6.38082191780822	ER+/HER2-/LN-_Endo	NodeNegative	69	Pos	Pos	Neg	2	35	LumA	8	lumA	LumA	0	0.5	0	0	0	0	1	0	1	0	NA	ER+/HER2- Low Prolif	0	cluster1	0.5
S000685.l.r.m.c.lib.g.k.a.t	0	6.36164383561644	ER+/HER2-/LN+_EndoAndCyto	NodePositive	48	Pos	Pos	Neg	1	14	Normal	7	normL	LumA	0	0	0	0	0	1	0	0	1	0.5	NA	ER+/HER2- Low Prolif	0.5	cluster1	0.5
S000686.l.r.m2.c.lib.g.k.a.t	0	6.37808219178082	ER+/HER2-/LN-_Endo	NodeNegative	68	Pos	Pos	Neg	1	9	Normal	4	normL	LumA	0	0	0	0	0	1	0	0	1	0	NA	ER+/HER2- Low Prolif	0	cluster1	0
S000688.l.r.m.c.lib.g.k.a.t	0	6.32054794520548	TNBC_Cyto	NodeNegative	65	Neg	Neg	Neg	2	15	Her2	4	mApo	Her2	1	0.5	1	1	0.5	1	1	1	1	1	LAR	ER-/HER2-	0.5	cluster2	0.5
S000689.l.r.m.c.lib.g2.k.a.t	1	3.32054794520548	TNBC_Untreated	NodeNegative	76	Neg	Neg	Neg	3	25	Her2	4	mApo	Her2	1	1	1	1	1	1	1	1	1	1	LAR	ER-/HER2-	0.5	cluster2	1
S000690.l.r.m.c.lib.g.k.a.t	0	6.35616438356164	NA	NodeNegative	67	Pos	Pos	Neg	2	22	Her2	4	mApo	Her2	1	1	1	1	1	1	1	0	1	0.5	NA	ER-/HER2-	0.5	cluster2	0.5
S000691.l.r.m.c.lib.g.k.a.t	0	6.38082191780822	ER+/HER2-/LN-_Endo	NodeNegative	81	Pos	Pos	Neg	2	18	Normal	4	normL	LumA	0	0	0	0	0	1	0	0	1	0	NA	ER+/HER2- Low Prolif	0	cluster1	0
S000694.l.r.m.c.lib.g.k.a.t	0	6.36164383561644	HER2+/ER+_ImmunAndEndoAndCyto	NodePositive	56	Pos	Pos	Pos	2	13	Normal	4	lumC	Normal	0	0	0.5	0.5	0.5	1	1	0	1	0.5	NA	HER2+	0	cluster1	0
S000695.l.r.m.c.lib.g.k.a.t	0	6.35890410958904	TNBC_Cyto	NodePositive	58	Neg	Neg	Neg	3	18	Her2	4	mApo	Her2	1	1	1	1	1	1	1	1	1	1	LAR	ER-/HER2-	0.5	cluster2	0.5
S000696.l.r.m.c.lib.g.k.a.t	0	6.42191780821918	TNBC_Untreated	NodeNegative	63	Neg	Neg	Neg	3	1	Basal	10	basL	Basal	1	1	1	1	0.5	1	1	1	1	1	M	ER-/HER2-	0.5	NA	1
S000697.l.r.m.c.lib.g.k.a.t	0	6.32054794520548	ER+/HER2-/LN+_Endo	NodePositive	65	Pos	Pos	Neg	2	25	LumA	2	lumA	LumB	0.5	1	1	0.5	1	0.5	1	1	1	1	NA	ER+/HER2- High Prolif	0.5	NA	1
S000700.l.r.m.c.lib.g.k.a.t	0	6.39452054794521	ER+/HER2-/LN+_Endo	NodePositive	71	Pos	Pos	Neg	3	17	LumA	4	lumB	NA	0.5	0.5	0.5	0.5	1	1	1	0	1	0.5	NA	ER+/HER2- Low Prolif	1	cluster2	0.5
S000701.l.r.m3.c.lib.g.k.a.t	0	6.37260273972603	ER+/HER2-/LN+_Endo	NodePositive	78	Pos	Pos	Neg	1	10	LumA	7	lumA	LumA	0	0	0	0	0.5	0	0	0	1	0.5	NA	ER+/HER2- Low Prolif	0	cluster2	0
S000703.l.r.m3.c.lib.g.k.a.t	0	6.39178082191781	HER2+/ER+_ImmunAndEndoAndCyto	NodeNegative	58	Pos	Neg	Pos	3	21	LumA	4	lumA	LumA	0.5	1	0.5	0.5	0	1	1	0	1	0	NA	ER+/HER2- Low Prolif	0	cluster2	0.5
S000706.l.r.m3.c.lib.g.k.a.t	0	6.35890410958904	HER2+/ER+_ImmunAndEndoAndCyto	NodePositive	63	Pos	Pos	Pos	3	14	Her2	4	lumC	Her2	1	1	1	1	1	1	1	1	1	1	NA	HER2+	1	cluster2	1
S000709.l.r.m3.c.lib.g.k.a.t	0	6.2958904109589	ER+/HER2-/LN+_Endo	NodePositive	69	Pos	Pos	Neg	2	16	LumA	1	lumB	LumB	1	0.5	1	1	1	1	1	1	1	1	NA	ER+/HER2- High Prolif	1	cluster2	0.5
S000711.l.r.m3.c.lib.g.k.a.t	0	6.33424657534247	ER+/HER2-/LN+_Endo	NodePositive	66	Pos	Pos	Neg	1	12	LumA	7	normL	LumA	0	0	0	0	0	1	0	0	1	0	NA	ER+/HER2- Low Prolif	0	cluster1	0.5
S000712.l.r.m3.c.lib.g.k.a.t	1	4.17808219178082	TNBC_Cyto	NodePositive	58	Neg	Neg	Neg	3	80	Normal	4	mApo	Normal	0.5	1	0.5	0.5	1	1	1	0	1	0.5	LAR	ER-/HER2-	0.5	cluster1	0
S000713.l.r.m3.c.lib.g.k.a.t	0	6.35890410958904	TNBC_Cyto	NodeNegative	68	Neg	Neg	Neg	2	17	Basal	10	basL	Basal	1	1	1	1	0.5	1	1	1	1	1	BL1	ER-/HER2-	0.5	cluster2	1
S000714.l.r.m3.c.lib.g.k.a.t	0	6.36164383561644	ER+/HER2-/LN-_Untreated	NodeNegative	69	Pos	Pos	Neg	2	9	LumA	4	lumA	LumB	0.5	0.5	0.5	0.5	0.5	0.5	1	0	1	0.5	NA	ER+/HER2- Low Prolif	0.5	cluster3	1
S000715.l.r.m3.c.lib.g.k.a.t	0	6.37808219178082	ER+/HER2-/LN-_Endo	NodeNegative	75	Pos	Neg	Neg	3	33	LumB	9	lumB	LumB	1	1	1	1	1	1	1	1	1	1	NA	ER+/HER2- High Prolif	1	cluster3	0.5
S000716.l.r.m3.c.lib.g.k.a.t	1	5.25479452054795	TNBC_Untreated	NodePositive	81	Neg	Neg	Neg	2	18	Her2	4	mApo	Her2	1	1	1	1	1	1	1	1	1	1	LAR	HER2+	0.5	cluster2	1
S000717.l.r.m3.c.lib.g.k.a.t	0	6.33424657534247	ER+/HER2-/LN-_Endo	NodeNegative	76	Pos	Pos	Neg	2	18	LumA	7	normL	LumA	0.5	0	0.5	0.5	0	0.5	1	0	1	0.5	NA	ER+/HER2- Low Prolif	0	cluster1	0
S000719.l.r.m3.c.lib.g.k.a.t	0	6.27945205479452	ER+/HER2-/LN+_EndoAndCyto	NodePositive	44	Pos	Pos	Neg	2	40	LumB	7	lumB	LumB	1	1	1	1	1	1	1	1	1	1	NA	ER+/HER2- High Prolif	1	cluster2	1
S000722.l.r.m3.c.lib.g.k.a.t	0	6.41095890410959	ER+/HER2-/LN+_EndoAndCyto	NodePositive	49	Pos	Pos	Neg	3	17	LumB	9	lumB	LumB	1	0.5	1	1	1	1	1	1	1	1	NA	ER+/HER2- High Prolif	1	cluster2	1
S000724.l.r.m3.c.lib.g.k.a.t	0	6.3013698630137	ER+/HER2-/LN+_EndoAndCyto	NodePositive	66	Pos	Pos	Neg	3	12	LumA	8	lumA	LumB	1	0.5	1	1	1	0.5	1	1	1	0.5	NA	ER+/HER2- High Prolif	1	cluster2	0.5
S000725.l.r.m3.c.lib.g.k.a.t	0	6.27671232876712	ER+/HER2-/LN+_EndoAndCyto	NodePositive	66	Pos	Pos	Neg	3	60	LumB	7	lumB	LumB	1	1	1	1	1	1	1	1	1	1	NA	ER+/HER2- High Prolif	1	cluster2	1
S000727.l.r.m3.c.lib.g.k.a.t	0	6.36986301369863	ER+/HER2-/LN+_Endo	NodePositive	74	Pos	Pos	Neg	3	25	Her2	1	mApo	NA	1	1	1	1	1	1	1	1	1	1	NA	ER-/HER2-	0.5	cluster3	0.5
S000728.l.r.m3.c.lib.g.k.a.t	1	2.98082191780822	TNBC_Cyto	NodeNegative	57	Neg	Neg	Neg	3	60	Basal	10	basL	Basal	1	1	1	1	1	1	1	1	1	0.5	BL1	ER-/HER2-	0.5	cluster2	1
S000729.l.r.m3.c.lib.g.k.a.t	0	6.35342465753425	ER+/HER2-/LN-_Endo	NodeNegative	65	Pos	Neg	Neg	2	40	LumB	4	lumA	LumA	0.5	0.5	0.5	0.5	0.5	0.5	1	0	1	0.5	NA	ER+/HER2- Low Prolif	0.5	cluster2	1
S000730.l.r.m3.c.lib.g.k.a.t	0	6.36164383561644	ER+/HER2-/LN-_Endo	NodeNegative	68	Pos	Pos	Neg	3	16	LumA	7	normL	LumA	0	0	0	0.5	0	0	1	0	1	0.5	NA	ER+/HER2- High Prolif	0.5	cluster2	1
S000731.l.r.m3.c.lib.g.k.a.t	0	6.33698630136986	ER+/HER2-/LN+_Endo	NodePositive	58	Pos	Pos	Neg	2	22	LumA	3	normL	LumA	0	0.5	0	0	0	0.5	0	0	1	0	NA	ER+/HER2- Low Prolif	0	cluster1	0
S000733.l.r.m3.c.lib.g.k.a.t	0	6.36164383561644	ER+/HER2-/LN+_EndoAndCyto	NodePositive	37	Pos	Pos	Neg	2	12	LumA	7	lumB	LumA	0	0	0	0	0.5	0	1	0	1	0.5	NA	ER+/HER2- Low Prolif	0.5	cluster1	0
S000737.l.r.m2.c.lib.g.k.a.t	0	6.3013698630137	ER+/HER2-/LN-_Endo	NodeNegative	51	Pos	Pos	Neg	2	18	Normal	4	normL	LumA	0	0	0	0	0	0.5	1	0	1	0	NA	ER+/HER2- Low Prolif	0	cluster3	0
S000738.l.r.m2.c.lib.g.k.a.t	1	2.05479452054795	NA	NodePositive	79	Pos	Pos	Neg	2	40	LumA	3	normL	LumA	0	0.5	0	0	1	0.5	0	0	1	0.5	NA	ER+/HER2- Low Prolif	0.5	NA	0.5
S000740.l.r.m2.c.lib.g.k.a.t	1	4.1013698630137	TNBC_Cyto	NodePositive	48	Neg	Neg	Neg	3	30	Basal	10	basL	Basal	1	1	1	1	1	1	1	1	1	1	BL1	ER-/HER2-	0.5	cluster2	1
S000741.l.r.m2.c.lib.g.k.a.t	0	6.32328767123288	HER2+/ER+_ImmunAndEndoAndCyto	NodePositive	56	Pos	Pos	Pos	3	13	Her2	4	lumC	Her2	1	1	1	1	1	1	1	1	1	1	NA	ER+/HER2- High Prolif	1	cluster2	1
S000742.l.r.m2.c.lib.g.k.a.t	1	2.01643835616438	ER+/HER2-/LN+_EndoAndCyto	NodePositive	64	Pos	Pos	Neg	3	20	LumB	9	lumB	LumB	1	1	1	1	1	1	1	1	1	1	NA	ER+/HER2- High Prolif	1	cluster2	0.5
S000744.l.r.m2.c.lib.g.k.a.t	0	6.41369863013699	ER+/HER2-/LN-_Endo	NodeNegative	71	Pos	Pos	Neg	3	25	LumB	2	lumB	LumB	0.5	1	0.5	0.5	1	0.5	1	1	1	1	NA	ER+/HER2- High Prolif	1	cluster2	1
S000745.l.r.m2.c.lib.g.k.a.t	0	6.2986301369863	HER2+/ER+_ImmunAndEndoAndCyto	NodeNegative	67	Pos	Neg	Pos	2	12	Normal	4	mApo	Her2	1	0.5	1	1	1	1	1	0	1	0	NA	HER2+	0	cluster1	0
S000746.l.r.m2.c.lib.g.k.a.t	0	6.35890410958904	ER+/HER2-/LN-_Endo	NodeNegative	45	Pos	Pos	Neg	1	22	LumA	8	normL	LumA	0	0.5	0	0	0	0	0	0	0	0	NA	ER+/HER2- Low Prolif	0	cluster2	0.5
S000747.l.r.m3.c.lib.g.k.a.t	1	5.83561643835616	ER+/HER2-/LN+_Endo	NodePositive	79	Pos	Pos	Neg	2	28	LumA	8	lumA	LumB	1	1	0.5	0.5	1	0.5	1	1	1	1	NA	ER+/HER2- High Prolif	1	cluster2	1
S000750.l.r.m2.c.lib.g.k.a.t	0	6.32054794520548	ER+/HER2-/LN-_Endo	NodeNegative	73	Pos	Pos	Neg	2	13	LumA	4	lumC	LumA	0.5	0	0	0.5	0	1	1	0	1	0	NA	ER+/HER2- Low Prolif	0.5	NA	0
S000751.l.r.m2.c.lib.g.k.a.t	1	1.64383561643836	TNBC_Cyto	NodeNegative	30	Neg	Neg	Neg	3	52	Basal	10	basL	Basal	1	1	1	1	1	1	1	1	1	1	BL2	ER-/HER2-	0	cluster2	1
S000761.l.r.m2.c.lib.g.k.a.t	0	6.32328767123288	TNBC_Cyto	NodePositive	63	Neg	Neg	Neg	3	30	Basal	10	mApo	Basal	1	1	1	1	1	1	1	1	1	0.5	BL2	ER-/HER2-	0	cluster2	1
S000762.l.r.m2.c.lib.g.k.a.t	0	6.38082191780822	NA	NodeNegative	48	Pos	Pos	Neg	2	10	LumA	3	normL	LumA	0	0	0	0	0	1	0	0	0	0	NA	ER+/HER2- Low Prolif	0	cluster1	0
S000763.l.r.m2.c.lib.g.k.a.t	0	6.35342465753425	ER+/HER2-/LN+_EndoAndCyto	NodePositive	50	Pos	Pos	Neg	2	23	LumA	3	lumC	Her2	1	1	1	1	1	0.5	1	1	1	0.5	NA	ER+/HER2- High Prolif	1	cluster2	0.5
S000767.l.r.m2.c.lib.g.k.a.t	1	4.82739726027397	ER+/HER2-/LN-_Endo	NodeNegative	79	Pos	Pos	Neg	1	16	LumA	3	normL	LumA	0	0	0	0	0	0.5	0	0	0	0	NA	ER+/HER2- Low Prolif	0	NA	0
S000768.l.r.m2.c.lib.g.k.a.t	0	6.28493150684931	HER2+/ER+_ImmunAndEndoAndCyto	NA	71	Pos	Neg	Pos	3	20	LumA	2	lumA	LumA	0.5	0	0.5	0.5	NA	0.5	1	1	1	0.5	NA	ER+/HER2- High Prolif	0.5	cluster2	1
S000769.l.r.m2.c.lib.g.k.a.t	0	6.22465753424658	ER+/HER2-/LN+_EndoAndCyto	NodePositive	45	Pos	Pos	Neg	3	19	Normal	4	lumC	Normal	0.5	0.5	0.5	0.5	0.5	1	1	0	1	1	NA	ER-/HER2-	0	cluster3	0
S000771.l.r.m2.c.lib.g.k.a.t	0	6.3013698630137	ER+/HER2-/LN-_Endo	NodeNegative	68	Pos	Pos	Neg	2	12	LumA	3	lumA	LumA	0.5	0	0.5	0.5	0.5	0	0	0	1	0.5	NA	ER+/HER2- High Prolif	0.5	cluster2	1
S000773.l.r.m2.c.lib.g.k.a.t	0	6.2958904109589	HER2+/ER+_ImmunAndEndoAndCyto	NodeNegative	60	Pos	Pos	Pos	3	23	LumB	5	lumC	LumB	1	1	1	1	1	1	1	1	1	0.5	NA	HER2+	0.5	cluster1	0.5
S000774.l.r.m2.c.lib.g.k.a.t	0	6.28493150684931	HER2+/ER-_ImmunAndCyto	NodePositive	59	Neg	Neg	Pos	3	27	Her2	9	lumC	Her2	1	1	1	1	1	1	1	1	1	0	NA	HER2+	0.5	cluster2	1
S000775.l.r.m2.c.lib.g.k.a.t	0	6.28219178082192	TNBC_Cyto	NodeNegative	60	Neg	Neg	Neg	3	27	Basal	10	basL	Basal	1	1	1	1	1	1	1	1	1	0.5	IM	ER-/HER2-	0.5	cluster3	1
S000776.l.r.m2.c.lib.g.k.a.t	0	6.28493150684931	ER+/HER2-/LN-_Endo	NodeNegative	57	Pos	Pos	Neg	1	13	LumA	8	normL	LumA	0	0	0	0	0	0.5	0	0	0	0	NA	ER+/HER2- Low Prolif	0	cluster1	0
S000777.l.r.m2.c.lib.g.k.a.t	0	6.25753424657534	TNBC_Cyto	NodeNegative	55	Neg	Neg	Neg	3	28	Basal	10	basL	Basal	1	1	1	1	1	1	1	1	1	1	BL1	ER-/HER2-	0	cluster3	1
S000779.l.r.m2.c.lib.g.k.a.t	1	2.24657534246575	TNBC_Cyto	NodeNegative	38	Neg	Neg	Neg	3	13	Basal	10	basL	Basal	1	1	1	1	1	1	1	1	1	1	UNS	ER-/HER2-	1	cluster3	1
S000780.l.r.m2.c.lib.g.k.a.t	0	6.32328767123288	ER+/HER2-/LN+_Endo	NodePositive	62	Pos	Pos	Neg	3	33	LumA	7	lumA	LumB	0.5	1	0.5	0.5	1	0.5	1	1	1	0.5	NA	ER+/HER2- High Prolif	0	cluster1	0.5
S000781.l.r.m2.c.lib.g.k.a.t	0	6.28493150684931	HER2+/ER+_ImmunAndEndoAndCyto	NodeNegative	66	Pos	Pos	Pos	2	9	LumB	5	lumC	LumB	1	1	1	1	1	1	1	1	1	1	NA	HER2+	1	cluster2	0.5
S000782.l.r.m2.c.lib.g.k.a.t	0	6.27671232876712	ER+/HER2-/LN+_EndoAndCyto	NodePositive	50	Pos	Pos	Neg	3	40	Normal	4	lumC	NA	0.5	1	0.5	0.5	1	1	1	1	1	0.5	NA	ER+/HER2- Low Prolif	1	cluster2	0.5
S000783.l.r.m2.c.lib.g.k.a.t	0	6.33972602739726	ER+/HER2-/LN-_Endo	NodeNegative	51	Pos	Pos	Neg	2	16	LumA	4	normL	LumA	0.5	0.5	0.5	0.5	0	1	1	0	1	0	NA	ER+/HER2- Low Prolif	0.5	cluster2	0.5
S000784.l.r.m2.c.lib.g.k.a.t	0	6.27397260273973	HER2+/ER+_ImmunAndEndoAndCyto	NodeNegative	49	Pos	Pos	Pos	3	22	LumA	8	lumB	LumB	0.5	1	1	1	1	1	1	1	1	1	NA	HER2+	0.5	cluster2	0.5
S000785.l.r.m2.c.lib.g.k.a.t	0	6.32054794520548	ER+/HER2-/LN+_Endo	NodePositive	88	Pos	Pos	Neg	3	22	LumA	8	normL	LumB	0.5	1	1	1	1	1	1	1	1	1	NA	ER+/HER2- High Prolif	1	cluster2	0.5
S000786.l.r.m2.c.lib.g.k.a.t	0	6.33972602739726	TNBC_Untreated	NodeNegative	80	Neg	Neg	Neg	3	19	Her2	10	mApo	Her2	1	1	1	1	1	1	1	1	1	1	IM	ER-/HER2-	0.5	cluster3	0.5
S000788.l.r.m2.c.lib.g.k.a.t	0	6.26301369863014	ER+/HER2-/LN+_Endo	NodePositive	71	Pos	Pos	Neg	2	25	Normal	6	lumC	Normal	0.5	0.5	0.5	0.5	0.5	1	1	1	1	0.5	NA	ER+/HER2- High Prolif	0.5	cluster3	0
S000789.l.r.m2.c.lib.g.k.a.t	0	6.27397260273973	ER+/HER2-/LN-_Endo	NodeNegative	84	Pos	Pos	Neg	2	70	LumA	3	lumA	LumA	0.5	0.5	0.5	0.5	0.5	0.5	1	0	1	0.5	NA	ER+/HER2- Low Prolif	0.5	cluster3	1
S000791.l.r.m2.c.lib.g.k.a.t	0	6.26301369863014	HER2+/ER+_ImmunAndEndoAndCyto	NodeNegative	52	Pos	Neg	Pos	3	26	LumA	1	lumB	LumA	0.5	1	0.5	1	1	1	1	1	1	1	NA	ER+/HER2- High Prolif	1	cluster2	0.5
S000792.l.r.m.c.lib.g.k.a.t	1	3.71232876712329	NA	NodeNegative	81	Pos	Pos	Pos	3	22	Her2	4	lumC	Her2	1	1	1	1	1	1	1	1	1	0.5	NA	HER2+	1	cluster1	0
S000793.l.r.m.c.lib.g.k.a.t	1	3.92876712328767	HER2+/ER-_ImmunAndCyto	NA	55	Neg	Neg	Pos	3	25	Her2	4	mApo	Her2	1	1	1	1	NA	1	1	1	1	0.5	NA	HER2+	0	cluster2	1
S000794.l.r.m.c.lib.g.k.a.t	0	6.28219178082192	ER+/HER2-/LN-_Endo	NodeNegative	67	Pos	Pos	Neg	2	12	LumA	8	normL	LumA	0	0	0	0	0	1	0	0	1	0.5	NA	ER+/HER2- Low Prolif	0	cluster2	0.5
S000795.l.r.m.c.lib.g.k.a.t	1	1.57808219178082	HER2+/ER+_ImmunAndEndoAndCyto	NodePositive	62	Pos	Neg	Pos	2	30	Her2	5	mApo	Her2	1	1	1	1	1	1	1	1	1	1	NA	HER2+	1	cluster2	1
S000796.l.r.m.c.lib.g.k.a.t	0	6.25753424657534	ER+/HER2-/LN-_Endo	NodeNegative	68	Pos	Pos	Neg	2	23	LumA	8	lumB	LumB	0.5	1	0.5	0.5	1	0	1	0	1	1	NA	ER+/HER2- High Prolif	1	cluster2	1
S000797.l.r.m2.c.lib.g.k.a.t	1	4.82739726027397	ER+/HER2-/LN+_Endo	NodePositive	87	Pos	Pos	Neg	3	30	LumB	1	lumB	LumB	1	1	1	1	1	1	1	1	1	1	NA	ER+/HER2- High Prolif	1	cluster2	0.5
S000798.l.r.m.c.lib.g.k.a.t	0	6.27671232876712	ER+/HER2-/LN-_Untreated	NodeNegative	56	Pos	Pos	Neg	1	8	LumA	3	normL	LumA	0	0	0	0	0	0	0	0	1	0	NA	ER+/HER2- Low Prolif	0	cluster1	0
S000800.l.r.m.c.lib.g.k.a.t	0	6.24109589041096	TNBC_Cyto	NodeNegative	53	Neg	Neg	Neg	3	14	Basal	10	basL	Basal	1	1	1	1	0.5	1	1	1	1	1	BL1	ER-/HER2-	0.5	cluster2	1
S000801.l.r.m.c.lib.g.k.a.t	1	4.55068493150685	ER+/HER2-/LN-_Endo	NodeNegative	84	Pos	Pos	Neg	2	32	LumA	4	lumB	LumA	0.5	0.5	0	0.5	0	1	1	0	1	0.5	NA	ER+/HER2- Low Prolif	0.5	cluster2	0.5
S000802.l.r.m.c.lib.g.k.a.t	1	2.23835616438356	TNBC_Untreated	NodeNegative	90	Neg	Neg	Neg	3	25	Basal	10	basL	Basal	1	1	1	1	1	1	1	1	1	1	BL1	ER-/HER2-	0.5	cluster2	1
S000803.l.r.m.c.lib.g.k.a.t	0	6.27945205479452	ER+/HER2-/LN-_EndoAndCyto	NodeNegative	49	Pos	Pos	Neg	3	15	LumA	7	lumC	Normal	0.5	0.5	0.5	0.5	0	1	1	1	1	0.5	NA	ER+/HER2- High Prolif	1	cluster1	0.5
S000804.l.r.m.c.lib.g.k.a.t	0	6.24109589041096	ER+/HER2-/LN+_Endo	NodePositive	74	Pos	Neg	Neg	2	55	Normal	4	normL	LumA	0	0.5	0	0	0	1	1	0	1	0	NA	ER+/HER2- Low Prolif	0	cluster1	0
S000805.l.r.m.c.lib.g.k.a.t	0	6.25753424657534	ER+/HER2-/LN+_Endo	NodePositive	68	Pos	Pos	Neg	1	8	LumA	7	lumA	LumA	0.5	0.5	0.5	0.5	1	0.5	0	0	1	0	NA	ER+/HER2- Low Prolif	0	cluster2	0
S000807.l.r.m.c.lib.g.k.a.t	0	6.24657534246575	HER2+/ER+_ImmunAndEndoAndCyto	NodeNegative	59	Pos	Pos	Pos	3	15	LumA	5	lumB	LumB	1	0.5	1	0.5	1	1	1	1	1	1	NA	ER+/HER2- High Prolif	1	cluster2	0.5
S000808.l.r.m.c.lib.g.k.a.t	0	6.26027397260274	ER+/HER2-/LN-_Endo	NodeNegative	80	Pos	Pos	Neg	1	9	LumA	8	lumA	LumA	0	0	0	0	0	0	1	0	0	0.5	NA	ER+/HER2- Low Prolif	0	cluster2	0.5
S000809.l.r.m.c.lib.g.k.a.t	0	6.26301369863014	ER+/HER2-/LN-_Endo	NodeNegative	73	Pos	Pos	Neg	1	12	Normal	3	normL	LumA	0	0	0	0	0	0	0	0	1	0	NA	ER+/HER2- Low Prolif	0	cluster1	0
S000811.l.r.m.c.lib.g.k.a.t	0	6.24383561643836	ER+/HER2-/LN-_Endo	NodeNegative	58	Pos	Pos	Neg	2	13	LumA	7	lumA	LumA	0.5	0	0.5	0.5	0	0.5	1	0	1	0	NA	ER+/HER2- Low Prolif	0	cluster1	0
S000812.l.r.m.c.lib.g.k.a.t	0	6.3013698630137	ER+/HER2-/LN-_Endo	NodeNegative	82	Pos	Pos	Neg	2	13	Normal	4	normL	Normal	0	0	0	0	0	0	1	0	0	0	NA	ER-/HER2-	0	cluster1	0
S000813.l.r.m.c.lib.g.k.a.t	0	6.26301369863014	ER+/HER2-/LN-_Untreated	NodeNegative	56	Pos	Pos	Neg	1	14	LumA	8	normL	LumA	0	0	0	0	0	0	0	0	1	0.5	NA	ER+/HER2- Low Prolif	0	cluster2	0.5
S000814.l.r.m.c.lib.g.k.a.t	1	5.51780821917808	TNBC_Untreated	NodeNegative	70	Neg	Neg	Neg	3	9	Basal	8	basL	Basal	1	1	1	1	0.5	1	1	1	1	1	M	ER-/HER2-	0.5	cluster2	1
S000821.l.r.m.c.lib.g.k.a.t	0	6.23835616438356	ER+/HER2-/LN-_Endo	NodeNegative	61	Pos	Pos	Neg	3	22	Normal	7	lumC	Normal	0.5	0.5	0.5	0.5	0	1	1	1	1	0.5	NA	ER+/HER2- High Prolif	0.5	cluster3	0
S000822.l.r.m.c.lib.g.k.a.t	0	6.29315068493151	ER+/HER2-/LN-_Endo	NodeNegative	83	Pos	Pos	Neg	1	2	LumA	3	lumA	LumA	0.5	0	0.5	0	0	0	0	0	1	0	NA	ER+/HER2- Low Prolif	0	cluster2	1
S000823.l.r.m.c.lib.g.k.a.t	0	6.21917808219178	ER+/HER2-/LN-_Endo	NodeNegative	71	Pos	Pos	Neg	3	45	LumB	9	lumB	LumB	1	1	1	1	1	1	1	1	1	1	NA	ER+/HER2- High Prolif	1	cluster2	1
S000824.l.r.m.c.lib.g.k.a.t	0	6.2986301369863	HER2+/ER+_ImmunAndEndoAndCyto	NodePositive	71	Pos	Pos	Pos	2	13	Her2	5	lumC	Her2	1	0.5	1	1	1	1	1	1	1	0	NA	HER2+	1	cluster1	0.5
S000825.l.r.m.c.lib.g.k.a.t	0	6.28493150684931	ER+/HER2-/LN-_Endo	NodeNegative	64	Pos	Pos	Neg	2	15	Normal	4	normL	LumA	0	0	0	0	0	1	1	0	1	0	NA	ER+/HER2- Low Prolif	0.5	cluster1	0
S000826.l.r.m.c.lib.g.k.a.t	0	6.26301369863014	ER+/HER2-/LN-_Endo	NodeNegative	78	Pos	Pos	Neg	1	14	LumA	8	normL	LumA	0.5	0	0.5	0	0	0	1	0	1	0	NA	ER+/HER2- Low Prolif	0	cluster1	0
S000828.l.r.m.c.lib.g.k.a.t	0	6.18356164383562	ER+/HER2-/LN-_Endo	NodeNegative	76	Pos	Pos	Neg	2	45	LumA	4	normL	LumA	0	0.5	0.5	0.5	0	0.5	1	0	1	0	NA	ER+/HER2- Low Prolif	0	cluster1	0
S000829.l.r.m.c.lib.g.k.a.t	0	6.18630136986301	ER+/HER2-/LN-_Endo	NodeNegative	67	Pos	Pos	Neg	1	13	LumA	7	lumA	LumA	0	0	0	0	0	0	0	0	1	0.5	NA	ER+/HER2- Low Prolif	0.5	cluster3	0.5
S000830.l.r.m2.c.lib.g.k.a.t	1	3.54246575342466	ER+/HER2-/LN-_Endo	NodeNegative	74	Pos	Pos	Neg	3	12	LumA	9	lumA	LumA	0.5	0.5	0.5	0.5	0.5	0	1	0	1	1	NA	ER+/HER2- High Prolif	1	cluster2	0.5
S000831.l.r.m.c.lib.g.k.a.t	0	6.20821917808219	HER2+/ER+_ImmunAndEndoAndCyto	NodeNegative	39	Pos	Pos	Pos	2	10	LumA	5	lumC	Her2	0.5	0.5	0.5	0.5	0.5	1	1	0	1	0.5	NA	HER2+	0	cluster1	0
S000832.l.r.m.c.lib.g.k.a.t	0	6.21917808219178	HER2+/ER+_ImmunAndEndoAndCyto	NodeNegative	68	Pos	Pos	Pos	3	25	LumB	8	lumB	LumB	1	1	1	1	1	1	1	1	1	1	NA	HER2+	1	cluster2	1
S000835.l.r.m.c.lib.g.k.a.t	0	6.22739726027397	ER+/HER2-/LN-_Endo	NodeNegative	58	Pos	Pos	Neg	2	17	Normal	3	normL	LumA	0	0	0	0	0	0	0	0	0	0	NA	ER+/HER2- Low Prolif	0	cluster1	0
S000836.l.r.m.c.lib.g.k.a.t	0	6.2027397260274	ER+/HER2-/LN+_Endo	NodePositive	82	Pos	Pos	Neg	2	25	LumA	8	lumA	LumA	0.5	0.5	0.5	0.5	1	0.5	0	0	1	0.5	NA	ER+/HER2- Low Prolif	0	cluster2	0
S000838.l.r.m.c.lib.g.k.a.t	0	6.2	TNBC_Cyto	NodePositive	64	Neg	Neg	Neg	3	16	Normal	4	normL	Normal	0	0	0	0	0	0	0	0	0	0	NA	ER+/HER2- Low Prolif	0.5	cluster3	0.5
S000843.l.r.m.c.lib.g.k.a.t	0	6.23561643835616	ER+/HER2-/LN-_Untreated	NodeNegative	48	Pos	Pos	Neg	1	10	Normal	4	normL	LumA	0	0	0	0	0	0.5	0	0	0	0	NA	ER+/HER2- Low Prolif	0	cluster1	0
S000844.l.r.m.c.lib.g.k.a.t	0	6.25753424657534	ER+/HER2-/LN-_Endo	NodeNegative	66	Pos	Pos	Neg	1	25	Normal	8	normL	LumA	0	0.5	0	0	0	0	0	0	1	0	NA	ER+/HER2- Low Prolif	0	cluster2	0.5
S000845.l.r.m.c.lib.g.k.a.t	0	6.22191780821918	ER+/HER2-/LN-_Endo	NodeNegative	64	Pos	Pos	Neg	2	12	Normal	4	normL	LumA	0	0	0	0	0	1	0	0	0	0.5	NA	ER-/HER2-	0	cluster1	0
S000847.l.r.m.c.lib.g.k.a.t	0	6.18630136986301	ER+/HER2-/LN-_Endo	NodeNegative	49	Pos	Pos	Neg	1	14	LumA	7	lumB	LumA	0	0	0	0	0	0.5	0	0	1	0.5	NA	ER+/HER2- Low Prolif	1	cluster3	0
S000848.l.r.m.c.lib.g.k.a.t	0	6.18082191780822	ER+/HER2-/LN-_Endo	NodeNegative	77	Pos	Pos	Neg	3	13	LumB	2	lumB	LumB	1	1	1	1	1	1	1	1	1	1	NA	ER+/HER2- High Prolif	1	cluster3	1
S000850.l.r.m.c.lib.g.k.a.t	0	6.2958904109589	ER+/HER2-/LN+_EndoAndCyto	NodePositive	57	Pos	Pos	Neg	2	40	Normal	4	normL	Normal	0	0.5	0	0	0	0.5	1	0	0	0	NA	ER-/HER2-	0	cluster1	0
S000852.l.r.m.c.lib.g.k.a.t	1	5.16712328767123	ER+/HER2-/LN-_Endo	NodeNegative	71	Pos	Pos	Neg	2	12	LumB	2	lumB	LumB	0.5	0.5	0.5	0.5	0.5	0	1	1	1	1	NA	ER+/HER2- High Prolif	1	cluster3	0.5
S000853.l.r.m.c.lib.g.k.a.t	1	4.55616438356164	ER+/HER2-/LN-_Endo	NodeNegative	78	Pos	Pos	Neg	2	16	LumA	3	lumA	LumA	0	0	0	0	0	1	0	0	0	0	NA	ER+/HER2- Low Prolif	0	cluster3	0.5
S000855.l.r.m.c.lib.g.k.a.t	0	6.22739726027397	ER+/HER2-/LN+_Endo	NodePositive	80	Pos	Pos	Neg	1	12	Normal	3	normL	LumA	0	0	0	0	0	0.5	0	0	1	0	NA	ER+/HER2- Low Prolif	0	cluster1	0
S000857.l.r.m.c.lib.g.k.a.t	0	6.20821917808219	ER+/HER2-/LN-_Endo	NodeNegative	57	Pos	Pos	Neg	2	18	Normal	3	normL	LumA	0	0	0	0	0	0	0	0	1	0	NA	ER+/HER2- Low Prolif	0	cluster2	0
S000858.l.r.m.c.lib.g.k.a.t	0	6.13150684931507	HER2+/ER+_ImmunAndEndoAndCyto	NodePositive	52	Pos	Neg	Pos	2	20	LumA	3	lumC	LumB	0.5	0.5	0.5	0.5	1	1	1	0	1	0.5	NA	ER+/HER2- Low Prolif	0	cluster2	0
S000859.l.r.m.c.lib.g.k.a.t	0	6.26301369863014	ER+/HER2-/LN-_Endo	NodeNegative	55	Pos	Pos	Neg	1	8	Normal	3	normL	LumA	0	0	0	0	0	0	0	0	1	0	NA	ER+/HER2- Low Prolif	0	cluster3	0
S000860.l.r.m.c.lib.g.k.a.t	0	6.08493150684932	ER+/HER2-/LN-_Endo	NodeNegative	81	Pos	Pos	Neg	2	14	LumB	9	lumA	LumB	1	0.5	1	1	1	1	1	1	1	1	NA	ER+/HER2- High Prolif	1	cluster2	1
S000861.l.r.m.c.lib.g.k.a.t	1	1.1972602739726	HER2+/ER-_ImmunAndCyto	NodePositive	67	Neg	Neg	Pos	2	30	Her2	5	mApo	Her2	1	1	1	1	1	1	1	1	1	0.5	NA	HER2+	0.5	cluster2	0.5
S000862.l.r.m.c.lib.g.k.a.t	0	6.20547945205479	TNBC_Cyto	NodePositive	67	Neg	Neg	Neg	3	12	Basal	10	basL	Basal	1	1	1	1	1	1	1	1	1	0.5	BL1	ER-/HER2-	0.5	cluster2	1
S000866.l.r.m.c.lib.g.k.a.t	0	6.15890410958904	ER+/HER2-/LN+_Endo	NodePositive	81	Pos	Pos	Neg	3	17	LumA	4	lumA	LumA	0.5	0.5	0.5	0.5	1	0	1	0	1	0.5	NA	ER+/HER2- Low Prolif	0.5	cluster2	1
S000867.l.r.m.c.lib.g.k.a.t	0	6.21917808219178	ER+/HER2-/LN-_Endo	NodeNegative	60	Pos	Pos	Neg	3	13	LumA	2	lumB	LumA	0.5	0.5	0.5	0.5	0.5	1	1	1	1	1	NA	ER+/HER2- High Prolif	1	NA	1
S000869.l.r.m.c.lib.g.k.a.t	0	6.2	ER+/HER2-/LN-_Endo	NodeNegative	77	Pos	Pos	Neg	2	26	LumA	9	lumB	LumA	0.5	0.5	0.5	0.5	0.5	0.5	1	1	1	1	NA	ER+/HER2- High Prolif	1	cluster3	1
S000871.l.r.m.c.lib.g.k.a.t	1	3.65753424657534	ER+/HER2-/LN-_Endo	NodeNegative	81	Pos	Pos	Neg	3	25	LumB	1	lumB	LumB	1	1	1	1	1	1	1	1	1	1	NA	ER+/HER2- High Prolif	1	cluster2	1
S000872.l.r.m.c.lib.g.k.a.t	0	6.24383561643836	ER+/HER2-/LN-_Untreated	NodeNegative	77	Pos	Pos	Neg	1	11	LumA	8	normL	LumA	0.5	0.5	0.5	0.5	0	0	0	0	1	0.5	NA	ER+/HER2- Low Prolif	0.5	cluster2	0
S000873.l.r.m.c.lib.g.k.a.t	0	6.13150684931507	ER+/HER2-/LN+_EndoAndCyto	NodePositive	66	Pos	Neg	Neg	3	30	LumA	8	lumA	LumA	0.5	0.5	0.5	0.5	1	0	1	0	1	0.5	NA	ER+/HER2- Low Prolif	0.5	cluster1	0
S000874.l.r.m.c.lib.g.k.a.t	0	6.28219178082192	HER2+/ER+_ImmunAndEndoAndCyto	NodeNegative	64	Pos	Neg	Pos	2	17	LumA	3	lumA	LumA	0	0	0	0	0	1	1	0	1	0	NA	ER+/HER2- Low Prolif	0	cluster1	0
S000875.l.r.m.c.lib.g.k.a.t	0	6.20821917808219	ER+/HER2-/LN-_Endo	NodeNegative	48	Pos	Pos	Neg	1	38	Normal	3	normL	LumA	0	0.5	0	0	0	0.5	0	0	1	0	NA	ER+/HER2- Low Prolif	0	cluster1	0
S000876.l.r.m.c.lib.g.k.a.t	0	6.14794520547945	HER2+/ER+_ImmunAndEndoAndCyto	NodeNegative	32	Pos	Pos	Pos	2	12	LumA	4	normL	LumA	0.5	0	0	0	0	0.5	0	0	1	0	NA	ER+/HER2- Low Prolif	0	cluster3	0
S000879.l.r.m.c.lib.g.k.a.t	0	6.16986301369863	ER+/HER2-/LN+_Endo	NodePositive	72	Pos	Pos	Neg	2	42	LumA	3	lumA	LumA	0	0.5	0	0	0	0.5	0	0	1	0	NA	ER+/HER2- Low Prolif	0	cluster2	0.5
S000880.l.r.m.c.lib.g.k.a.t	0	6.14520547945205	ER+/HER2-/LN+_Endo	NodePositive	86	Pos	Pos	Neg	3	11	LumB	6	lumB	LumB	1	1	1	1	1	1	1	1	1	1	NA	ER+/HER2- High Prolif	1	NA	0.5
S000881.l2.r.m.c.lib.g.k.a.t	0	6.13150684931507	NA	NodeNegative	68	Pos	Neg	NA	2	41	Normal	3	normL	Normal	0	0.5	0	0	0	0.5	1	0	1	0	NA	ER+/HER2- Low Prolif	0	cluster1	0
S000882.l.r.m.c.lib.g.k.a.t	0	6.18082191780822	ER+/HER2-/LN-_Endo	NodeNegative	48	Pos	Pos	Neg	1	14	LumA	8	normL	LumB	1	0.5	1	1	1	1	1	1	1	0.5	NA	ER+/HER2- High Prolif	1	cluster2	0.5
S000883.l.r.m.c.lib.g.k.a.t	0	6.2	ER+/HER2-/LN-_Endo	NodeNegative	46	Pos	Pos	Neg	2	16	LumA	7	lumA	LumA	0	0	0	0	0	0.5	1	0	1	0.5	NA	ER+/HER2- Low Prolif	0.5	cluster3	0
S000886.l.r.m.c.lib.g2.k.a.t	0	6.10958904109589	ER+/HER2-/LN-_Untreated	NodeNegative	66	Pos	Pos	Neg	2	12	LumA	4	normL	LumA	0	0	0	0	0	0	0	0	1	0	NA	ER+/HER2- Low Prolif	0.5	cluster3	0
S000887.l.r.m.c.lib.g.k.a.t	0	6.23561643835616	ER+/HER2-/LN-_Endo	NodeNegative	55	Pos	Pos	Neg	3	15	Her2	4	lumC	NA	1	0.5	1	1	0.5	1	1	1	1	0.5	NA	ER-/HER2-	0.5	cluster3	0
S000888.l.r.m.c.lib.g.k.a.t	0	6.18630136986301	ER+/HER2-/LN+_Endo	NodePositive	78	Pos	Neg	Neg	2	25	LumA	4	normL	LumA	0.5	0.5	0.5	0.5	0.5	1	1	0	1	0	NA	ER+/HER2- Low Prolif	0.5	cluster2	0.5
S000889.l.r.m.c.lib.g.k.a.t	0	6.20547945205479	ER+/HER2-/LN-_Untreated	NodeNegative	76	Pos	Pos	Neg	2	10	LumB	4	lumA	LumB	1	0.5	1	0.5	0.5	0.5	1	0	1	1	NA	ER+/HER2- High Prolif	0.5	cluster3	1
S000890.l.r.m.c.lib.g.k.a.t	0	6.14246575342466	ER+/HER2-/LN-_Endo	NodeNegative	67	Pos	Pos	Neg	2	11	LumA	4	normL	LumA	0	0	0	0	0	1	0	0	1	0	NA	ER+/HER2- Low Prolif	1	cluster3	0
S000891.l.r.m.c.lib.g.k.a.t	0	6.15068493150685	ER+/HER2-/LN+_Endo	NodePositive	52	Pos	Pos	Neg	2	10	LumA	3	normL	LumA	0	0	0	0	0.5	0.5	0	0	1	0	NA	ER+/HER2- Low Prolif	0	cluster2	0
S000892.l.r.m.c.lib.g.k.a.t	0	6.10958904109589	TNBC_Cyto	NodeNegative	38	Neg	Neg	Neg	2	16	Normal	4	normL	Normal	0	0	0	0	0	0.5	1	0	0	1	MSL	ER-/HER2-	0.5	cluster3	0
S000893.l.r.m.c.lib.g.k.a.t	1	4.17534246575342	ER+/HER2-/LN-_Endo	NodeNegative	78	Pos	Pos	Neg	3	40	LumB	9	lumC	LumB	1	1	1	1	1	1	1	1	1	1	NA	ER+/HER2- High Prolif	1	cluster3	0.5
S000894.l.r.m.c.lib.g.k.a.t	0	6.16438356164384	ER+/HER2-/LN-_Endo	NodeNegative	80	Pos	Neg	Neg	2	45	LumA	8	lumB	LumB	1	1	1	1	1	1	1	1	1	1	NA	ER+/HER2- High Prolif	0	cluster2	0.5
S000895.l.r.m.c.lib.g.k.a.t	0	6.12328767123288	ER+/HER2-/LN-_Endo	NodeNegative	75	Pos	Neg	Neg	1	18	LumA	3	lumA	LumA	0.5	0.5	0.5	0.5	0.5	1	0	0	1	0	NA	ER+/HER2- Low Prolif	0	cluster1	0.5
S000898.l.r.m.c.lib.g.k.a.t	0	6.18356164383562	ER+/HER2-/LN+_EndoAndCyto	NodePositive	49	Pos	Pos	Neg	3	90	LumB	8	lumB	LumB	1	1	1	1	1	0.5	1	1	1	1	NA	ER+/HER2- High Prolif	1	cluster2	1
S000899.l.r.m.c.lib.g.k.a.t	0	6.12054794520548	ER+/HER2-/LN+_EndoAndCyto	NodePositive	42	Pos	Pos	Neg	3	14	Normal	4	normL	LumA	0	0	0	0	0	1	0	0	1	0	NA	ER+/HER2- Low Prolif	0	cluster2	0
S000900.l.r.m.c.lib.g.k.a.t	0	6.14246575342466	ER+/HER2-/LN-_Endo	NodeNegative	82	Pos	Pos	Neg	2	45	LumA	3	lumA	LumB	1	1	1	1	1	1	1	1	1	0.5	NA	ER+/HER2- High Prolif	0.5	cluster2	1
S000901.l.r.m.c.lib.g.k.a.t	1	1.55890410958904	TNBC_Untreated	NodePositive	79	Neg	Neg	Neg	3	35	Basal	10	basL	Basal	1	1	1	1	1	1	1	1	1	1	M	ER-/HER2-	0.5	cluster2	1
S000902.l.r.m.c.lib.g.k.a.t	0	6.12054794520548	TNBC_Untreated	NodeNegative	65	Neg	Neg	Neg	1	NA	Normal	4	normL	Normal	0	0	0	0	0	1	1	0	1	1	MSL	ER-/HER2-	0.5	cluster3	0.5
S000903.l.r.m.c.lib.g.k.a.t	0	6.11232876712329	ER+/HER2-/LN+_Endo	NodePositive	62	Pos	Pos	Neg	2	30	LumA	3	lumA	LumA	0.5	0.5	0.5	0.5	1	1	1	0	1	0	NA	ER+/HER2- Low Prolif	0	cluster2	1
S000906.l.r.m.c.lib.g.k.a.t	0	6.10958904109589	ER+/HER2-/LN+_EndoAndCyto	NodePositive	48	Pos	Pos	Neg	3	14	LumB	1	lumB	LumB	1	1	1	1	1	1	1	1	1	1	NA	ER+/HER2- High Prolif	1	cluster2	0.5
S000907.l.r.m.c.lib.g.k.a.t	0	6.08767123287671	ER+/HER2-/LN-_Endo	NodeNegative	72	Pos	Pos	Neg	3	21	Normal	4	lumC	LumA	0.5	0.5	0.5	0.5	0	1	1	0	1	0.5	NA	ER+/HER2- Low Prolif	1	cluster2	0
S000908.l.r.m.c.lib.g.k.a.t	0	6.08767123287671	ER+/HER2-/LN+_EndoAndCyto	NodePositive	24	Pos	Pos	Neg	2	18	LumA	3	lumB	LumA	0.5	0	0.5	0.5	0.5	1	1	0	1	0.5	NA	ER+/HER2- High Prolif	0.5	cluster3	0.5
S000909.l.r.m.c.lib.g.k.a.t	0	6.06575342465753	NA	NodePositive	62	Pos	Pos	Neg	2	15	Normal	7	normL	LumA	0	0	0	0	0	0.5	0	0	0	0	NA	ER+/HER2- Low Prolif	0	NA	0.5
S000910.l.r.m.c.lib.g.k.a.t	0	6.2027397260274	ER+/HER2-/LN+_Endo	NodePositive	82	Pos	Neg	Neg	3	16	Her2	4	mApo	Her2	1	1	1	1	1	1	1	1	1	0.5	NA	ER-/HER2-	0.5	cluster2	1
S000911.l.r.m.c.lib.g.k.a.t	0	6.14246575342466	ER+/HER2-/LN-_Endo	NodeNegative	52	Pos	Pos	Neg	2	15	LumA	8	lumA	LumB	1	0.5	1	1	1	0	1	1	1	1	NA	ER+/HER2- High Prolif	1	cluster2	1
S000912.l.r.m.c.lib.g.k.a.t	0	6.09315068493151	ER+/HER2-/LN+_Endo	NodePositive	67	Pos	Pos	Neg	2	16	LumA	8	lumA	LumA	0	0	0	0	0	0	1	0	1	0	NA	ER+/HER2- Low Prolif	1	cluster1	0.5
S000913.l.r.m.c.lib.g.k.a.t	1	2.46849315068493	ER+/HER2-/LN-_Endo	NodeNegative	65	Pos	Pos	Neg	2	14	LumA	3	lumA	LumA	0.5	0	0.5	0.5	0	0.5	0	0	1	0.5	NA	ER+/HER2- Low Prolif	0.5	NA	0.5
S000914.l.r.m.c.lib.g.k.a.t	0	6.12328767123288	ER+/HER2-/LN-_Endo	NodeNegative	56	Pos	Pos	Neg	2	9	LumA	8	lumA	LumA	0.5	0.5	0.5	0.5	0.5	0	1	0	1	0	NA	ER+/HER2- Low Prolif	0.5	cluster1	0.5
S000915.l.r.m.c.lib.g.k.a.t	0	6.09315068493151	ER+/HER2-/LN+_EndoAndCyto	NodePositive	61	Pos	Pos	Neg	1	17	LumA	8	lumA	LumA	0	0	0	0	1	0	1	0	1	0	NA	ER+/HER2- Low Prolif	0.5	cluster1	0
S000916.l.r.m.c.lib.g.k.a.t	0	6.04931506849315	ER+/HER2-/LN-_Endo	NodeNegative	65	Pos	Pos	Neg	1	11	Normal	4	normL	Normal	0	0	0	0	0	0.5	0	0	0	0	NA	ER+/HER2- Low Prolif	0	cluster3	0.5
S000919.l.r.m.c.lib.g.k.a.t	0	6.08767123287671	HER2+/ER-_ImmunAndCyto	NodePositive	78	Neg	Neg	Pos	3	25	Her2	4	mApo	Her2	1	1	1	1	1	1	1	1	1	1	NA	HER2+	0.5	cluster2	1
S000921.l.r.m.c.lib.g.k.a.t	0	6.09041095890411	ER+/HER2-/LN-_Endo	NodeNegative	68	Pos	Pos	Neg	2	14	Normal	3	normL	LumA	0	0	0	0	0	0.5	0	0	0	0	NA	ER+/HER2- Low Prolif	0	cluster1	0
S000922.l.r.m.c.lib.g.k.a.t	0	6.06575342465753	NA	NodeNegative	50	Neg	Pos	Neg	3	16	Basal	10	basL	Basal	1	1	1	1	1	1	1	1	1	1	NA	ER-/HER2-	0.5	cluster3	1
S000923.l.r.m.c.lib.g.k.a.t	0	6.16164383561644	ER+/HER2-/LN-_Endo	NodeNegative	89	Pos	Pos	Neg	2	90	Normal	4	normL	Normal	0	0.5	0	0	0	1	0	0	1	0	NA	ER+/HER2- Low Prolif	0	cluster1	0
S000924.l.r.m.c.lib.g.k.a.t	1	4.10958904109589	ER+/HER2-/LN+_Endo	NodePositive	83	Pos	Pos	Neg	3	55	LumA	4	lumB	LumB	0.5	1	0.5	0.5	1	0	1	1	1	1	NA	ER+/HER2- High Prolif	1	cluster3	1
S000925.l.r.m.c.lib.g.k.a.t	1	4.0027397260274	NA	NodeNegative	58	Pos	Pos	Pos	3	120	LumB	8	lumB	LumB	1	1	1	1	1	1	1	1	1	1	NA	ER+/HER2- High Prolif	1	cluster2	1
S000926.l.r.m.c.lib.g.k.a.t	0	6.07397260273973	ER+/HER2-/LN-_Endo	NodeNegative	64	Pos	Pos	Neg	1	14	LumA	3	normL	LumA	0	0	0	0	0	0	0	0	0	0	NA	ER+/HER2- Low Prolif	0	NA	0
S000927.l.r.m.c.lib.g.k.a.t	1	2.72602739726027	TNBC_Untreated	NodePositive	80	Neg	Neg	Neg	3	48	Her2	4	mApo	Her2	1	1	1	1	1	1	1	1	1	0.5	LAR	ER+/HER2- High Prolif	0.5	cluster2	0.5
S000928.l.r.m.c.lib.g.k.a.t	0	6.06575342465753	TNBC_Cyto	NodePositive	53	Neg	Neg	Neg	3	23	Basal	10	basL	Basal	1	1	1	1	1	1	1	1	1	0	IM	ER-/HER2-	0	cluster3	0
S000929.l.r.m.c.lib.g.k.a.t	0	6.08493150684932	ER+/HER2-/LN-_Endo	NodeNegative	60	Pos	Pos	Neg	2	12	Normal	4	normL	LumA	0	0	0	0	0	1	0	0	0	0	NA	ER+/HER2- Low Prolif	0	cluster1	0
S000930.l.r.m.c.lib.g.k.a.t	0	6.10958904109589	ER+/HER2-/LN-_Endo	NodeNegative	50	Pos	Pos	Neg	1	13	LumA	3	normL	LumA	0	0	0	0	0	0.5	0	0	1	0	NA	ER+/HER2- Low Prolif	0	cluster1	0
S000931.l.r.m.c.lib.g.k.a.t	0	6.14246575342466	TNBC_Cyto	NodeNegative	66	Neg	Neg	Neg	3	21	Basal	10	basL	Basal	1	1	1	1	1	1	1	1	1	1	BL1	ER-/HER2-	0.5	cluster2	1
S000932.l.r.m.c.lib.g.k.a.t	0	6.03287671232877	NA	NodeNegative	52	Pos	Pos	Neg	NA	25	Her2	5	lumC	Her2	1	1	1	1	1	1	1	1	1	0.5	NA	HER2+	1	cluster2	1
S000933.l.r.m.c.lib.g.k.a.t	0	6.06301369863014	ER+/HER2-/LN+_EndoAndCyto	NodePositive	44	Pos	Pos	Neg	1	14	LumA	4	normL	LumA	0	0	0	0	1	0.5	0	0	1	0	NA	ER+/HER2- Low Prolif	0	cluster1	0
S000934.l.r.m.c.lib.g.k.a.t	0	6.07123287671233	ER+/HER2-/LN-_Endo	NodeNegative	49	Pos	Pos	Neg	1	11	LumB	9	lumA	LumB	0.5	0.5	0.5	0.5	0.5	0.5	1	1	1	1	NA	ER+/HER2- High Prolif	1	cluster2	0
S000935.l.r.m.c.lib.g.k.a.t	0	6.09041095890411	ER+/HER2-/LN-_Endo	NodeNegative	71	Pos	Pos	Neg	3	21	LumB	1	lumA	LumB	1	1	1	1	1	1	1	1	1	1	NA	ER+/HER2- High Prolif	1	cluster3	1
S000937.l.r.m.c.lib.g.k.a.t	0	6.08219178082192	ER+/HER2-/LN-_Endo	NodeNegative	88	Pos	Pos	Neg	1	17	LumA	3	lumA	LumA	0	0	0	0	0	0	0	0	0	0	NA	ER+/HER2- Low Prolif	0	cluster1	0
S000938.l.r.m.c.lib.g.k.a.t	0	6.01643835616438	TNBC_Cyto	NodePositive	40	Neg	Neg	Neg	3	14	Basal	1	basL	Basal	1	1	1	1	1	1	1	1	1	1	IM	ER-/HER2-	0.5	cluster3	1
S000939.l.r.m.c.lib.g.k.a.t	0	6.09041095890411	ER+/HER2-/LN-_EndoAndCyto	NodeNegative	57	Pos	Neg	Neg	3	32	Basal	10	mApo	Basal	1	1	1	1	1	1	1	1	1	0.5	NA	ER-/HER2-	1	cluster2	1
S000941.l.r.m.c.lib.g.k.a.t	0	6.06849315068493	ER+/HER2-/LN-_Endo	NodeNegative	54	Pos	Pos	Neg	2	14	LumA	6	lumB	LumA	0.5	0.5	0.5	0.5	0.5	0	1	0	1	0.5	NA	ER+/HER2- Low Prolif	1	cluster2	0.5
S000942.l.r.m.c.lib.g.k.a.t	0	6.07123287671233	TNBC_Untreated	NodeNegative	72	Neg	Neg	Neg	3	12	Basal	10	basL	Basal	1	1	1	1	0.5	1	1	1	1	1	UNS	ER-/HER2-	0.5	NA	0.5
S000943.l.r.m.c.lib.g.k.a.t	0	6.04383561643836	ER+/HER2-/LN-_Endo	NodeNegative	60	Pos	Pos	Neg	2	10	LumA	7	normL	LumA	0	0	0	0	0	0	0	0	0	0	NA	ER+/HER2- Low Prolif	0.5	NA	0
S000947.l.r.m.c.lib.g.k.a.t	0	6.07123287671233	ER+/HER2-/LN+_Endo	NodePositive	53	Pos	Pos	Neg	2	11	Normal	4	normL	LumA	0	0	0	0	0	1	1	0	1	0	NA	ER+/HER2- Low Prolif	0.5	cluster2	0.5
S000948.l.r.m.c.lib.g.k.a.t	0	6.06849315068493	TNBC_Cyto	NodePositive	50	Neg	Neg	Neg	3	45	Basal	10	basL	Basal	1	1	1	1	1	1	1	1	1	0.5	BL1	ER-/HER2-	0.5	cluster2	1
S000949.l.r.m.c.lib.g.k.a.t	0	6.04657534246575	ER+/HER2-/LN-_EndoAndCyto	NodeNegative	52	Pos	Neg	Neg	3	15	LumB	1	lumB	LumB	1	1	1	1	1	1	1	1	1	1	NA	ER+/HER2- High Prolif	1	cluster2	1
S000950.l.r.m.c.lib.g.k.a.t	0	6.07123287671233	TNBC_Cyto	NodeNegative	65	Neg	Neg	Neg	3	22	Basal	10	basL	Basal	1	1	1	1	1	1	1	1	1	1	BL1	ER-/HER2-	0.5	cluster2	1
S000951.l.r.m.c.lib.g.k.a.t	0	5.95890410958904	ER+/HER2-/LN-_Endo	NodeNegative	65	Pos	Pos	Neg	2	9	LumA	3	lumA	LumA	0	0	0	0	0	1	0	0	1	0	NA	ER+/HER2- Low Prolif	0	cluster2	1
S000952.l.r.m.c.lib.g.k.a.t	0	6.09041095890411	ER+/HER2-/LN-_Endo	NodeNegative	45	Pos	Pos	Neg	2	10	LumA	8	lumA	LumA	0.5	0	0.5	0.5	0.5	0.5	1	1	1	0.5	NA	ER+/HER2- High Prolif	1	cluster1	0
S000953.l.r.m.c.lib.g.k.a.t	0	6.05479452054795	ER+/HER2-/LN-_Endo	NodeNegative	78	Pos	Pos	Neg	1	14	LumA	8	lumA	LumA	0.5	0.5	0.5	0.5	0.5	0.5	0	0	1	0	NA	ER+/HER2- Low Prolif	1	NA	0.5
S000954.l.r.m.c.lib.g.k.a.t	0	6.07123287671233	ER+/HER2-/LN-_Endo	NodeNegative	59	Pos	Neg	Neg	2	15	Normal	4	normL	Normal	0	0	0	0	0	0.5	1	0	0	1	NA	ER-/HER2-	0	cluster1	0
S000955.l.r.m.c.lib.g.k.a.t	1	2.67945205479452	ER+/HER2-/LN+_Endo	NodePositive	75	Pos	Neg	Neg	3	30	LumA	3	lumC	LumB	1	1	1	1	1	1	1	0	1	0.5	NA	ER+/HER2- High Prolif	0.5	cluster2	1
S000956.l.r.m.c.lib.g.k.a.t	0	6.04657534246575	NA	NodeNegative	55	Pos	Pos	Pos	2	14	LumA	7	lumB	LumA	0.5	0.5	0.5	0.5	0.5	0.5	1	0	1	1	NA	ER+/HER2- High Prolif	1	cluster2	0.5
S000959.l.r.m.c.lib.g.k.a.t	0	6.08767123287671	ER+/HER2-/LN+_Endo	NodePositive	85	Pos	Pos	Neg	3	60	LumB	8	lumA	LumB	1	1	1	1	1	0.5	1	1	1	1	NA	ER+/HER2- High Prolif	1	cluster2	1
S000960.l.r.m.c.lib.g.k.a.t	0	6.04657534246575	TNBC_Cyto	NodePositive	47	Neg	Neg	Neg	3	70	Normal	4	basL	Basal	0.5	1	0.5	1	1	1	1	1	1	1	MSL	ER-/HER2-	0.5	cluster1	0
S000961.l.r.m.c.lib.g.k.a.t	0	6.00821917808219	ER+/HER2-/LN-_Endo	NodeNegative	83	Pos	Pos	Neg	2	15	LumA	3	lumA	LumB	1	0.5	0.5	0.5	0.5	0	1	1	1	1	NA	ER+/HER2- High Prolif	1	cluster2	1
S000962.l.r.m.c.lib.g.k.a.t	0	6.10958904109589	TNBC_Untreated	NodeNegative	83	Neg	Neg	Neg	NA	1	Normal	4	mApo	Basal	0.5	0.5	0.5	0.5	0	1	1	0	1	0	MSL	ER-/HER2-	0.5	cluster3	0
S000965.l.r.m.c.lib.g.k.a.t	1	6.02465753424658	ER+/HER2-/LN-_EndoAndCyto	NodeNegative	47	Pos	Pos	Neg	3	22	Her2	9	lumB	LumB	1	1	1	1	1	1	1	1	1	1	NA	ER+/HER2- High Prolif	1	cluster2	1
S000967.l.r.m2.c.lib.g.k.a.t	0	6.04657534246575	HER2+/ER+_ImmunAndEndoAndCyto	NodePositive	59	Pos	Pos	Pos	3	13	LumA	1	lumB	LumB	1	0.5	1	0.5	1	1	1	1	1	1	NA	ER+/HER2- High Prolif	1	cluster2	0.5
S000968.l.r.m.c.lib.g.k.a.t	0	6.03561643835616	ER+/HER2-/LN-_Untreated	NodeNegative	74	Pos	Pos	Neg	2	8	LumA	9	lumA	LumA	0.5	0.5	0.5	0.5	0.5	0.5	1	1	1	0.5	NA	ER+/HER2- High Prolif	1	cluster3	0.5
S000969.l.r.m.c.lib.g.k.a.t	0	6.12602739726027	HER2+/ER-_ImmunAndCyto	NodePositive	64	Neg	Neg	Pos	3	15	Her2	4	mApo	Her2	1	1	1	1	1	1	1	1	1	0.5	NA	HER2+	0.5	cluster1	0
S000970.l.r.m.c.lib.g.k.a.t	0	6.08767123287671	TNBC_Untreated	NodePositive	77	Neg	Neg	Neg	3	15	Basal	10	mApo	Basal	1	1	1	1	1	1	1	1	1	1	BL2	ER-/HER2-	0	cluster2	1
S000972.l.r.m.c.lib.g.k.a.t	0	6.07123287671233	ER+/HER2-/LN-_Endo	NodeNegative	51	Pos	Pos	Neg	1	12	Normal	4	normL	LumA	0	0	0	0	0	0.5	1	0	1	0	NA	ER+/HER2- Low Prolif	0	cluster1	0
S000973.l.r.m.c.lib.g.k.a.t	0	6.05479452054795	ER+/HER2-/LN-_Untreated	NodeNegative	42	Pos	Pos	Neg	1	5	Normal	4	normL	Normal	0	0	0	0	0	0	0	0	0	0	NA	ER+/HER2- Low Prolif	0	cluster1	0
S000974.l.r.m.c.lib.g.k.a.t	0	5.99178082191781	ER+/HER2-/LN+_Endo	NodePositive	73	Pos	Pos	Neg	2	60	Normal	3	normL	LumA	0	0.5	0	0	0	0.5	0	0	0	0	NA	ER+/HER2- Low Prolif	0	cluster1	0
S000975.l.r.m.c.lib.g.k.a.t	0	6.06575342465753	ER+/HER2-/LN-_Endo	NodeNegative	67	Pos	Pos	Neg	2	18	Normal	3	normL	LumA	0	0	0	0	0	0.5	0	0	0	0	NA	ER+/HER2- Low Prolif	0	cluster1	0
S000976.l.r.m.c.lib.g.k.a.t	0	6.00821917808219	ER+/HER2-/LN-_Endo	NodeNegative	51	Pos	Pos	Neg	2	14	Normal	4	normL	Normal	0	0	0	0	0	1	1	0	1	0	NA	ER+/HER2- Low Prolif	0.5	cluster1	0
S000977.l.r.m.c.lib.g.k.a.t	0	6.03287671232877	ER+/HER2-/LN-_Endo	NodeNegative	50	Pos	Pos	Neg	2	14	LumA	4	lumA	LumA	0	0	0	0	0	1	0	0	1	0	NA	ER+/HER2- Low Prolif	0.5	cluster3	0
S000978.l.r.m2.c.lib.g.k.a.t	1	4.56986301369863	ER+/HER2-/LN-_Endo	NodeNegative	85	Pos	Neg	Neg	3	40	LumB	9	lumA	LumB	1	1	1	1	1	1	1	1	1	1	NA	ER+/HER2- High Prolif	1	cluster2	1
S000979.l.r.m.c.lib.g.k.a.t	0	6.02465753424658	TNBC_Cyto	NodePositive	57	Neg	Neg	Neg	2	1	Normal	4	normL	Normal	0	0	0	0	0	1	1	0	1	0.5	MSL	ER-/HER2-	0.5	cluster3	0
S000980.l.r.m.c.lib.g.k.a.t	0	6.12602739726027	ER+/HER2-/LN-_Endo	NodeNegative	64	Pos	Pos	Neg	3	27	Her2	4	lumC	Her2	1	1	1	1	1	1	1	1	1	1	NA	ER+/HER2- High Prolif	1	cluster2	1
S000981.l.r.m.c.lib.g.k.a.t	0	6.06849315068493	ER+/HER2-/LN-_EndoAndCyto	NodeNegative	46	Pos	Pos	Neg	3	11	LumA	9	lumB	LumA	0	0	0.5	0.5	0	0	1	1	1	1	NA	ER+/HER2- High Prolif	1	cluster1	0.5
S000983.l.r.m.c.lib.g.k.a.t	0	6.06849315068493	ER+/HER2-/LN+_Endo	NodePositive	75	Pos	Pos	Neg	2	20	LumA	7	normL	LumA	0	0	0	0	0	1	0	0	1	0.5	NA	ER+/HER2- Low Prolif	0.5	cluster2	0.5
S000984.l.r.m.c.lib.g.k.a.t	0	6.03561643835616	ER+/HER2-/LN-_Endo	NodeNegative	73	Pos	Neg	Neg	2	33	Her2	3	lumC	Her2	1	1	1	1	1	1	1	1	1	0.5	NA	ER+/HER2- High Prolif	0.5	cluster1	0.5
S000985.l.r.m.c.lib.g.k.a.t	0	6.02739726027397	ER+/HER2-/LN-_Untreated	NodeNegative	58	Pos	Pos	Neg	2	7	LumA	3	normL	LumA	0.5	0.5	0.5	0.5	0.5	0.5	0	0	1	0	NA	ER+/HER2- Low Prolif	0.5	cluster2	0
S000987.l.r.m.c.lib.g.k.a.t	0	6.04657534246575	HER2+/ER+_ImmunAndEndoAndCyto	NodeNegative	66	Pos	Neg	Pos	2	13	LumA	5	lumB	LumB	1	0.5	1	0.5	1	1	1	1	1	0.5	NA	ER+/HER2- High Prolif	1	cluster2	1
S000988.l.r.m.c.lib.g.k.a.t	0	6.03561643835616	ER+/HER2-/LN-_Endo	NodeNegative	46	Pos	Pos	Neg	2	12	LumA	1	lumB	LumB	0.5	0.5	0.5	0.5	0.5	1	1	1	1	1	NA	ER+/HER2- High Prolif	1	cluster2	1
S000989.l.r.m.c.lib.g.k.a.t	0	6.06301369863014	ER+/HER2-/LN+_EndoAndCyto	NodePositive	47	Pos	Pos	Neg	2	27	LumA	3	normL	LumA	0	0.5	0	0	0	0	0	0	0	0	NA	ER+/HER2- Low Prolif	0	cluster2	0
S000990.l.r.m.c.lib.g.k.a.t	0	6.01369863013699	ER+/HER2-/LN-_Endo	NodeNegative	72	Pos	Pos	Neg	2	12	LumA	9	lumA	LumA	0.5	0	0.5	0.5	0	0	0	0	1	0.5	NA	ER+/HER2- High Prolif	1	cluster3	0
S000991.l.r.m.c.lib.g.k.a.t	0	6.01643835616438	ER+/HER2-/LN+_Endo	NodePositive	69	Pos	Pos	Neg	3	28	LumB	2	lumB	LumB	0.5	1	1	1	1	1	1	1	1	1	NA	ER+/HER2- High Prolif	1	cluster2	1
S000992.l.r.m.c.lib.g.k.a.t	1	2.02465753424658	ER+/HER2-/LN+_Endo	NodePositive	64	Pos	Pos	Neg	2	15	LumA	4	lumC	NA	1	0.5	0.5	0.5	1	1	1	1	1	1	NA	ER+/HER2- High Prolif	1	cluster2	1
S000993.l.r.m.c.lib.g.k.a.t	0	6.02465753424658	ER+/HER2-/LN+_Endo	NodePositive	70	Pos	Neg	Neg	2	45	LumA	3	lumA	LumA	0.5	1	0.5	0.5	1	1	1	1	1	0.5	NA	ER+/HER2- High Prolif	0	cluster2	0.5
S000996.l.r.m.c.lib.g.k.a.t	1	3.95890410958904	ER+/HER2-/LN-_Endo	NodeNegative	85	Pos	Pos	Neg	2	21	LumA	7	lumA	LumA	0.5	0.5	0.5	0.5	0.5	0	1	0	0	0.5	NA	ER+/HER2- Low Prolif	0	cluster2	0.5
S000997.l.r.m.c.lib.g.k.a.t	0	6.00821917808219	ER+/HER2-/LN+_Endo	NodePositive	74	Pos	Pos	Neg	2	13	LumA	3	lumA	LumA	0.5	0.5	0.5	0.5	1	0	0	0	1	0	NA	ER+/HER2- Low Prolif	0	cluster2	0
S000998.l.r.m2.c.lib.g.k.a.t	0	6.05479452054795	TNBC_Cyto	NodeNegative	47	Neg	Neg	Neg	3	70	Basal	10	basL	Basal	1	1	1	1	1	1	1	1	1	1	BL1	ER-/HER2-	0.5	cluster2	1
S001001.l.r.m.c.lib.g.k.a.t	0	6.04931506849315	ER+/HER2-/LN+_Endo	NodePositive	84	Pos	Pos	Neg	3	26	LumA	6	lumA	LumA	0	0.5	0	0	1	0.5	0	0	0	0.5	NA	ER+/HER2- Low Prolif	0.5	cluster2	0.5
S001002.l.r.m.c.lib.g.k.a.t	0	6.00821917808219	ER+/HER2-/LN-_Endo	NodeNegative	50	Pos	Pos	Neg	1	11	LumA	8	normL	LumA	0	0	0	0	0	1	0	0	1	0	NA	ER+/HER2- Low Prolif	0	cluster2	0
S001003.l.r.m.c.lib.g.k.a.t	0	5.99452054794521	ER+/HER2-/LN+_EndoAndCyto	NodePositive	36	Pos	Pos	Neg	2	35	LumA	8	normL	LumA	0	0.5	0	0	0	0	0	0	0	0	NA	ER+/HER2- Low Prolif	0	cluster1	0.5
S001004.l.r.m.c.lib.g.k.a.t	0	5.9972602739726	HER2+/ER+_ImmunAndEndoAndCyto	NodeNegative	43	Pos	Pos	Pos	3	14	LumA	5	lumC	NA	0.5	0.5	0.5	0.5	0.5	1	1	1	1	0	NA	HER2+	0.5	cluster3	0
S001005.l.r.m.c.lib.g.k.a.t	0	5.9972602739726	ER+/HER2-/LN-_Endo	NodeNegative	79	Pos	Pos	Neg	2	15	LumA	3	lumA	LumA	0.5	0.5	0.5	0.5	0.5	1	1	0	1	0	NA	ER+/HER2- Low Prolif	0	cluster2	1
S001006.l.r.m.c.lib.g.k.a.t	0	5.99178082191781	ER+/HER2-/LN+_EndoAndCyto	NodePositive	62	Pos	Neg	Neg	2	30	LumA	8	mApo	Her2	0.5	1	0.5	0.5	1	1	1	0	1	0.5	NA	ER+/HER2- Low Prolif	0	cluster2	0.5
S001007.l.r.m.c.lib.g.k.a.t	0	5.9972602739726	HER2+/ER-_ImmunAndCyto	NodePositive	56	Neg	Neg	Pos	3	33	Her2	4	mApo	Her2	1	1	1	1	1	1	1	1	1	1	NA	ER-/HER2-	0.5	cluster2	0.5
S001008.l.r.m.c.lib.g.k.a.t	0	6.03287671232877	TNBC_Untreated	NodeNegative	74	Neg	Neg	Neg	2	10	Normal	4	mApo	Normal	0	0	0	0	0	1	1	0	1	1	LAR	ER-/HER2-	0.5	cluster1	0.5
S001009.l.r.m2.c.lib.g.k.a.t	0	6.03013698630137	ER+/HER2-/LN-_Untreated	NodeNegative	64	Pos	Pos	Neg	2	2	LumA	7	lumA	LumA	0	0	0	0	0	0	1	0	0	0.5	NA	ER+/HER2- Low Prolif	0.5	cluster1	0
S001010.l.r.m.c.lib.g.k.a.t	0	6.01643835616438	ER+/HER2-/LN-_Endo	NodeNegative	48	Pos	Pos	Neg	1	15	LumA	4	lumA	LumA	0	0	0	0	0	0.5	0	0	1	0	NA	ER+/HER2- Low Prolif	0	cluster1	0
S001011.l.r.m.c.lib.g.k.a.t	0	6.01369863013699	NA	NA	56	Pos	Pos	Neg	2	16	Normal	7	normL	LumA	0	0	0	0	NA	1	0	0	1	0	NA	ER+/HER2- Low Prolif	0.5	cluster1	0
S001012.l.r.m.c.lib.g.k.a.t	0	5.98630136986301	ER+/HER2-/LN-_Endo	NodeNegative	44	Pos	Pos	Neg	1	18	LumA	3	lumA	LumA	0.5	0.5	0.5	0.5	0.5	0.5	0	0	1	0	NA	ER+/HER2- Low Prolif	0	cluster2	0
S001013.l.r.m.c.lib.g.k.a.t	0	6.01095890410959	ER+/HER2-/LN-_Endo	NodeNegative	56	Pos	Pos	Neg	2	11	LumA	3	lumA	LumA	0.5	0	0	0	0	0.5	1	0	0	0.5	NA	ER+/HER2- Low Prolif	1	NA	0.5
S001015.l.r.m.c.lib.g.k.a.t	0	6.1041095890411	ER+/HER2-/LN-_Endo	NodeNegative	83	Pos	Pos	Neg	2	11	LumA	4	lumA	LumA	0.5	0	0.5	0	0	0	1	0	1	0.5	NA	ER+/HER2- Low Prolif	0	cluster2	1
S001017.l.r.m.c.lib.g.k.a.t	0	6.00821917808219	NA	NodePositive	66	Neg	Neg	Neg	3	35	Basal	10	basL	Basal	1	1	1	1	1	1	1	1	1	0	BL1	ER-/HER2-	0.5	cluster3	1
S001018.l.r.m.c.lib.g.k.a.t	0	5.98904109589041	ER+/HER2-/LN+_Endo	NodePositive	65	Pos	Pos	Neg	1	15	Normal	7	normL	LumA	0	0	0	0	0	1	0	0	0	0	NA	ER+/HER2- Low Prolif	0	cluster1	0
S001020.l.r.m.c.lib.g.k.a.t	0	6.06849315068493	ER+/HER2-/LN+_EndoAndCyto	NodePositive	48	Pos	Pos	Neg	3	12	LumA	9	lumB	LumB	1	0.5	1	1	1	0.5	1	1	1	1	NA	ER+/HER2- High Prolif	1	cluster2	0.5
S001021.l.r.m.c.lib.g.k.a.t	0	5.99452054794521	HER2+/ER-_ImmunAndCyto	NodePositive	69	Neg	Neg	Pos	3	23	Her2	5	mApo	Her2	1	1	1	1	1	1	1	1	1	1	NA	HER2+	0	cluster2	0.5
S001022.l.r.m.c.lib.g.k.a.t	0	6.01369863013699	ER+/HER2-/LN+_EndoAndCyto	NodePositive	68	Pos	Pos	Neg	1	10	LumA	3	lumA	LumA	0.5	0.5	0.5	0.5	1	0	0	0	1	0	NA	ER+/HER2- Low Prolif	0.5	cluster2	0.5
S001023.l.r.m.c.lib.g.k.a.t	0	6.01369863013699	ER+/HER2-/LN-_Endo	NodeNegative	59	Pos	Pos	Neg	2	10	Normal	4	lumC	Normal	0.5	0.5	0.5	0.5	0	1	1	1	1	0.5	NA	ER-/HER2-	0	cluster3	0.5
S001024.l.r.m.c.lib.g.k.a.t	0	6.01369863013699	ER+/HER2-/LN-_Untreated	NodeNegative	86	Pos	Pos	Neg	2	35	LumA	6	lumA	LumB	0.5	1	0.5	1	1	0	0	1	1	1	NA	ER+/HER2- High Prolif	1	cluster2	1
S001025.l.r.m.c.lib.g.k.a.t	0	5.97808219178082	ER+/HER2-/LN-_Endo	NodeNegative	85	Pos	Pos	Neg	2	30	LumA	8	lumA	LumB	0.5	1	0.5	0.5	0.5	0	0	0	1	0.5	NA	ER+/HER2- High Prolif	0.5	NA	0.5
S001026.l.r.m.c.lib.g.k.a.t	0	6.02465753424658	ER+/HER2-/LN-_Untreated	NodeNegative	70	Pos	Pos	Neg	2	22	LumB	2	lumB	LumB	1	1	1	1	1	1	1	1	1	1	NA	ER+/HER2- High Prolif	1	cluster2	0
S001028.l.r.m.c.lib.g.k.a.t	0	6.01095890410959	ER+/HER2-/LN-_Endo	NodeNegative	69	Pos	Pos	Neg	3	17	LumB	9	lumB	LumB	1	0.5	1	1	1	1	1	1	1	1	NA	ER+/HER2- High Prolif	1	cluster2	0.5
S001029.l.r.m.c.lib.g.k.a.t	0	6.01643835616438	ER+/HER2-/LN+_Endo	NodePositive	65	Pos	Pos	Neg	2	24	LumA	7	normL	LumA	0.5	0.5	0.5	0.5	0.5	0.5	1	1	1	0.5	NA	ER+/HER2- High Prolif	0.5	cluster3	0
S001030.l.r.m.c.lib.g.k.a.t	0	6.01095890410959	ER+/HER2-/LN-_Endo	NodeNegative	49	Pos	Pos	Neg	1	11	Normal	3	normL	LumA	0	0	0	0	0	0.5	0	0	0	0	NA	ER+/HER2- Low Prolif	0	cluster1	0
S001031.l.r.m.c.lib.g.k.a.t	0	6.01095890410959	HER2+/ER-_ImmunAndCyto	NodeNegative	70	Neg	Neg	Pos	3	18	Her2	1	mApo	Her2	1	1	1	1	1	1	1	1	1	0.5	NA	HER2+	0.5	cluster2	1
S001032.l.r.m.c.lib.g.k.a.t	0	6.01643835616438	ER+/HER2-/LN-_Endo	NodeNegative	46	Pos	Pos	Neg	2	14	LumA	3	normL	LumA	0.5	0.5	0.5	0.5	0.5	1	1	1	1	0.5	NA	ER+/HER2- High Prolif	0.5	cluster2	0
S001033.l.r.m.c.lib.g.k.a.t	0	6.03561643835616	ER+/HER2-/LN-_Endo	NodeNegative	80	Pos	Pos	Neg	2	9	LumA	7	lumB	LumA	0.5	0.5	0.5	0.5	0.5	1	1	1	1	1	NA	ER+/HER2- High Prolif	0.5	cluster2	1
S001034.l.r.m.c.lib.g.k.a.t	0	5.99452054794521	ER+/HER2-/LN-_Endo	NodeNegative	83	Pos	Pos	Neg	1	13	LumA	8	normL	LumA	0	0	0	0	0	1	0	0	0	0	NA	ER+/HER2- Low Prolif	0	cluster1	0
S001035.l.r.m.c.lib.g.k.a.t	0	6.05205479452055	ER+/HER2-/LN+_Endo	NodePositive	66	Pos	Pos	Neg	2	32	LumA	3	normL	LumA	0.5	0.5	0.5	0.5	0.5	1	0	0	1	0	NA	ER+/HER2- Low Prolif	0	cluster1	0
S001036.l.r.m.c.lib.g.k.a.t	0	6.01369863013699	ER+/HER2-/LN+_EndoAndCyto	NodePositive	45	Pos	Pos	Neg	2	23	LumA	8	lumA	LumB	1	1	1	1	1	0.5	1	1	1	1	NA	ER+/HER2- High Prolif	1	cluster2	0
S001037.l.r.m.c.lib.g.k.a.t	0	5.9972602739726	HER2+/ER-_ImmunAndCyto	NodeNegative	67	Neg	Neg	Pos	3	24	Basal	4	mApo	Basal	1	1	1	1	1	1	1	1	1	1	NA	HER2+	0.5	cluster2	1
S001039.l.r.m.c.lib.g.k.a.t	1	4.92054794520548	ER+/HER2-/LN-_Endo	NodeNegative	80	Pos	Pos	Neg	2	40	LumB	8	lumA	LumB	0.5	1	0.5	0.5	0.5	0	1	0	1	1	NA	ER+/HER2- High Prolif	0.5	cluster2	1
S001040.l.r.m.c.lib.g.k.a.t	1	1.81369863013699	HER2+/ER-_ImmunAndCyto	NodeNegative	45	Neg	Neg	Pos	3	23	Basal	10	basL	Basal	1	1	1	1	1	1	1	1	1	1	NA	ER-/HER2-	0	cluster3	1
S001041.l.r.m.c.lib.g.k.a.t	0	5.95890410958904	ER+/HER2-/LN-_Endo	NodeNegative	46	Pos	Pos	Neg	2	20	LumA	7	normL	LumA	0	0	0	0	0	0.5	0	0	1	0.5	NA	ER+/HER2- Low Prolif	0	cluster2	0.5
S001042.l.r.m.c.lib.g.k.a.t	0	5.97808219178082	ER+/HER2-/LN+_Endo	NodePositive	69	Pos	Pos	Neg	2	21	LumA	4	lumC	LumA	0.5	1	0.5	0.5	1	1	1	0	1	0.5	NA	ER+/HER2- Low Prolif	0	cluster3	0
S001045.l.r.m.c.lib.g.k.a.t	0	5.97260273972603	NA	NA	64	Pos	Pos	Neg	3	20	LumA	7	lumB	LumA	0.5	0	0.5	0.5	NA	0.5	1	1	1	0.5	NA	ER+/HER2- High Prolif	1	cluster1	0.5
S001046.l.r.m2.c.lib.g.k.a.t	1	5.65205479452055	ER+/HER2-/LN-_Endo	NodeNegative	61	Pos	Neg	Neg	2	20	LumB	9	lumB	LumB	1	1	1	1	1	1	1	1	1	1	NA	ER+/HER2- High Prolif	1	cluster2	1
S001047.l.r.m.c.lib.g.k.a.t	0	5.97808219178082	ER+/HER2-/LN-_Endo	NodeNegative	65	Pos	Pos	Neg	2	21	LumA	4	lumA	LumA	0	0.5	0	0	0	0.5	0	0	1	0	NA	ER+/HER2- Low Prolif	0	cluster2	0.5
S001048.l.r.m.c.lib.g.k.a.t	0	5.97534246575342	ER+/HER2-/LN+_Endo	NodePositive	57	Pos	Neg	Neg	2	17	Normal	4	normL	Normal	0	0	0	0	0	0.5	1	0	1	0	NA	ER+/HER2- Low Prolif	0	cluster3	0
S001049.l.r.m.c.lib.g.k.a.t	0	5.99452054794521	ER+/HER2-/LN-_Endo	NodeNegative	69	Pos	Pos	Neg	2	15	LumA	3	normL	LumA	0	0	0	0	0	0.5	1	0	1	0	NA	ER+/HER2- Low Prolif	0	cluster1	0
S001050.l.r.m.c.lib.g.k.a.t	1	2.55068493150685	ER+/HER2-/LN-_Endo	NodeNegative	61	Pos	Pos	Neg	1	12	LumA	3	lumA	LumA	0.5	0.5	0.5	0.5	0	0.5	0	0	1	0	NA	ER+/HER2- Low Prolif	0.5	cluster1	0
S001051.l.r.m.c.lib.g.k.a.t	0	5.95890410958904	ER+/HER2-/LN+_Endo	NodePositive	74	Pos	Pos	Neg	3	20	LumA	7	lumA	LumA	0.5	0	0.5	0.5	0.5	0	1	1	1	0.5	NA	ER+/HER2- High Prolif	1	cluster2	1
S001052.l.r.m.c.lib.g.k.a.t	0	5.93698630136986	ER+/HER2-/LN+_Endo	NodePositive	66	Pos	Neg	Neg	1	12	LumA	8	normL	LumA	0	0	0	0	0	0	0	0	0	0	NA	ER+/HER2- Low Prolif	0	cluster1	0
S001053.l.r.m.c.lib.g.k.a.t	0	5.95616438356164	ER+/HER2-/LN+_Endo	NodePositive	70	Pos	Pos	Neg	2	9	Normal	4	normL	LumA	0	0	0	0	0	0.5	0	0	1	0	NA	ER+/HER2- Low Prolif	0	cluster1	0
S001054.l.r.m.c.lib.g.k.a.t	0	5.96986301369863	TNBC_Cyto	NodeNegative	60	Neg	Neg	Neg	3	35	Basal	10	basL	Basal	1	1	1	1	1	1	1	1	1	1	M	ER-/HER2-	0.5	cluster2	1
S001055.l.r.m.c.lib.g.k.a.t	0	5.97260273972603	ER+/HER2-/LN+_Endo	NodePositive	67	Pos	Pos	Neg	1	15	LumA	3	normL	LumA	0	0	0	0	0	0.5	0	0	0	0	NA	ER+/HER2- Low Prolif	0	cluster1	0
S001056.l.r.m.c.lib.g.k.a.t	1	1.83013698630137	TNBC_Untreated	NodePositive	84	Neg	Neg	Neg	3	25	Basal	10	basL	Basal	1	1	1	1	1	1	1	1	1	0.5	IM	ER-/HER2-	0.5	cluster3	0.5
S001057.l.r.m.c.lib.g.k.a.t	1	4.26575342465753	NA	NodeNegative	79	Pos	Neg	Pos	2	29	LumA	4	lumC	LumB	1	1	0.5	0.5	0.5	1	1	0	1	0.5	NA	ER+/HER2- Low Prolif	0.5	cluster2	1
S001060.l.r.m.c.lib.g.k.a.t	0	5.95342465753425	ER+/HER2-/LN-_EndoAndCyto	NodeNegative	57	Pos	Pos	Neg	3	40	Normal	4	normL	Normal	0	0.5	0	0	0	1	1	0	1	0.5	NA	ER-/HER2-	0	cluster1	0
S001061.l.r.m.c.lib.g.k.a.t	0	5.95616438356164	ER+/HER2-/LN-_Endo	NodeNegative	66	Pos	Pos	Neg	2	15	Normal	4	lumC	NA	0.5	0.5	0.5	0.5	0	1	1	1	1	0.5	NA	ER+/HER2- Low Prolif	0.5	cluster1	0.5
S001063.l.r.m.c.lib.g.k.a.t	0	5.98904109589041	TNBC_Cyto	NodeNegative	63	Neg	Neg	Neg	3	12	Basal	4	basL	Basal	1	1	1	1	0.5	1	1	1	1	0.5	IM	ER-/HER2-	0.5	cluster3	0.5
S001064.l.r.m.c.lib.g.k.a.t	0	6.04657534246575	ER+/HER2-/LN-_Endo	NodeNegative	70	Pos	Pos	Neg	2	9	LumA	7	lumA	LumA	0.5	0	0.5	0	0	0	1	0	1	0.5	NA	ER+/HER2- High Prolif	0.5	cluster2	1
S001065.l.r.m.c.lib.g.k.a.t	1	4.53698630136986	ER+/HER2-/LN-_Endo	NodeNegative	53	Pos	Pos	Neg	2	25	LumB	2	lumB	LumB	1	1	1	1	1	1	1	1	1	1	NA	ER+/HER2- High Prolif	1	cluster2	0.5
S001066.l.r.m.c.lib.g.k.a.t	0	5.95890410958904	ER+/HER2-/LN-_Endo	NodeNegative	64	Pos	Neg	Neg	1	13	LumA	4	normL	LumA	0	0	0	0	0	1	0	0	1	0	NA	ER+/HER2- Low Prolif	0	cluster1	0
S001067.l.r.m.c.lib.g.k.a.t	0	5.98630136986301	TNBC_Cyto	NodeNegative	70	Neg	Neg	Neg	3	15	Basal	10	mApo	Her2	1	1	1	1	1	1	1	1	1	1	BL2	ER-/HER2-	0.5	cluster2	1
S001068.l.r.m.c.lib.g.k.a.t	1	3.94520547945205	HER2+/ER+_ImmunAndEndoAndCyto	NodeNegative	41	Pos	Pos	Pos	3	22	LumB	5	lumB	LumB	1	1	1	1	1	1	1	1	1	0	NA	HER2+	1	cluster2	0
S001069.l.r.m.c.lib.g.k.a.t	0	5.97808219178082	ER+/HER2-/LN+_Endo	NodePositive	86	Pos	Pos	Neg	2	17	LumA	7	lumA	LumB	0.5	0.5	0.5	0.5	1	0.5	0	0	1	0.5	NA	ER+/HER2- Low Prolif	0	cluster2	0.5
S001071.l.r.m.c.lib.g.k.a.t	0	5.95342465753425	ER+/HER2-/LN-_Endo	NodeNegative	70	Pos	Pos	Neg	2	13	LumA	3	normL	LumA	0	0	0	0	0	0	0	0	0	0	NA	ER+/HER2- Low Prolif	0	cluster1	0
S001072.l.r.m.c.lib.g.k.a.t	0	5.95616438356164	ER+/HER2-/LN+_EndoAndCyto	NodePositive	46	Pos	Pos	Neg	2	17	Normal	3	lumC	LumA	0	0	0	0	1	1	1	0	1	0	NA	ER+/HER2- Low Prolif	0.5	cluster3	0
S001073.l.r.m.c.lib.g.k.a.t	0	5.95068493150685	ER+/HER2-/LN-_Endo	NodeNegative	47	Pos	Pos	Neg	2	14	LumA	1	normL	LumA	0	0	0	0	0	1	1	0	1	0	NA	ER+/HER2- Low Prolif	0	cluster1	0
S001074.l.r.m.c.lib.g.k.a.t	0	5.95342465753425	ER+/HER2-/LN+_Endo	NodePositive	64	Pos	Pos	Neg	2	24	LumA	7	normL	LumA	0.5	0.5	0.5	0.5	1	0.5	0	0	1	0.5	NA	ER+/HER2- Low Prolif	0	cluster2	0
S001075.l.r.m.c.lib.g.k.a.t	0	6.00547945205479	ER+/HER2-/LN-_Endo	NodeNegative	70	Pos	Pos	Neg	2	21	LumA	4	lumB	LumB	0.5	1	0.5	0.5	0.5	1	1	0	1	0.5	NA	ER+/HER2- Low Prolif	0.5	cluster2	0
S001076.l.r.m.c.lib.g.k.a.t	0	6.01095890410959	ER+/HER2-/LN+_EndoAndCyto	NodePositive	58	Pos	Pos	Neg	3	17	Her2	9	lumC	Her2	1	1	1	1	1	1	1	1	1	0.5	NA	ER+/HER2- High Prolif	1	cluster2	1
S001077.l.r.m.c.lib.g.k.a.t	0	5.97534246575342	ER+/HER2-/LN-_Endo	NodeNegative	84	Pos	Pos	Neg	2	14	LumA	3	lumA	LumA	0	0	0	0	0	0.5	1	0	1	0	NA	ER+/HER2- Low Prolif	0	cluster1	0
S001078.l.r.m.c.lib.g.k.a.t	0	5.95342465753425	ER+/HER2-/LN-_Endo	NodeNegative	66	Pos	Pos	Neg	2	14	LumA	3	normL	LumA	0	0	0	0	0	0.5	0	0	1	0	NA	ER+/HER2- Low Prolif	0	NA	0
S001079.l.r.m.c.lib.g.k.a.t	0	5.95342465753425	ER+/HER2-/LN-_Untreated	NodeNegative	72	Pos	Pos	Neg	2	9	LumA	4	lumA	LumA	0.5	0.5	0.5	0.5	0	0	1	0	1	0.5	NA	ER+/HER2- Low Prolif	0.5	cluster2	1
S001080.l.r.m.c.lib.g.k.a.t	0	5.91780821917808	HER2+/ER-_ImmunAndCyto	NodePositive	68	Neg	Neg	Pos	3	41	Her2	1	mApo	Her2	1	1	1	1	1	1	1	1	1	0	NA	HER2+	0.5	cluster2	1
S001081.l.r.m.c.lib.g.k.a.t	0	5.91780821917808	ER+/HER2-/LN-_Endo	NodeNegative	62	Pos	Neg	Neg	2	13	Normal	4	normL	LumA	0	0	0	0	0	1	0	0	1	0	NA	ER+/HER2- Low Prolif	0	cluster1	0
S001082.l.r.m.c.lib.g.k.a.t	1	4.10684931506849	ER+/HER2-/LN+_Endo	NodePositive	84	Pos	Pos	Neg	2	35	LumA	8	normL	LumA	0.5	0.5	0.5	0.5	1	0.5	1	0	1	0.5	NA	ER+/HER2- High Prolif	0	cluster2	1
S001083.l.r.m.c.lib.g2.k.a.t	0	5.93698630136986	TNBC_Cyto	NodePositive	47	Neg	Neg	Neg	3	23	Basal	10	basL	Basal	1	1	1	1	1	1	1	1	1	1	M	ER-/HER2-	1	cluster2	1
S001084.l.r.m.c.lib.g.k.a.t	0	5.87397260273973	ER+/HER2-/LN-_Endo	NodeNegative	50	Pos	Pos	Neg	2	18	LumA	7	lumA	LumA	0.5	0.5	0.5	0.5	0.5	0.5	0	0	1	0.5	NA	ER+/HER2- Low Prolif	0.5	cluster1	0
S001085.l.r.m.c.lib.g.k.a.t	0	5.95616438356164	ER+/HER2-/LN-_Endo	NodeNegative	47	Pos	Pos	Neg	2	15	Normal	4	normL	LumA	0	0	0	0	0	1	1	0	1	0.5	NA	ER-/HER2-	0.5	NA	0
S001086.l.r.m.c.lib.g.k.a.t	0	5.95068493150685	ER+/HER2-/LN-_Endo	NodeNegative	52	Pos	Pos	Neg	1	14	Normal	3	lumA	LumA	0	0	0	0	0	0.5	0	0	1	0	NA	ER+/HER2- Low Prolif	0	cluster1	0
S001087.l.r.m.c.lib.g.k.a.t	0	5.93150684931507	ER+/HER2-/LN+_Endo	NodePositive	64	Pos	Pos	Neg	2	24	LumA	4	lumC	LumA	0.5	0.5	0.5	0.5	1	1	1	0	1	0.5	NA	ER+/HER2- Low Prolif	1	cluster2	0
S001088.l.r.m.c.lib.g.k.a.t	0	5.93150684931507	HER2+/ER+_ImmunAndEndoAndCyto	NodePositive	69	Pos	Pos	Pos	3	31	Her2	1	lumC	LumB	1	1	1	1	1	1	1	1	1	0	NA	ER+/HER2- High Prolif	1	cluster1	0
S001089.l.r.m.c.lib.g.k.a.t	0	5.93424657534247	ER+/HER2-/LN+_EndoAndCyto	NodePositive	46	Pos	Pos	Neg	3	30	Her2	8	lumC	LumB	1	1	1	1	1	1	1	1	1	1	NA	ER+/HER2- High Prolif	1	cluster2	0.5
S001090.l.r.m.c.lib.g.k.a.t	1	2.32328767123288	NA	NodeNegative	91	Neg	Neg	Neg	3	22	Basal	9	basL	Basal	1	1	1	1	1	1	1	1	1	1	M	ER-/HER2-	0.5	cluster3	1
S001091.l.r.m.c.lib.g.k.a.t	0	5.95342465753425	ER+/HER2-/LN-_Endo	NodeNegative	69	Pos	Pos	Neg	2	22	Normal	4	normL	LumA	0	0.5	0	0	0	0.5	1	0	1	0	NA	ER+/HER2- Low Prolif	0	cluster3	0
S001092.l.r.m.c.lib.g.k.a.t	0	5.95890410958904	ER+/HER2-/LN-_Endo	NodeNegative	57	Pos	Pos	Neg	1	8	Normal	3	normL	LumA	0	0	0	0	0	0.5	0	0	1	0	NA	ER+/HER2- Low Prolif	0	cluster1	0
S001093.l.r.m.c.lib.g.k.a.t	0	6.02465753424658	ER+/HER2-/LN-_Endo	NodeNegative	86	Pos	Pos	Neg	1	60	LumA	4	lumA	LumA	0	0.5	0	0.5	0	0	0	0	1	0.5	NA	ER+/HER2- Low Prolif	0.5	cluster2	1
S001095.l.r.m.c.lib.g.k.a.t	1	2.95068493150685	ER+/HER2-/LN+_EndoAndCyto	NodePositive	50	Pos	Pos	Neg	2	17	LumA	8	lumA	LumA	0	0	0	0	0.5	0.5	0	0	1	0.5	NA	ER+/HER2- Low Prolif	0.5	cluster2	1
S001096.l.r.m.c.lib.g.k.a.t	0	5.91506849315068	ER+/HER2-/LN-_Endo	NodeNegative	64	Pos	Pos	Neg	3	15	LumA	1	lumA	LumB	0.5	0.5	0.5	0.5	1	0.5	1	1	1	1	NA	ER+/HER2- High Prolif	1	cluster3	1
S001097.l.r.m.c.lib.g.k.a.t	0	5.9013698630137	ER+/HER2-/LN-_Endo	NodeNegative	65	Pos	Pos	Neg	2	15	LumA	8	lumA	LumA	0.5	0	0.5	0.5	0	0	1	1	1	0.5	NA	ER+/HER2- High Prolif	1	cluster1	0.5
S001098.l.r.m.c.lib.g.k.a.t	0	5.93698630136986	ER+/HER2-/LN-_Endo	NodeNegative	65	Pos	Pos	Neg	2	11	LumA	8	normL	LumA	0	0	0.5	0.5	0	1	0	0	1	0	NA	ER+/HER2- Low Prolif	0	NA	0
S001099.l.r.m.c.lib.g.k.a.t	0	5.95890410958904	ER+/HER2-/LN-_EndoAndCyto	NodeNegative	49	Pos	Pos	Neg	NA	2	Her2	9	lumB	LumB	1	1	1	1	1	1	1	1	1	1	NA	ER+/HER2- High Prolif	1	cluster3	0
S001100.l.r.m.c.lib.g.k.a.t	0	5.93150684931507	ER+/HER2-/LN-_Endo	NodeNegative	68	Pos	Pos	Neg	2	9	Normal	3	normL	LumA	0	0	0	0	0	0.5	0	0	1	0	NA	ER+/HER2- Low Prolif	0	cluster1	0
S001101.l.r.m.c.lib.g.k.a.t	0	5.95890410958904	ER+/HER2-/LN-_Endo	NodeNegative	74	Pos	Pos	Neg	2	5	LumA	8	lumB	LumA	0.5	0	0.5	0.5	0	0.5	0	0	1	0.5	NA	ER+/HER2- High Prolif	1	cluster2	1
S001102.l.r.m.c.lib.g.k.a.t	0	5.93424657534247	ER+/HER2-/LN-_Endo	NodeNegative	47	Pos	Pos	Neg	2	14	LumA	7	lumA	LumA	0.5	0.5	0.5	0.5	0.5	0.5	0	0	1	1	NA	ER+/HER2- High Prolif	1	cluster2	0.5
S001104.l.r.m.c.lib.g.k.a.t	1	1.72328767123288	ER+/HER2-/LN-_Endo	NodeNegative	74	Pos	Neg	Neg	2	11	LumA	4	normL	LumA	0	0	0	0	0	1	0	0	1	0	NA	ER+/HER2- Low Prolif	0	NA	0.5
S001105.l.r.m.c.lib.g.k.a.t	0	5.93424657534247	ER+/HER2-/LN-_Endo	NodeNegative	48	Pos	Pos	Neg	2	19	Normal	8	normL	LumA	0	0	0	0	0	0	1	0	1	0.5	NA	ER+/HER2- Low Prolif	0.5	cluster1	0.5
S001106.l.r.m.c.lib.g.k.a.t	1	1.24931506849315	ER+/HER2-/LN-_Endo	NodeNegative	61	Pos	Pos	Neg	2	14	LumA	6	lumB	LumB	1	0.5	0.5	0.5	1	0.5	1	1	1	1	NA	ER+/HER2- High Prolif	1	cluster2	1
S001107.l.r.m.c.lib.g.k.a.t	0	5.97260273972603	ER+/HER2-/LN-_Endo	NodeNegative	81	Pos	Pos	Neg	2	17	LumA	7	lumA	LumA	0	0	0	0	0	0	1	0	1	0.5	NA	ER+/HER2- Low Prolif	0	NA	0.5
S001108.l.r.m.c.lib.g.k.a.t	0	5.93150684931507	TNBC_Cyto	NodeNegative	42	Neg	Neg	Neg	3	22	Basal	10	basL	Basal	1	1	1	1	1	1	1	1	1	0.5	BL1	ER-/HER2-	0	cluster3	1
S001109.l.r.m.c.lib.g.k.a.t	0	6.02465753424658	ER+/HER2-/LN-_Endo	NodeNegative	73	Pos	Pos	Neg	1	11	Normal	3	lumA	LumA	0	0	0	0	0	0.5	0	0	0	0	NA	ER+/HER2- Low Prolif	0	cluster1	0
S001110.l.r.m.c.lib.g.k.a.t	0	5.93972602739726	ER+/HER2-/LN-_Endo	NodeNegative	62	Pos	Pos	Neg	2	15	LumA	7	lumB	LumA	0.5	0	0.5	0.5	0	0.5	1	0	1	0.5	NA	ER+/HER2- Low Prolif	1	NA	0.5
S001111.l.r.m.c.lib.g.k.a.t	0	5.93150684931507	ER+/HER2-/LN+_Endo	NodePositive	56	Pos	Pos	Neg	1	20	Normal	3	normL	LumA	0	0	0	0	0	0.5	0	0	0	0	NA	ER+/HER2- Low Prolif	0	cluster1	0
S001112.l.r.m.c.lib.g.k.a.t	0	5.91232876712329	ER+/HER2-/LN-_Endo	NodeNegative	61	Pos	Neg	Neg	2	20	LumA	4	normL	LumA	0.5	0	0	0	0	1	0	0	1	0	NA	ER+/HER2- Low Prolif	0.5	cluster3	0.5
S001113.l.r.m.c.lib.g.k.a.t	0	5.93150684931507	ER+/HER2-/LN+_EndoAndCyto	NodePositive	64	Pos	Pos	Neg	3	50	LumA	8	lumC	LumA	0.5	0.5	0.5	0.5	1	0.5	1	0	1	0.5	NA	ER+/HER2- Low Prolif	1	cluster2	0.5
S001115.l.r.m.c.lib.g.k.a.t	0	5.93424657534247	ER+/HER2-/LN-_Endo	NodeNegative	78	Pos	Pos	Neg	2	19	LumA	3	lumA	LumA	0	0	0	0	0	0.5	0	0	0	0.5	NA	ER+/HER2- Low Prolif	1	cluster2	1
S001116.l.r.m.c.lib.g.k.a.t	0	5.95890410958904	ER+/HER2-/LN-_Endo	NodeNegative	80	Pos	Neg	Neg	2	34	Normal	3	normL	LumA	0	0.5	0	0	0	1	1	0	1	0	NA	ER+/HER2- Low Prolif	0	cluster3	0
S001118.l.r.m.c.lib.g.k.a.t	0	5.91506849315068	ER+/HER2-/LN-_Endo	NodeNegative	83	Pos	Pos	Neg	2	25	LumA	3	lumA	Her2	0.5	1	0.5	0.5	1	1	1	0	1	0.5	NA	ER+/HER2- High Prolif	1	cluster2	1
S001119.l.r.m.c.lib.g.k.a.t	0	5.89315068493151	ER+/HER2-/LN+_EndoAndCyto	NodePositive	49	Pos	Pos	Neg	3	21	LumB	8	lumB	NA	1	1	1	1	1	1	1	1	1	1	NA	ER+/HER2- High Prolif	1	cluster2	0.5
S001120.l.r.m.c.lib.g.k.a.t	0	5.95342465753425	ER+/HER2-/LN-_Endo	NodeNegative	63	Pos	Pos	Neg	1	8	Normal	4	normL	LumA	0	0	0	0	0	0	0	0	1	0	NA	ER+/HER2- Low Prolif	0	NA	0.5
S001121.l.r.m.c.lib.g.k.a.t	0	5.92876712328767	ER+/HER2-/LN+_Endo	NodePositive	64	Pos	Pos	Neg	2	21	LumA	7	lumA	LumA	0.5	0.5	0.5	0.5	0.5	0.5	0	0	1	0.5	NA	ER+/HER2- Low Prolif	0.5	cluster1	0
S001122.l.r.m.c.lib.g.k.a.t	0	5.90958904109589	HER2+/ER-_ImmunAndCyto	NodeNegative	63	Neg	Neg	Pos	3	19	LumA	5	lumC	LumA	0.5	0.5	0.5	0.5	0.5	1	1	1	1	0	NA	HER2+	0.5	cluster1	1
S001123.l.r.m.c.lib.g.k.a.t	0	5.89041095890411	ER+/HER2-/LN-_Endo	NodeNegative	72	Pos	Neg	Neg	2	19	LumA	6	lumB	LumB	0.5	0.5	0.5	0.5	0.5	1	1	1	1	1	NA	ER+/HER2- High Prolif	1	cluster2	1
S001124.l2.r.m2.c.lib.g.k.a.t	0	5.93698630136986	ER+/HER2-/LN-_Endo	NodeNegative	72	Pos	Neg	Neg	1	8	Normal	4	normL	LumA	0	0	0	0	0	1	1	0	1	0	NA	ER+/HER2- Low Prolif	0	cluster3	0
S001125.l.r.m.c.lib.g.k.a.t	0	5.90958904109589	NA	NodePositive	64	Pos	Pos	NA	1	29	LumA	8	normL	LumA	0.5	0.5	0	0	0.5	0	0	0	1	0.5	NA	ER+/HER2- Low Prolif	0.5	cluster2	0.5
S001128.l.r.m.c.lib.g.k.a.t	0	5.8986301369863	NA	NA	66	Pos	Neg	Neg	2	20	LumA	8	lumA	LumA	0.5	0	0.5	0	NA	0.5	1	0	1	0.5	NA	ER+/HER2- Low Prolif	1	NA	0.5
S001129.l.r.m.c.lib.g.k.a.t	0	5.93150684931507	ER+/HER2-/LN+_EndoAndCyto	NodePositive	55	Pos	Neg	Neg	3	23	LumB	6	lumB	LumB	1	1	1	1	1	1	1	1	1	1	NA	ER+/HER2- High Prolif	1	cluster2	0.5
S001130.l.r.m.c.lib.g.k.a.t	0	5.8986301369863	NA	NodeNegative	39	Neg	Neg	Neg	3	30	Basal	4	basL	Basal	1	1	1	1	1	1	1	1	1	0	IM	ER-/HER2-	0.5	cluster3	1
S001131.l.r.m.c.lib.g.k.a.t	0	5.89315068493151	ER+/HER2-/LN+_EndoAndCyto	NodePositive	57	Pos	Neg	Neg	3	26	LumB	1	lumB	LumB	1	1	1	1	1	1	1	1	1	1	NA	ER+/HER2- High Prolif	1	cluster2	1
S001132.l.r.m.c.lib.g.k.a.t	0	5.95068493150685	ER+/HER2-/LN+_Endo	NodePositive	78	Pos	Pos	Neg	1	15	Normal	3	normL	LumA	0	0	0	0	0	0	0	0	0	0	NA	ER+/HER2- Low Prolif	0	cluster1	0
S001134.l.r.m.c.lib.g.k.a.t	0	5.95068493150685	ER+/HER2-/LN-_Endo	NodeNegative	76	Pos	Pos	Neg	2	15	LumA	8	lumB	LumB	0.5	0.5	0.5	0.5	0.5	0	1	1	1	1	NA	ER+/HER2- High Prolif	1	cluster2	1
S001135.l.r.m.c.lib.g.k.a.t	0	5.95890410958904	ER+/HER2-/LN-_EndoAndCyto	NodeNegative	41	Pos	Pos	Neg	3	12	LumA	7	lumB	LumA	0.5	0.5	0.5	0.5	0.5	0.5	1	1	1	0.5	NA	ER+/HER2- High Prolif	0.5	cluster2	0.5
S001137.l.r.m.c.lib.g.k.a.t	0	5.87671232876712	ER+/HER2-/LN-_Endo	NodeNegative	66	Pos	Neg	Neg	1	10	Normal	4	normL	LumA	0	0	0	0	0	0.5	0	0	0	0	NA	ER+/HER2- Low Prolif	0	cluster1	0
S001138.l.r.m.c.lib.g.k.a.t	0	5.8986301369863	TNBC_Cyto	NodePositive	55	Neg	Neg	Neg	NA	2	Normal	4	mApo	Normal	0.5	0.5	0.5	0.5	0.5	1	1	0	1	0	LAR	ER-/HER2-	0	cluster1	0
S001139.l.r.m.c.lib.g.k.a.t	0	5.91506849315068	ER+/HER2-/LN+_Endo	NodePositive	67	Pos	Pos	Neg	2	14	Normal	4	normL	LumA	0	0	0	0	0	1	0	0	1	0	NA	ER+/HER2- Low Prolif	0	cluster1	0
S001141.l.r.m.c.lib.g.k.a.t	0	5.91232876712329	NA	NA	74	Pos	Neg	Neg	2	21	Normal	3	lumA	LumA	0	0.5	0	0	NA	0.5	1	0	0	0	NA	ER+/HER2- Low Prolif	0	cluster1	0
S001142.l.r.m2.c.lib.g.k.a.t	0	5.89315068493151	ER+/HER2-/LN-_Endo	NodeNegative	66	Pos	Neg	Neg	3	15	LumA	4	lumC	LumB	0.5	0.5	0.5	0.5	0.5	1	1	0	1	0	NA	ER+/HER2- Low Prolif	0	cluster1	0
S001143.l.r.m.c.lib.g.k.a.t	0	5.91780821917808	ER+/HER2-/LN-_EndoAndCyto	NodeNegative	59	Pos	Pos	Neg	3	21	Her2	4	lumC	Her2	1	1	1	1	1	1	1	1	1	1	NA	ER+/HER2- High Prolif	1	cluster2	1
S001144.l.r.m.c.lib.g.k.a.t	1	4.78630136986301	ER+/HER2-/LN-_Untreated	NodeNegative	63	Pos	Pos	Neg	3	4	LumA	8	lumA	LumA	0.5	0.5	0.5	0.5	0.5	0	0	0	0	0	NA	ER+/HER2- Low Prolif	0	cluster3	0
S001145.l.r.m.c.lib.g.k.a.t	0	5.9013698630137	ER+/HER2-/LN+_EndoAndCyto	NodePositive	46	Pos	Pos	Neg	3	9	LumA	9	normL	LumA	0	0	0	0	0.5	0.5	1	0	1	0.5	NA	ER+/HER2- Low Prolif	0.5	cluster1	0
S001146.l.r.m.c.lib.g2.k.a.t	1	5.23287671232877	TNBC_Cyto	NodeNegative	63	Neg	Neg	Neg	3	20	Basal	9	basL	Basal	1	1	1	1	1	1	1	1	1	1	BL1	ER-/HER2-	0.5	cluster2	1
S001148.l.r.m.c.lib.g.k.a.t	0	5.85753424657534	ER+/HER2-/LN-_Endo	NodeNegative	71	Pos	Neg	Neg	2	27	Normal	4	normL	Normal	0	0.5	0	0	0	1	1	0	1	0	NA	ER-/HER2-	0	cluster1	0
S001149.l.r.m.c.lib.g.k.a.t	1	4.27671232876712	ER+/HER2-/LN+_EndoAndCyto	NodePositive	65	Pos	Neg	Neg	3	14	LumA	4	lumB	LumB	1	1	1	1	1	1	1	1	1	0.5	NA	ER+/HER2- High Prolif	0.5	cluster1	0
S001150.l.r.m.c.lib.g.k.a.t	0	5.93424657534247	ER+/HER2-/LN+_Endo	NodePositive	87	Pos	Pos	Neg	2	19	LumA	8	lumA	LumA	0.5	0	0.5	0	0.5	0	0	0	1	0	NA	ER+/HER2- Low Prolif	0.5	cluster2	1
S001151.l.r.m.c.lib.g.k.a.t	0	5.95342465753425	TNBC_Untreated	NodePositive	80	Neg	Neg	Neg	3	30	Basal	10	basL	Basal	1	1	1	1	1	1	1	1	1	0.5	BL1	ER-/HER2-	1	cluster2	1
S001152.l.r.m.c.lib.g.k.a.t	0	6.00821917808219	TNBC_Cyto	NodeNegative	67	Neg	Neg	Neg	2	20	Normal	3	normL	LumA	0	0	0	0	0	1	1	0	1	0.5	LAR	ER+/HER2- Low Prolif	0.5	cluster1	0
S001153.l.r.m.c.lib.g.k.a.t	0	5.92876712328767	ER+/HER2-/LN-_Endo	NodeNegative	66	Pos	Pos	Neg	3	11	LumA	1	lumB	LumB	1	0.5	1	1	1	1	1	1	1	1	NA	ER+/HER2- High Prolif	1	cluster3	0
S001154.l.r.m.c.lib.g.k.a.t	0	5.8986301369863	ER+/HER2-/LN-_EndoAndCyto	NodeNegative	48	Pos	Pos	Neg	3	21	LumA	3	normL	LumA	0	0.5	0	0	0	1	0	0	1	0	NA	ER+/HER2- Low Prolif	0	cluster2	0
S001155.l.r.m.c.lib.g.k.a.t	0	5.9013698630137	ER+/HER2-/LN-_Endo	NodeNegative	76	Pos	Pos	Neg	2	36	LumA	8	lumA	LumB	0.5	1	0.5	0.5	1	1	1	0	1	0.5	NA	ER+/HER2- Low Prolif	0	cluster2	0.5
S001156.l.r.m.c.lib.g.k.a.t	0	5.9013698630137	ER+/HER2-/LN-_Endo	NodeNegative	76	Pos	Pos	Neg	1	32	LumA	3	normL	LumA	0	0.5	0	0	0	0	0	0	0	0	NA	ER+/HER2- Low Prolif	0	cluster2	0.5
S001157.l.r.m.c.lib.g.k.a.t	0	5.9013698630137	ER+/HER2-/LN+_EndoAndCyto	NodePositive	56	Pos	Neg	Neg	3	20	LumA	1	lumB	LumB	0.5	0.5	0.5	0.5	1	0.5	1	0	1	1	NA	ER+/HER2- High Prolif	1	cluster2	0.5
S001158.l.r.m.c.lib.g.k.a.t	1	4.37534246575343	ER+/HER2-/LN+_Endo	NodePositive	73	Pos	Neg	Neg	2	36	LumA	6	lumC	Normal	0.5	1	0.5	0.5	1	1	1	1	1	0.5	NA	ER+/HER2- Low Prolif	0	cluster1	0
S001159.l.r.m.c.lib.g.k.a.t	1	4.59452054794521	ER+/HER2-/LN-_Endo	NodeNegative	65	Pos	Pos	Neg	2	31	LumA	8	lumA	LumA	0.5	1	0.5	0.5	0.5	1	1	1	1	0.5	NA	ER+/HER2- High Prolif	0.5	NA	0
S001160.l.r.m.c.lib.g.k.a.t	0	5.87397260273973	ER+/HER2-/LN+_EndoAndCyto	NodePositive	65	Pos	Pos	Neg	3	42	Her2	1	lumB	LumB	1	1	1	1	1	1	1	1	1	1	NA	ER+/HER2- High Prolif	1	cluster2	0.5
S001161.l.r.m.c.lib.g.k.a.t	0	5.87945205479452	NA	NodePositive	58	NA	NA	Neg	3	35	LumB	1	lumB	LumB	1	1	1	1	1	1	1	1	1	1	NA	ER+/HER2- High Prolif	NA	cluster3	0.5
S001162.l.r.m.c.lib.g.k.a.t	0	5.91780821917808	NA	NodePositive	82	Pos	Pos	Neg	3	50	LumB	7	lumA	LumB	0.5	1	0.5	0.5	1	1	1	1	1	1	NA	ER+/HER2- High Prolif	1	cluster2	0
S001163.l.r.m.c.lib.g.k.a.t	0	5.89315068493151	ER+/HER2-/LN-_Untreated	NodeNegative	69	Pos	Pos	Neg	2	8	Normal	3	normL	LumA	0	0	0	0	0	0.5	0	0	0	0	NA	ER+/HER2- Low Prolif	0	cluster3	0.5
S001164.l.r.m.c.lib.g.k.a.t	0	5.89315068493151	TNBC_Cyto	NodeNegative	59	Neg	Neg	Neg	3	22	Basal	10	basL	Basal	1	1	1	1	1	1	1	1	1	0.5	BL2	ER-/HER2-	0.5	cluster3	1
S001166.l.r.m.c.lib.g.k.a.t	0	5.8958904109589	ER+/HER2-/LN-_Endo	NodeNegative	63	Pos	Pos	Neg	2	30	LumA	8	lumA	LumB	0.5	1	0.5	0.5	1	0.5	0	0	1	0.5	NA	ER+/HER2- High Prolif	0.5	cluster2	0.5
S001167.l.r.m.c.lib.g.k.a.t	0	5.93698630136986	ER+/HER2-/LN-_Endo	NodeNegative	66	Pos	Pos	Neg	2	18	LumB	9	lumB	LumB	1	0.5	1	1	1	1	1	1	1	1	NA	ER+/HER2- High Prolif	1	cluster2	0.5
S001168.l.r.m.c.lib.g.k.a.t	0	5.9013698630137	ER+/HER2-/LN-_EndoAndCyto	NodeNegative	44	Pos	Pos	Neg	3	22	LumB	7	lumB	LumB	1	1	1	1	1	1	1	1	1	1	NA	ER+/HER2- High Prolif	1	NA	1
S001169.l.r.m.c.lib.g.k.a.t	0	5.86301369863014	ER+/HER2-/LN+_EndoAndCyto	NodePositive	63	Pos	Neg	Neg	2	17	Normal	4	normL	LumA	0	0	0	0	0.5	0.5	0	0	1	0	NA	ER+/HER2- Low Prolif	0.5	cluster1	0
S001171.l.r.m.c.lib.g2.k.a.t	1	1.65753424657534	TNBC_Cyto	NodeNegative	53	Neg	Neg	Neg	3	21	Basal	4	basL	Basal	1	1	1	1	0.5	1	1	1	1	1	M	ER-/HER2-	1	cluster2	1
S001172.l2.r.m2.c.lib.g.k.a.t	0	5.95068493150685	NA	NodeNegative	76	Neg	Neg	Pos	2	26	Her2	5	mApo	Her2	1	1	1	1	1	1	1	1	1	1	NA	HER2+	0	cluster2	1
S001173.l.r.m.c.lib.g.k.a.t	1	5.5041095890411	ER+/HER2-/LN+_Endo	NodePositive	87	Pos	Pos	Neg	2	40	LumA	3	normL	LumA	0	0.5	0	0	0.5	1	0	0	1	0	NA	ER+/HER2- Low Prolif	0	cluster2	0.5
S001174.l.r.m.c.lib.g.k.a.t	0	5.89315068493151	ER+/HER2-/LN-_Endo	NodeNegative	54	Pos	Pos	Neg	2	19	Normal	4	lumC	LumA	0	0	0	0	0	1	1	0	1	0.5	NA	ER-/HER2-	0	cluster1	0
S001175.l.r.m.c.lib.g.k.a.t	0	5.8986301369863	ER+/HER2-/LN+_Endo	NodePositive	66	Pos	Pos	Neg	2	25	LumA	1	lumB	LumA	0.5	0.5	0.5	0.5	0.5	1	1	0	1	0.5	NA	ER+/HER2- High Prolif	1	cluster2	1
S001176.l.r.m.c.lib.g.k.a.t	0	5.9013698630137	ER+/HER2-/LN+_EndoAndCyto	NodePositive	24	Pos	Pos	Neg	2	11	LumA	4	lumA	LumA	0.5	0.5	0.5	0.5	0.5	0.5	1	0	1	0	NA	ER+/HER2- Low Prolif	0.5	cluster1	0
S001177.l.r.m.c.lib.g.k.a.t	0	5.8958904109589	ER+/HER2-/LN-_Endo	NodeNegative	46	Pos	Pos	Neg	3	18	LumA	8	lumA	LumB	1	0.5	1	1	1	0.5	1	1	1	1	NA	ER+/HER2- High Prolif	1	cluster2	0.5
S001178.l.r.m.c.lib.g.k.a.t	0	5.8986301369863	ER+/HER2-/LN+_Endo	NodePositive	70	Pos	Pos	Neg	2	8	LumA	3	normL	LumA	0	0	0	0	0	1	0	0	0	0	NA	ER+/HER2- Low Prolif	0	cluster1	0.5
S001179.l.r.m2.c.lib.g.k.a.t	0	5.85479452054795	ER+/HER2-/LN-_Endo	NodeNegative	62	Pos	Pos	Neg	2	14	Normal	3	normL	LumA	0	0	0	0	0	1	0	0	0	0	NA	ER+/HER2- Low Prolif	0	cluster1	0
S001180.l.r.m.c.lib.g.k.a.t	0	5.84383561643836	ER+/HER2-/LN+_Endo	NodePositive	85	Pos	Pos	Neg	2	21	LumA	3	lumA	LumA	0.5	1	0.5	0.5	1	0	0	1	1	0.5	NA	ER+/HER2- High Prolif	0.5	cluster2	0.5
S001181.l.r.m.c.lib.g.k.a.t	1	3.78082191780822	HER2+/ER+_ImmunAndEndoAndCyto	NodePositive	80	Pos	Neg	Pos	3	22	Her2	1	lumC	Her2	1	1	1	1	1	1	1	1	1	0.5	NA	ER+/HER2- High Prolif	1	cluster2	0.5
S001185.l.r.m.c.lib.g.k.a.t	0	5.86027397260274	TNBC_Cyto	NodeNegative	68	Neg	Neg	Neg	3	13	Basal	10	basL	Basal	1	1	1	1	1	1	1	1	1	0	IM	ER-/HER2-	0	cluster2	1
S001186.l.r.m.c.lib.g.k.a.t	0	5.87671232876712	ER+/HER2-/LN-_Endo	NodeNegative	66	Pos	Pos	Neg	1	12	LumA	7	lumA	LumA	0	0	0	0	0	0	0	0	1	0	NA	ER+/HER2- Low Prolif	0	NA	0.5
S001187.l.r.m.c.lib.g.k.a.t	0	5.86301369863014	TNBC_Cyto	NodeNegative	32	Neg	Neg	Neg	3	10	Basal	10	basL	Basal	1	1	1	1	1	1	1	1	1	1	M	ER-/HER2-	0.5	cluster2	1
S001188.l.r.m.c.lib.g.k.a.t	0	5.8958904109589	TNBC_Cyto	NodeNegative	53	Neg	Neg	Neg	3	21	Basal	10	basL	Basal	1	1	1	1	1	1	1	1	1	0	IM	ER-/HER2-	0	cluster3	1
S001189.l.r.m.c.lib.g.k.a.t	0	5.87671232876712	ER+/HER2-/LN-_Endo	NodeNegative	69	Pos	Neg	Neg	2	32	LumA	8	lumA	LumA	0.5	0.5	0.5	0.5	0.5	1	0	0	1	0.5	NA	ER+/HER2- Low Prolif	0.5	cluster2	0
S001190.l.r.m.c.lib.g.k.a.t	0	5.87123287671233	ER+/HER2-/LN+_Endo	NodePositive	76	Pos	Pos	Neg	3	19	LumB	9	lumC	LumB	1	1	1	1	1	1	1	1	1	1	NA	ER+/HER2- High Prolif	1	cluster2	1
S001191.l.r.m.c.lib.g.k.a.t	0	5.87671232876712	NA	NodeNegative	60	Pos	Pos	NA	1	13	LumA	3	lumA	LumA	0	0	0	0	0	0	0	0	1	0	NA	ER+/HER2- Low Prolif	0	cluster1	0
S001192.l.r.m.c.lib.g.k.a.t	0	5.85753424657534	HER2+/ER-_ImmunAndCyto	NodeNegative	64	Neg	Neg	Pos	3	15	Her2	5	mApo	Her2	1	1	1	1	1	1	1	1	1	1	NA	HER2+	0	cluster2	1
S001193.l.r.m.c.lib.g.k.a.t	0	5.84109589041096	ER+/HER2-/LN-_Endo	NodeNegative	69	Pos	Neg	Neg	3	28	Her2	9	mApo	Her2	1	1	1	1	1	1	1	1	1	1	NA	ER-/HER2-	1	cluster2	1
S001194.l.r.m.c.lib.g.k.a.t	1	2.74520547945205	ER+/HER2-/LN-_Endo	NodeNegative	70	Pos	Pos	Neg	1	23	LumA	7	normL	LumA	0.5	0.5	0.5	0.5	0	0.5	0	0	1	0.5	NA	ER+/HER2- Low Prolif	0.5	cluster2	0.5
S001195.l.r.m.c.lib.g.k.a.t	0	5.83561643835616	NA	NodePositive	65	Pos	Pos	Neg	2	9	Normal	7	normL	LumA	0	0	0	0	0	0.5	0	0	1	0	NA	ER+/HER2- Low Prolif	0	cluster1	0
S001196.l.r.m.c.lib.g.k.a.t	0	5.87945205479452	ER+/HER2-/LN-_Endo	NodeNegative	72	Pos	Pos	Neg	2	12	LumA	8	lumA	LumB	0.5	0.5	0.5	0.5	0.5	0	0	0	1	0.5	NA	ER+/HER2- High Prolif	1	cluster2	0.5
S001197.l.r.m.c.lib.g.k.a.t	0	5.9013698630137	HER2+/ER+_ImmunAndEndoAndCyto	NodePositive	49	Pos	Pos	Pos	3	19	Her2	9	lumC	Her2	1	1	1	1	1	1	1	1	1	1	NA	ER+/HER2- High Prolif	1	cluster3	1
S001198.l.r.m.c.lib.g.k.a.t	0	5.87671232876712	ER+/HER2-/LN-_Endo	NodeNegative	69	Pos	Pos	Neg	2	16	LumA	7	normL	LumA	0	0	0	0	0	0.5	1	0	1	0.5	NA	ER+/HER2- Low Prolif	0	cluster1	0.5
S001199.l.r.m.c.lib.g.k.a.t	0	5.86027397260274	ER+/HER2-/LN-_Endo	NodeNegative	54	Pos	Pos	Neg	3	21	LumA	3	lumA	LumA	0.5	0.5	0.5	0.5	0.5	0.5	0	0	1	0	NA	ER+/HER2- Low Prolif	0.5	cluster1	0
S001200.l.r.m.c.lib.g.k.a.t	0	5.86301369863014	ER+/HER2-/LN-_EndoAndCyto	NodeNegative	49	Pos	Pos	Neg	3	21	Her2	1	lumB	LumB	1	1	1	1	1	1	1	1	1	1	NA	ER+/HER2- High Prolif	1	cluster3	1
S001201.l.r.m.c.lib.g.k.a.t	0	5.87671232876712	ER+/HER2-/LN-_Endo	NodeNegative	68	Pos	Pos	Neg	1	12	Normal	4	normL	LumA	0	0	0	0	0	1	1	0	1	0	NA	ER+/HER2- Low Prolif	0	cluster1	0
S001202.l.r.m.c.lib.g.k.a.t	0	5.86027397260274	TNBC_Cyto	NodePositive	57	Neg	Neg	Neg	3	18	Basal	4	basL	Basal	1	1	1	1	1	1	1	1	1	1	IM	ER-/HER2-	0.5	cluster3	1
S001203.l.r.m.c.lib.g.k.a.t	0	5.85479452054795	ER+/HER2-/LN-_Endo	NodeNegative	73	Pos	Pos	Neg	1	14	LumA	8	lumA	LumA	0	0	0	0	0	0	0	0	1	0.5	NA	ER+/HER2- Low Prolif	0.5	cluster2	1
S001204.l.r.m.c.lib.g.k.a.t	0	5.85753424657534	ER+/HER2-/LN-_Endo	NodeNegative	69	Pos	Pos	Neg	2	11	LumA	8	normL	LumA	0	0	0	0	0	0.5	0	0	1	0	NA	ER+/HER2- Low Prolif	0.5	cluster2	0.5
S001205.l.r.m.c.lib.g.k.a.t	0	5.85753424657534	ER+/HER2-/LN+_Endo	NodePositive	64	Pos	Neg	Neg	2	27	Normal	4	normL	LumA	0	0.5	0	0	0.5	1	0	0	1	0	NA	ER+/HER2- Low Prolif	0	cluster2	0.5
S001206.l.r.m.c.lib.g.k.a.t	0	5.84109589041096	ER+/HER2-/LN+_Endo	NodePositive	67	Pos	Pos	Neg	2	21	LumA	7	lumA	LumA	0.5	1	0.5	0.5	1	0	1	0	1	0.5	NA	ER+/HER2- Low Prolif	1	cluster2	0.5
S001207.l.r.m2.c.lib.g.k.a.t	0	5.85479452054795	TNBC_Untreated	NodePositive	78	Neg	Neg	Neg	3	19	Her2	5	mApo	Her2	1	1	1	1	1	1	1	1	1	1	UNS	ER-/HER2-	0.5	cluster2	1
S001210.l.r.m.c.lib.g.k.a.t	1	3.13424657534247	ER+/HER2-/LN+_Endo	NodePositive	79	Pos	Pos	Neg	3	18	Her2	5	lumC	Her2	0.5	0.5	1	1	1	1	1	1	1	1	NA	ER+/HER2- High Prolif	1	cluster2	0.5
S001213.l.r.m.c.lib.g.k.a.t	0	5.88219178082192	ER+/HER2-/LN-_Endo	NodeNegative	69	Pos	Neg	Neg	3	12	LumB	6	lumB	LumB	1	0.5	1	1	1	1	1	1	1	1	NA	ER+/HER2- High Prolif	1	cluster2	1
S001214.l.r.m.c.lib.g.k.a.t	0	5.82191780821918	ER+/HER2-/LN-_Endo	NodeNegative	66	Pos	Pos	Neg	2	11	Normal	4	normL	LumA	0	0	0	0	0	0.5	1	0	1	0	NA	ER+/HER2- Low Prolif	0	cluster1	0
S001215.l.r.m.c.lib.g.k.a.t	0	5.82465753424658	ER+/HER2-/LN-_Untreated	NodeNegative	47	Pos	Neg	Neg	2	15	Her2	8	lumC	Her2	0.5	0.5	1	1	1	1	1	1	1	1	NA	ER+/HER2- High Prolif	0.5	cluster2	1
S001219.l.r.m.c.lib.g.k.a.t	0	5.83835616438356	ER+/HER2-/LN+_Endo	NodePositive	71	Pos	Pos	Neg	2	15	LumB	8	lumB	LumB	0.5	0.5	1	0.5	1	1	1	1	1	1	NA	ER+/HER2- High Prolif	1	cluster2	1
S001220.l.r.m.c.lib.g.k.a.t	0	5.85479452054795	ER+/HER2-/LN+_Endo	NodePositive	68	Pos	Pos	Neg	2	15	LumA	3	lumA	LumA	0.5	0	0.5	0.5	0.5	0.5	1	0	1	0.5	NA	ER+/HER2- Low Prolif	0	cluster1	0
S001224.l.r.m.c.lib.g.k.a.t	1	3.79452054794521	ER+/HER2-/LN+_Endo	NodePositive	81	Pos	Pos	Neg	3	26	Her2	9	lumB	LumB	1	1	1	1	1	1	1	1	1	1	NA	ER+/HER2- High Prolif	1	cluster3	0.5
S001225.l.r.m.c.lib.g.k.a.t	0	5.7972602739726	TNBC_Cyto	NodeNegative	63	Neg	Neg	Neg	3	22	Basal	10	basL	Basal	1	1	0.5	1	0	1	1	0	1	1	M	ER-/HER2-	1	cluster2	1
S001226.l.r.m.c.lib.g.k.a.t	0	5.85205479452055	ER+/HER2-/LN-_Endo	NodeNegative	67	Pos	Pos	Neg	2	12	LumA	4	lumA	LumA	0.5	0	0	0	0	0	1	0	0	0.5	NA	ER+/HER2- Low Prolif	0.5	NA	1
S001227.l.r.m2.c.lib.g.k.a.t	1	3.35342465753425	TNBC_Untreated	NodeNegative	88	Neg	Neg	Neg	3	4	Basal	10	basL	Basal	1	1	1	1	1	1	1	1	1	1	BL1	ER-/HER2-	0	cluster3	1
S001228.l.r.m2.c.lib.g.k.a.t	0	5.91232876712329	ER+/HER2-/LN-_Endo	NodeNegative	74	Pos	Pos	Neg	2	15	LumA	7	lumA	LumA	0.5	0	0.5	0.5	0.5	0	1	1	0	1	NA	ER+/HER2- High Prolif	1	cluster2	1
S001229.l.r.m2.c.lib.g.k.a.t	0	5.84383561643836	ER+/HER2-/LN+_EndoAndCyto	NodePositive	63	Pos	Pos	Neg	2	20	Normal	3	normL	LumA	0	0	0	0	0	1	0	0	1	0	NA	ER+/HER2- Low Prolif	0	cluster1	0
S001232.l.r.m2.c.lib.g.k.a.t	0	5.81643835616438	ER+/HER2-/LN-_EndoAndCyto	NodeNegative	50	Pos	Pos	Neg	3	30	LumB	8	lumC	LumB	1	1	1	1	1	1	1	1	1	1	NA	ER+/HER2- High Prolif	1	cluster2	0
S001233.l.r.m2.c.lib.g.k.a.t	0	5.82191780821918	ER+/HER2-/LN-_Endo	NodeNegative	73	Pos	Pos	Neg	1	13	LumA	3	normL	LumA	0	0	0	0	0	0.5	0	0	0	0	NA	ER+/HER2- Low Prolif	0	cluster1	0
S001234.l.r.m2.c.lib.g.k.a.t	0	5.84383561643836	ER+/HER2-/LN+_Endo	NodePositive	81	Pos	Pos	Neg	2	18	LumA	7	lumA	LumA	0.5	0.5	0.5	0.5	1	0	0	0	1	0.5	NA	ER+/HER2- High Prolif	0.5	cluster2	1
S001236.l.r.m2.c.lib.g.k.a.t	0	5.81643835616438	ER+/HER2-/LN-_Endo	NodeNegative	52	Pos	Pos	Neg	2	17	LumA	3	normL	LumA	0	0	0	0	0	0.5	1	0	1	0	NA	ER+/HER2- Low Prolif	0	cluster1	0
S001237.l.r.m.c.lib.g.k.a.t	0	5.83561643835616	ER+/HER2-/LN+_EndoAndCyto	NodePositive	48	Pos	Pos	Neg	3	21	LumA	2	lumC	LumA	0.5	1	0.5	0.5	1	1	1	1	1	1	NA	ER+/HER2- High Prolif	1	cluster2	1
S001238.l.r.m2.c.lib.g.k.a.t	0	5.83561643835616	ER+/HER2-/LN-_Endo	NodeNegative	64	Pos	Pos	Neg	2	27	LumA	2	lumC	NA	0.5	1	0.5	1	0.5	1	1	1	1	0.5	NA	ER+/HER2- High Prolif	0	cluster3	0
S001239.l.r.m2.c.lib.g.k.a.t	1	1.66027397260274	TNBC_Cyto	NodeNegative	62	Neg	Neg	Neg	3	37	Basal	10	basL	Basal	1	1	1	1	1	1	1	1	1	1	M	ER-/HER2-	0.5	cluster3	1
S001240.l.r.m2.c.lib.g.k.a.t	0	5.83835616438356	ER+/HER2-/LN+_EndoAndCyto	NodePositive	52	Pos	Pos	Neg	2	23	LumA	7	lumA	LumA	0	0.5	0	0	0.5	0	0	0	1	0.5	NA	ER+/HER2- Low Prolif	0.5	cluster3	0.5
S001241.l.r.m2.c.lib.g.k.a.t	1	4.28219178082192	TNBC_Cyto	NodePositive	57	Neg	Neg	Neg	3	11	Basal	10	basL	Basal	1	1	1	1	1	1	1	1	1	1	BL2	ER-/HER2-	0.5	cluster2	1
S001242.l.r.m2.c.lib.g.k.a.t	0	5.74520547945205	HER2+/ER+_ImmunAndEndoAndCyto	NodeNegative	57	Pos	Pos	Pos	3	18	Her2	5	lumC	Her2	1	0.5	1	1	1	1	1	1	1	0.5	NA	HER2+	0.5	cluster1	0
S001243.l.r.m2.c.lib.g.k.a.t	0	5.83561643835616	ER+/HER2-/LN-_Untreated	NodeNegative	69	Pos	Neg	Neg	2	9	LumA	3	lumA	LumA	0	0	0	0	0	1	1	0	1	0.5	NA	ER+/HER2- Low Prolif	0.5	cluster2	0.5
S001244.l.r.m2.c.lib.g.k.a.t	1	3.12054794520548	ER+/HER2-/LN-_Endo	NodeNegative	69	Pos	Pos	Neg	2	19	LumA	7	lumA	LumA	0.5	0	0	0	0	0	1	0	1	0.5	NA	ER+/HER2- Low Prolif	1	cluster3	0.5
S001245.l.r.m2.c.lib.g.k.a.t	0	5.83561643835616	ER+/HER2-/LN+_Endo	NodePositive	53	Pos	Pos	Neg	1	13	LumA	3	lumA	LumA	0	0	0	0	0	0.5	0	0	1	0	NA	ER+/HER2- Low Prolif	0	cluster1	0
S001246.l.r.m2.c.lib.g.k.a.t	0	5.83835616438356	ER+/HER2-/LN+_Endo	NodePositive	53	Pos	Pos	Neg	1	15	LumA	3	normL	LumA	0	0	0	0	0	0.5	0	0	1	0	NA	ER+/HER2- Low Prolif	0.5	cluster2	0.5
S001247.l.r.m2.c.lib.g.k.a.t	0	5.81917808219178	NA	NodePositive	57	Pos	Pos	Neg	2	15	LumA	6	lumB	LumB	0.5	0.5	0.5	0.5	1	0.5	1	1	1	1	NA	ER+/HER2- High Prolif	1	NA	0.5
S001248.l.r.m2.c.lib.g.k.a.t	0	5.82465753424658	TNBC_Cyto	NodeNegative	36	Neg	Neg	Neg	3	22	Basal	10	basL	Basal	1	1	1	1	1	1	1	1	1	0	BL1	ER-/HER2-	0.5	cluster3	1
S001250.l.r.m2.c.lib.g.k.a.t	1	3.93698630136986	ER+/HER2-/LN-_Endo	NodeNegative	67	Pos	Pos	Neg	2	14	Normal	4	normL	LumA	0	0	0	0	0	0.5	0	0	1	0	NA	ER+/HER2- Low Prolif	0	cluster1	0
S001252.l.r.m2.c.lib.g.k.a.t	0	5.84383561643836	TNBC_Untreated	NodeNegative	66	Neg	Neg	Neg	2	25	Her2	4	mApo	Her2	1	1	1	1	1	1	1	1	1	0.5	IM	ER-/HER2-	0.5	cluster1	0
S001253.l.r.m2.c.lib.g.k.a.t	1	3.26301369863014	ER+/HER2-/LN-_Endo	NodeNegative	67	Pos	Pos	Neg	2	16	LumA	9	lumA	LumA	0	0	0.5	0	0	0.5	1	0	1	0.5	NA	ER+/HER2- High Prolif	0.5	cluster2	1
S001254.l.r.m2.c.lib.g.k.a.t	0	5.81369863013699	ER+/HER2-/LN-_Endo	NodeNegative	70	Pos	Neg	Neg	2	11	LumA	3	lumA	LumA	0.5	0	0.5	0	0	1	0	0	1	0.5	NA	ER+/HER2- Low Prolif	0	cluster2	0.5
S001255.l.r.m3.c.lib.g.k.a.t	0	5.85479452054795	ER+/HER2-/LN-_Untreated	NodeNegative	62	Pos	Pos	Neg	1	10	LumA	4	normL	LumA	0.5	0	0.5	0.5	0	0	0	0	1	0.5	NA	ER+/HER2- Low Prolif	0.5	NA	0
S001256.l.r.m2.c.lib.g.k.a.t	0	5.78082191780822	ER+/HER2-/LN-_Endo	NodeNegative	62	Pos	Pos	Neg	1	13	LumA	3	normL	LumA	0	0	0	0	0	0	0	0	0	0	NA	ER+/HER2- Low Prolif	0	cluster1	0
S001257.l.r.m2.c.lib.g.k.a.t	0	5.87671232876712	ER+/HER2-/LN-_Endo	NodeNegative	82	Pos	Pos	Neg	2	20	LumA	4	lumA	LumB	0.5	0.5	0.5	0.5	0.5	0.5	1	0	1	0.5	NA	ER+/HER2- Low Prolif	0.5	cluster1	0
S001258.l.r.m2.c.lib.g.k.a.t	0	5.83561643835616	ER+/HER2-/LN-_Endo	NodeNegative	71	Pos	Pos	Neg	2	13	LumA	4	lumA	LumA	0	0	0	0	0	1	0	0	1	0	NA	ER+/HER2- Low Prolif	0	cluster2	0
S001262.l.r.m2.c.lib.g.k.a.t	0	5.83561643835616	TNBC_Untreated	NodeNegative	87	Neg	Neg	Neg	3	55	Basal	10	basL	Basal	1	1	1	1	1	1	1	1	1	1	M	ER-/HER2-	0.5	cluster3	1
S001265.l.r.m2.c.lib.g.k.a.t	1	2.29041095890411	ER+/HER2-/LN+_Endo	NodePositive	79	Pos	Pos	Neg	3	45	LumB	9	lumA	LumB	0.5	1	1	1	1	1	1	1	1	1	NA	ER+/HER2- High Prolif	1	cluster2	1
S001266.l.r.m2.c.lib.g.k.a.t	0	5.84383561643836	ER+/HER2-/LN-_Endo	NodeNegative	70	Pos	Pos	Neg	2	16	LumA	7	lumA	LumA	0.5	0.5	0.5	0.5	0.5	0	0	0	1	0.5	NA	ER+/HER2- High Prolif	0	cluster2	0.5
S001267.l2.r.m.c.lib.g.k.a.t	0	5.74246575342466	ER+/HER2-/LN+_EndoAndCyto	NodePositive	47	Pos	Pos	Neg	2	0	Normal	3	normL	LumA	0	0	0	0	0	1	1	0	1	0	NA	ER+/HER2- Low Prolif	0	cluster1	0
S001268.l.r.m2.c.lib.g.k.a.t	0	5.75890410958904	TNBC_Cyto	NodeNegative	52	Neg	Neg	Neg	3	17	Basal	10	basL	Basal	1	1	1	1	1	1	1	1	1	1	M	ER-/HER2-	0.5	cluster2	1
S001270.l.r.m2.c.lib.g.k.a.t	0	5.82191780821918	ER+/HER2-/LN-_Untreated	NodeNegative	81	Pos	Pos	Neg	1	18	LumA	7	lumA	LumB	0.5	0.5	0.5	0.5	0.5	0	0	0	1	0.5	NA	ER+/HER2- Low Prolif	0	cluster2	1
S001271.l.r.m2.c.lib.g.k.a.t	0	5.8027397260274	NA	NA	48	Pos	Pos	Neg	2	15	LumA	7	lumA	LumB	0.5	0.5	0.5	0.5	NA	0	1	0	1	0.5	NA	ER+/HER2- Low Prolif	1	cluster2	0
S001272.l.r.m2.c.lib.g.k.a.t	1	2.8958904109589	TNBC_Untreated	NodePositive	84	Neg	Neg	Neg	3	32	Basal	10	basL	Basal	1	1	1	1	1	1	1	1	1	1	BL1	ER-/HER2-	0.5	cluster2	1
S001273.l.r.m2.c.lib.g.k.a.t	0	5.81917808219178	ER+/HER2-/LN-_EndoAndCyto	NodeNegative	40	Pos	Pos	Neg	2	20	LumA	3	normL	LumA	0	0	0	0.5	0	0.5	1	0	1	0	NA	ER+/HER2- Low Prolif	0	NA	0
S001274.l.r.m2.c.lib.g.k.a.t	0	5.81917808219178	ER+/HER2-/LN+_Endo	NodePositive	55	Pos	Pos	Neg	1	22	Normal	3	normL	LumA	0	0.5	0	0	0	0	0	0	0	0	NA	ER+/HER2- Low Prolif	0	cluster1	0
S001275.l.r.m2.c.lib.g.k.a.t	0	5.81369863013699	TNBC_Cyto	NodeNegative	51	Neg	Neg	Neg	3	30	Basal	4	basL	Basal	1	1	1	1	0.5	1	1	1	1	0	UNS	ER-/HER2-	0	cluster3	1
S001276.l.r.m2.c.lib.g.k.a.t	0	5.78630136986301	ER+/HER2-/LN-_Endo	NodeNegative	83	Pos	Pos	Neg	2	34	LumA	8	lumB	LumA	0.5	0.5	0.5	0.5	0.5	0	0	1	1	1	NA	ER+/HER2- High Prolif	1	cluster2	0.5
S001277.l.r.m2.c.lib.g.k.a.t	1	2.72054794520548	TNBC_Cyto	NodePositive	47	Neg	Neg	Neg	3	20	Basal	9	basL	Basal	1	1	1	1	1	1	1	1	1	1	BL1	ER-/HER2-	0.5	cluster2	1
S001278.l.r.m2.c.lib.g.k.a.t	0	5.77534246575342	ER+/HER2-/LN-_Endo	NodeNegative	73	Pos	Pos	Neg	2	17	Normal	3	normL	LumA	0	0	0	0	0	0.5	1	0	0	0	NA	ER+/HER2- Low Prolif	0	cluster1	0
S001279.l.r.m3.c.lib.g.k.a.t	0	5.77808219178082	ER+/HER2-/LN+_Endo	NodePositive	79	Pos	Pos	Neg	3	25	LumB	9	lumB	LumB	1	1	1	1	1	1	1	1	1	1	NA	ER+/HER2- High Prolif	1	cluster2	0.5
S001280.l.r.m2.c.lib.g.k.a.t	0	5.73972602739726	ER+/HER2-/LN-_EndoAndCyto	NodeNegative	34	Pos	Pos	Neg	3	20	LumA	3	lumA	LumA	0.5	0	0.5	0.5	0	0	1	0	1	0.5	NA	ER+/HER2- Low Prolif	1	cluster2	1
S001281.l.r.m2.c.lib.g.k.a.t	0	5.80547945205479	ER+/HER2-/LN+_Endo	NodePositive	83	Pos	Pos	Neg	3	25	LumA	8	lumA	LumA	0.5	1	0.5	1	1	0.5	1	1	1	1	NA	ER+/HER2- High Prolif	1	NA	1
S001282.l.r.m2.c.lib.g.k.a.t	0	5.8	ER+/HER2-/LN-_Endo	NodeNegative	50	Pos	Pos	Neg	2	11	Normal	6	lumB	LumA	0.5	0.5	0.5	0.5	0.5	0	1	1	1	0.5	NA	ER+/HER2- High Prolif	1	cluster2	0.5
S001283.l.r.m2.c.lib.g.k.a.t	0	5.78630136986301	ER+/HER2-/LN-_Endo	NodeNegative	68	Pos	Pos	Neg	NA	11	LumA	7	lumA	LumB	0.5	0.5	0.5	0.5	0.5	0	1	0	1	0.5	NA	ER+/HER2- High Prolif	1	cluster3	1
S001286.l.r.m2.c.lib.g.k.a.t	0	5.76712328767123	ER+/HER2-/LN-_Endo	NodeNegative	84	Pos	Pos	Neg	2	24	LumA	8	lumA	LumA	0.5	0.5	0.5	0.5	0.5	1	1	0	1	0.5	NA	ER+/HER2- High Prolif	1	cluster2	0.5
S001287.l.r.m2.c.lib.g.k.a.t	1	2.15068493150685	TNBC_Cyto	NodePositive	72	Neg	Neg	Neg	3	34	Basal	10	basL	Basal	1	1	1	1	1	1	1	1	1	1	UNS	ER-/HER2-	1	cluster3	1
S001288.l.r.m2.c.lib.g.k.a.t	1	5.13698630136986	ER+/HER2-/LN-_Endo	NodeNegative	82	Pos	Pos	Neg	2	15	LumA	3	lumA	LumA	0	0	0	0	0	1	1	0	1	0.5	NA	ER+/HER2- Low Prolif	0	cluster1	0
S001291.l.r.m2.c.lib.g.k.a.t	0	5.76164383561644	ER+/HER2-/LN-_Untreated	NodeNegative	66	Pos	Pos	Neg	2	9	LumA	8	normL	LumA	0	0	0	0	0	0	1	0	1	0.5	NA	ER+/HER2- Low Prolif	0.5	NA	0.5
S001292.l.r.m2.c.lib.g.k.a.t	0	5.76164383561644	ER+/HER2-/LN+_Endo	NodePositive	70	Pos	Pos	Neg	2	20	LumA	3	normL	LumA	0	0	0	0	0	0.5	0	0	0	0	NA	ER+/HER2- Low Prolif	0	cluster3	0
S001293.l.r.m2.c.lib.g.k.a.t	0	5.83561643835616	ER+/HER2-/LN-_Endo	NodeNegative	75	Pos	Pos	Neg	1	17	LumA	4	lumA	LumB	1	0.5	0.5	0.5	0.5	0	1	0	1	0.5	NA	ER+/HER2- High Prolif	0.5	NA	1
S001295.l.r.m2.c.lib.g.k.a.t	0	5.81643835616438	TNBC_Untreated	NodeNegative	82	Neg	Neg	Neg	2	1	Basal	10	basL	Normal	0.5	0.5	0.5	0.5	0	1	1	0	1	1	M	ER-/HER2-	0	cluster2	1
S001297.l.r.m2.c.lib.g.k.a.t	0	5.76712328767123	ER+/HER2-/LN+_Endo	NodePositive	72	Pos	Pos	Neg	2	15	LumA	8	lumA	LumA	0.5	0	0.5	0.5	1	0	1	1	1	0.5	NA	ER+/HER2- High Prolif	0.5	cluster2	1
S001298.l.r.m2.c.lib.g.k.a.t	0	5.76712328767123	HER2+/ER+_ImmunAndEndoAndCyto	NodePositive	61	Pos	Pos	Pos	3	21	Her2	1	mApo	Her2	1	1	1	1	1	1	1	1	1	0	NA	HER2+	1	cluster1	0
S001299.l.r.m2.c.lib.g.k.a.t	0	5.77808219178082	ER+/HER2-/LN+_EndoAndCyto	NodePositive	59	Pos	Pos	Neg	3	21	LumB	1	lumB	LumB	1	1	1	1	1	1	1	1	1	1	NA	ER+/HER2- High Prolif	1	cluster1	0
S001302.l.r.m2.c.lib.g.k.a.t	0	5.73972602739726	NA	NodeNegative	74	NA	NA	Neg	2	12	LumA	4	lumA	LumA	0.5	0	0.5	0.5	0	0	1	1	1	1	NA	ER+/HER2- High Prolif	NA	cluster3	1
S001303.l.r.m2.c.lib.g.k.a.t	0	5.81369863013699	ER+/HER2-/LN-_Endo	NodeNegative	68	Pos	Pos	Neg	3	30	LumB	1	lumB	LumB	1	1	1	1	1	1	1	1	1	1	NA	ER+/HER2- High Prolif	1	cluster2	1
S001304.l.r.m2.c.lib.g.k.a.t	0	5.77808219178082	HER2+/ER+_ImmunAndEndoAndCyto	NodeNegative	50	Pos	Pos	Pos	2	20	Normal	1	lumC	LumA	0	0	0	0	0	1	1	0	1	0.5	NA	ER+/HER2- Low Prolif	0.5	cluster1	0.5
S001306.l.r.m2.c.lib.g.k.a.t	0	5.89315068493151	TNBC_Untreated	NodePositive	91	Neg	Neg	Neg	3	35	Her2	4	mApo	Her2	1	1	1	1	1	1	1	1	1	1	LAR	ER-/HER2-	0.5	cluster2	1
S001309.l.r.m2.c.lib.g.k.a.t	0	5.77534246575342	NA	NodeNegative	62	Pos	Neg	Pos	3	25	Her2	4	lumC	Her2	1	1	1	1	1	1	1	1	1	1	NA	HER2+	1	cluster2	1
S001312.l.r.m2.c.lib.g.k.a.t	0	5.80547945205479	ER+/HER2-/LN+_EndoAndCyto	NodePositive	63	Pos	Pos	Neg	2	24	LumA	3	lumC	LumA	0.5	0.5	0.5	0.5	1	1	1	0	1	0.5	NA	ER+/HER2- Low Prolif	0.5	cluster1	0
S001314.l.r.m2.c.lib.g.k.a.t	0	5.78630136986301	ER+/HER2-/LN-_Endo	NodeNegative	85	Pos	Pos	Neg	3	21	LumA	8	lumA	LumA	0.5	1	0.5	0.5	0.5	0	0	1	1	0.5	NA	ER+/HER2- High Prolif	0.5	cluster2	1
S001315.l.r.m2.c.lib.g.k.a.t	0	5.79452054794521	ER+/HER2-/LN-_Endo	NodeNegative	73	Pos	Pos	Neg	1	12	LumA	7	normL	LumA	0	0	0	0	0	0	0	0	0	0	NA	ER+/HER2- Low Prolif	0	cluster1	0
S001316.l.r.m2.c.lib.g.k.a.t	0	5.72054794520548	ER+/HER2-/LN-_Endo	NodeNegative	69	Pos	Pos	Neg	2	20	LumA	7	normL	LumA	0	0	0	0	0	0	0	0	0	0.5	NA	ER+/HER2- Low Prolif	0	cluster1	0
S001317.l.r.m3.c.lib.g.k.a.t	0	5.76712328767123	ER+/HER2-/LN-_Endo	NodeNegative	56	Pos	Pos	Neg	2	20	LumA	3	normL	LumA	0.5	0.5	0.5	0.5	0.5	1	0	0	1	0	NA	ER+/HER2- Low Prolif	1	cluster2	0.5
S001318.l.r.m2.c.lib.g.k.a.t	0	5.76712328767123	ER+/HER2-/LN-_Endo	NodeNegative	60	Pos	Pos	Neg	3	18	Normal	4	lumC	Basal	1	1	1	1	1	1	1	1	1	0.5	NA	ER-/HER2-	0.5	cluster3	0
S001319.l.r.m2.c.lib.g.k.a.t	0	5.76712328767123	ER+/HER2-/LN+_Endo	NodePositive	75	Pos	Pos	Neg	1	11	LumA	4	normL	LumA	0	0	0	0	0	0.5	0	0	0	0	NA	ER+/HER2- Low Prolif	0	cluster3	0
S001321.l.r.m2.c.lib.g.k.a.t	1	4.28493150684931	HER2+/ER-_ImmunAndCyto	NodePositive	56	Neg	Neg	Pos	3	70	Her2	5	mApo	Her2	1	1	1	1	1	1	1	1	1	0.5	NA	HER2+	0.5	cluster2	1
S001322.l.r.m2.c.lib.g.k.a.t	0	5.75890410958904	ER+/HER2-/LN-_Endo	NodeNegative	67	Pos	Pos	Neg	3	45	Her2	4	mApo	NA	1	1	1	1	1	1	1	1	1	1	NA	ER-/HER2-	0.5	cluster2	0.5
S001323.l.r.m2.c.lib.g.k.a.t	0	5.83561643835616	TNBC_Cyto	NodeNegative	59	Neg	Neg	Neg	3	20	Basal	9	basL	Basal	1	1	1	1	1	1	1	1	1	1	IM	ER-/HER2-	0	cluster3	0.5
S001324.l.r.m2.c.lib.g.k.a.t	0	5.78630136986301	ER+/HER2-/LN-_Untreated	NodeNegative	70	Pos	Pos	Neg	1	10	Normal	4	normL	LumA	0	0	0	0	0	0.5	0	0	0	0	NA	ER+/HER2- Low Prolif	0	cluster1	0.5
S001325.l.r.m2.c.lib.g.k.a.t	0	5.81643835616438	ER+/HER2-/LN-_Untreated	NodeNegative	74	Pos	Pos	Neg	2	10	LumA	8	lumA	LumB	1	0.5	1	1	1	1	0	1	1	1	NA	ER+/HER2- High Prolif	1	cluster2	0.5
S001327.l.r.m2.c.lib.g.k.a.t	0	5.7013698630137	ER+/HER2-/LN+_EndoAndCyto	NodePositive	52	Pos	Pos	Neg	2	10	LumA	3	normL	LumA	0	0	0	0	0	0.5	1	0	1	0	NA	ER+/HER2- Low Prolif	0.5	cluster3	0
S001328.l.r.m2.c.lib.g.k.a.t	0	5.7013698630137	ER+/HER2-/LN+_Endo	NodePositive	76	Pos	Pos	Neg	2	21	LumB	2	lumB	LumB	0.5	1	0.5	0.5	1	0.5	1	1	1	1	NA	ER+/HER2- High Prolif	1	cluster2	0.5
S001329.l.r.m2.c.lib.g.k.a.t	0	5.7041095890411	NA	NodeNegative	77	Pos	Neg	Pos	3	18	LumB	5	lumB	LumB	1	1	1	1	1	1	1	1	1	1	NA	HER2+	1	cluster2	1
S001330.l.r.m2.c.lib.g.k.a.t	0	5.78082191780822	HER2+/ER+_ImmunAndEndoAndCyto	NodeNegative	61	Pos	Neg	Pos	2	35	LumB	1	lumB	LumB	1	1	1	1	1	1	1	1	1	1	NA	ER+/HER2- High Prolif	1	cluster3	1
S001331.l2.r.m.c.lib.g.k.a.t	0	5.72602739726027	ER+/HER2-/LN-_Endo	NodeNegative	66	Pos	Pos	Neg	2	13	Normal	4	normL	LumA	0	0	0	0	0	1	1	0	1	0	NA	ER-/HER2-	0	cluster1	0
S001332.l.r.m2.c.lib.g.k.a.t	0	5.72602739726027	ER+/HER2-/LN-_Endo	NodeNegative	57	Pos	Neg	Neg	3	15	LumB	9	lumB	LumB	0.5	0.5	1	0.5	0.5	1	1	1	1	1	NA	ER+/HER2- High Prolif	1	cluster3	0.5
S001333.l.r.m2.c.lib.g.k.a.t	0	5.70684931506849	ER+/HER2-/LN-_Endo	NodeNegative	71	Pos	Pos	Neg	2	12	LumA	7	lumA	LumA	0	0	0.5	0.5	0	0	1	1	1	0.5	NA	ER+/HER2- High Prolif	0.5	NA	0.5
S001334.l.r.m2.c.lib.g.k.a.t	0	5.7041095890411	ER+/HER2-/LN+_EndoAndCyto	NodePositive	70	Pos	Neg	Neg	3	38	LumB	1	lumB	LumB	1	1	1	1	1	1	1	1	1	1	NA	ER+/HER2- High Prolif	1	cluster3	0.5
S001336.l.r.m2.c.lib.g.k.a.t	0	5.76164383561644	ER+/HER2-/LN+_Endo	NodePositive	61	Pos	Pos	Neg	2	19	LumA	2	lumA	LumA	0	0	0	0	0.5	0	0	0	1	0.5	NA	ER+/HER2- Low Prolif	0.5	cluster2	0.5
S001337.l.r.m2.c.lib.g.k.a.t	0	5.70684931506849	ER+/HER2-/LN-_Endo	NodeNegative	69	Pos	Pos	Neg	2	27	LumB	4	lumB	LumB	0.5	1	0.5	0.5	0.5	0.5	1	1	1	1	NA	ER+/HER2- High Prolif	1	cluster3	1
S001339.l.r.m2.c.lib.g.k.a.t	0	5.78082191780822	ER+/HER2-/LN-_EndoAndCyto	NodeNegative	39	Pos	Pos	Neg	3	12	LumA	9	lumB	LumB	1	0.5	1	1	1	1	1	1	1	1	NA	ER+/HER2- High Prolif	1	cluster2	0.5
S001340.l.r.m2.c.lib.g.k.a.t	1	3.91506849315068	NA	NodePositive	73	Pos	Pos	Pos	3	26	LumA	9	lumB	LumA	0.5	0.5	0.5	0.5	1	0.5	1	1	1	1	NA	ER+/HER2- High Prolif	1	cluster2	1
S001342.l.r.m2.c.lib.g.k.a.t	0	5.76164383561644	ER+/HER2-/LN+_EndoAndCyto	NodePositive	64	Pos	Pos	Neg	3	18	Normal	4	normL	Normal	0	0	0	0	0	1	1	0	1	0	NA	ER+/HER2- Low Prolif	0.5	cluster3	0
S001343.l.r.m2.c.lib.g.k.a.t	1	4.76712328767123	NA	NodeNegative	82	Neg	Neg	Neg	3	20	Basal	10	basL	Basal	1	1	1	1	1	1	1	1	1	1	BL1	ER-/HER2-	1	cluster2	1
S001344.l.r.m2.c.lib.g.k.a.t	1	4.12054794520548	ER+/HER2-/LN+_Endo	NodePositive	80	Pos	Pos	Neg	1	85	Normal	8	normL	LumA	0	0.5	0	0	1	0.5	1	0	1	0	NA	ER+/HER2- Low Prolif	0	cluster3	0.5
S001345.l.r.m2.c.lib.g.k.a.t	0	5.70958904109589	ER+/HER2-/LN+_Endo	NodePositive	69	Pos	Pos	Neg	2	19	LumA	8	lumA	LumA	0.5	0.5	0.5	0.5	1	0	0	0	1	0.5	NA	ER+/HER2- Low Prolif	0.5	cluster2	0.5
S001347.l.r.m2.c.lib.g.k.a.t	1	2.12602739726027	ER+/HER2-/LN+_EndoAndCyto	NodePositive	65	Pos	Pos	Neg	3	35	Her2	2	lumC	Her2	1	1	1	1	1	1	1	1	1	0	NA	ER+/HER2- High Prolif	1	cluster2	0.5
S001348.l.r.m2.c.lib.g.k.a.t	0	5.7041095890411	ER+/HER2-/LN+_EndoAndCyto	NodePositive	57	Pos	Neg	Neg	3	21	Normal	1	lumC	Normal	0.5	0.5	0.5	0.5	0.5	0.5	1	1	1	0	NA	ER+/HER2- High Prolif	0.5	cluster1	0
S001349.l2.r.m.c.lib.g.k.a.t	0	5.7041095890411	HER2+/ER-_ImmunAndCyto	NodeNegative	57	Neg	Neg	Pos	3	26	Normal	4	normL	Normal	0	0.5	0	0	0	1	1	0	1	0.5	NA	ER-/HER2-	0.5	cluster3	0
S001350.l.r.m2.c.lib.g.k.a.t	0	5.76164383561644	ER+/HER2-/LN-_Endo	NodeNegative	81	Pos	Pos	Neg	2	14	LumB	7	lumB	LumA	0.5	0.5	0.5	0.5	0.5	0.5	1	1	1	1	NA	ER+/HER2- High Prolif	1	cluster2	1
S001351.l.r.m2.c.lib.g.k.a.t	0	5.77808219178082	NA	NodeNegative	43	Neg	Pos	Neg	3	17	Basal	10	basL	Basal	1	1	1	1	1	1	1	1	1	0.5	NA	ER-/HER2-	0.5	cluster3	1
S001353.l.r.m2.c.lib.g.k.a.t	0	5.75616438356164	ER+/HER2-/LN+_Endo	NodePositive	66	Pos	Pos	Neg	2	30	LumA	8	lumA	LumB	0.5	1	0.5	0.5	1	0.5	0	0	1	0.5	NA	ER+/HER2- High Prolif	1	cluster2	0.5
S001354.l.r.m2.c.lib.g.k.a.t	0	5.75616438356164	NA	NodePositive	66	Pos	Pos	Neg	1	14	LumA	3	normL	LumA	0	0	0	0	0	0.5	0	0	1	0	NA	ER+/HER2- Low Prolif	0	cluster1	0
S001355.l.r.m2.c.lib.g.k.a.t	0	5.7041095890411	ER+/HER2-/LN-_Endo	NodeNegative	36	Pos	Pos	Neg	1	12	LumA	2	normL	LumA	0.5	0	0.5	0.5	0	0	1	1	1	0.5	NA	ER+/HER2- High Prolif	1	cluster2	0.5
S001356.l.r.m2.c.lib.g.k.a.t	0	5.78082191780822	ER+/HER2-/LN-_Endo	NodeNegative	65	Pos	Pos	Neg	2	11	LumA	7	normL	LumA	0.5	0	0.5	0.5	0	0.5	0	0	1	0.5	NA	ER+/HER2- Low Prolif	1	cluster2	1
S001358.l.r.m2.c.lib.g.k.a.t	0	5.7041095890411	ER+/HER2-/LN-_Endo	NodeNegative	70	Pos	Pos	Neg	2	10	Normal	3	normL	LumA	0	0	0	0	0	0.5	0	0	0	0	NA	ER+/HER2- Low Prolif	0	cluster1	0
S001363.l.r.m.c.lib.g.k.a.t	0	5.6986301369863	ER+/HER2-/LN+_Endo	NodePositive	67	Pos	Pos	Neg	2	20	LumA	3	lumA	LumA	0	0	0	0	0	0	0	0	1	0	NA	ER+/HER2- Low Prolif	0	cluster1	0
S001364.l.r.m.c.lib.g.k.a.t	0	5.7041095890411	ER+/HER2-/LN-_Endo	NodeNegative	69	Pos	Pos	Neg	2	20	LumA	7	lumA	LumA	0.5	0.5	0.5	0.5	0.5	1	1	1	1	0.5	NA	ER+/HER2- Low Prolif	0.5	cluster2	0.5
S001367.l.r.m.c.lib.g.k.a.t	0	5.72328767123288	ER+/HER2-/LN-_Endo	NodeNegative	64	Pos	Neg	Neg	2	11	LumA	4	lumA	LumB	0.5	0.5	0.5	0.5	0.5	1	0	0	1	0.5	NA	ER+/HER2- Low Prolif	1	cluster2	0.5
S001368.l.r.m.c.lib.g.k.a.t	0	5.70684931506849	HER2+/ER+_ImmunAndEndoAndCyto	NodePositive	71	Pos	Neg	Pos	3	8	Her2	5	lumC	LumB	1	1	1	1	1	1	1	1	1	0.5	NA	HER2+	1	cluster3	0.5
S001369.l.r.m2.c.lib.g.k.a.t	0	5.67945205479452	ER+/HER2-/LN-_Endo	NodeNegative	67	Pos	Pos	Neg	3	21	LumB	9	lumB	LumB	1	1	1	1	1	1	1	1	1	1	NA	ER+/HER2- High Prolif	1	cluster2	1
S001372.l.r.m.c.lib.g.k.a.t	0	5.7013698630137	ER+/HER2-/LN+_Endo	NodePositive	61	Pos	Pos	Neg	2	22	LumA	4	normL	LumA	0	0.5	0	0	0	0.5	0	0	1	0	NA	ER+/HER2- Low Prolif	0	cluster2	0.5
S001373.l.r.m.c.lib.g.k.a.t	0	5.76164383561644	ER+/HER2-/LN-_Endo	NodeNegative	60	Pos	Pos	Neg	2	14	LumA	8	lumA	LumB	0.5	0.5	0.5	0.5	0.5	0	1	0	1	0.5	NA	ER+/HER2- High Prolif	1	cluster2	1
S001374.l.r.m.c.lib.g.k.a.t	1	3.1041095890411	ER+/HER2-/LN-_Endo	NodeNegative	68	Pos	Pos	Neg	1	16	LumA	3	lumA	LumA	0.5	0.5	0.5	0.5	0.5	1	1	0	1	0.5	NA	ER+/HER2- Low Prolif	0	cluster2	1
S001375.l.r.m.c.lib.g.k.a.t	0	5.70958904109589	ER+/HER2-/LN-_Endo	NodeNegative	67	Pos	Pos	Neg	2	14	LumA	8	lumA	LumA	0.5	0	0.5	0.5	0.5	0	1	1	1	1	NA	ER+/HER2- High Prolif	1	cluster2	1
S001376.l.r.m.c.lib.g.k.a.t	0	5.78630136986301	ER+/HER2-/LN-_Endo	NodeNegative	64	Pos	Pos	Neg	2	24	Normal	2	lumB	LumA	0	0.5	0	0.5	0	0	1	1	1	0.5	NA	ER+/HER2- High Prolif	1	cluster3	1
S001377.l.r.m.c.lib.g.k.a.t	0	5.68219178082192	ER+/HER2-/LN-_Endo	NodeNegative	66	Pos	Pos	Neg	1	17	LumA	4	lumA	LumA	0.5	0	0.5	0.5	0	0	1	0	1	0	NA	ER+/HER2- Low Prolif	0	cluster1	0.5
S001378.l.r.m.c.lib.g.k.a.t	0	5.68219178082192	ER+/HER2-/LN+_EndoAndCyto	NodePositive	68	Pos	Neg	Neg	2	48	LumA	8	lumA	LumA	0	0.5	0	0	1	0	1	0	0	0.5	NA	ER+/HER2- Low Prolif	0	NA	1
S001380.l.r.m.c.lib.g.k.a.t	1	0.479452054794521	TNBC_Cyto	NodePositive	66	Neg	Neg	Neg	3	14	Basal	10	basL	Basal	1	1	1	1	1	1	1	1	1	0	BL1	ER-/HER2-	0	cluster3	1
S001381.l.r.m.c.lib.g.k.a.t	0	5.68219178082192	TNBC_Cyto	NodeNegative	60	Neg	Neg	Neg	2	11	Normal	4	lumC	Normal	0.5	0.5	0.5	0.5	0	1	1	0	1	1	LAR	ER+/HER2- Low Prolif	0.5	NA	0.5
S001384.l.r.m.c.lib.g.k.a.t	0	5.68767123287671	ER+/HER2-/LN+_Endo	NodePositive	62	Pos	Pos	Neg	2	16	LumB	2	lumA	LumB	1	0.5	1	1	1	0.5	1	1	1	1	NA	ER+/HER2- High Prolif	1	cluster2	1
S001385.l.r.m.c.lib.g.k.a.t	1	4.89315068493151	TNBC_Cyto	NodeNegative	58	Neg	Neg	Neg	3	20	Basal	10	basL	Basal	1	1	1	1	0.5	1	1	1	1	1	M	ER-/HER2-	0.5	cluster2	1
S001386.l.r.m.c.lib.g.k.a.t	1	1.55068493150685	ER+/HER2-/LN-_Endo	NodeNegative	64	Pos	Pos	Neg	2	14	LumA	7	lumA	LumA	0	0	0	0	0	0	1	0	0	0	NA	ER+/HER2- Low Prolif	0	NA	0.5
S001387.l.r.m.c.lib.g.k.a.t	0	5.68767123287671	ER+/HER2-/LN-_Endo	NodeNegative	58	Pos	Pos	Neg	2	11	LumA	7	lumA	LumA	0.5	0	0.5	0.5	0	0	1	1	1	0.5	NA	ER+/HER2- High Prolif	1	cluster3	0.5
S001389.l.r.m.c.lib.g.k.a.t	0	5.66575342465753	ER+/HER2-/LN+_EndoAndCyto	NodePositive	57	Pos	Neg	Neg	3	15	LumB	9	lumB	LumB	1	0.5	1	1	1	1	1	1	1	1	NA	ER+/HER2- High Prolif	1	cluster3	0.5
S001393.l.r.m.c.lib.g.k.a.t	0	5.64931506849315	ER+/HER2-/LN-_Endo	NodeNegative	67	Pos	Pos	Neg	2	9	Normal	3	lumA	LumA	0	0	0	0	0	0.5	1	0	1	0	NA	ER+/HER2- Low Prolif	0.5	cluster1	0
S001394.l.r.m.c.lib.g.k.a.t	1	2.97260273972603	TNBC_Cyto	NodePositive	46	Neg	Neg	Neg	3	32	Basal	10	basL	Basal	1	1	1	1	1	1	1	1	1	1	M	ER-/HER2-	0.5	cluster2	1
S001395.l.r.m.c.lib.g.k.a.t	0	5.66301369863014	ER+/HER2-/LN-_Endo	NodeNegative	62	Pos	Pos	Neg	1	21	LumB	1	lumB	LumA	0.5	1	1	1	1	1	1	1	1	1	NA	ER+/HER2- High Prolif	1	cluster2	1
S001396.l.r.m.c.lib.g.k.a.t	0	5.72054794520548	ER+/HER2-/LN-_Endo	NodeNegative	69	Pos	Pos	Neg	2	14	LumA	7	normL	LumA	0.5	0.5	0.5	0.5	0.5	0	1	1	1	1	NA	ER+/HER2- High Prolif	1	cluster2	1
S001397.l.r.m.c.lib.g.k.a.t	0	5.66301369863014	ER+/HER2-/LN-_Untreated	NodeNegative	73	Pos	Pos	Neg	1	9	Normal	4	normL	Normal	0	0	0	0	0	0.5	1	0	1	0.5	NA	ER+/HER2- Low Prolif	0	cluster1	0
S001398.l.r.m.c.lib.g.k.a.t	0	5.6958904109589	ER+/HER2-/LN+_EndoAndCyto	NodePositive	43	Pos	Pos	Neg	1	18	LumA	3	normL	LumA	0	0	0	0	0.5	0	0	0	1	0	NA	ER+/HER2- Low Prolif	0	cluster2	0.5
S001399.l.r.m.c.lib.g.k.a.t	0	5.68767123287671	NA	NodePositive	63	Pos	Pos	Pos	2	22	Normal	3	normL	LumA	0	0.5	0	0	0	0.5	1	0	1	0	NA	ER+/HER2- Low Prolif	0.5	cluster3	0.5
S001400.l.r.m.c.lib.g.k.a.t	0	5.66027397260274	ER+/HER2-/LN-_Endo	NodeNegative	68	Pos	Neg	Neg	2	25	LumB	2	lumC	LumB	1	1	1	1	1	1	1	1	1	0.5	NA	ER+/HER2- High Prolif	0.5	cluster2	0.5
S001402.l.r.m.c.lib.g.k.a.t	0	5.68493150684932	ER+/HER2-/LN-_Endo	NodeNegative	69	Pos	Pos	Neg	1	13	LumA	8	lumA	LumB	0.5	0.5	0.5	0.5	0.5	0	0	0	1	0.5	NA	ER+/HER2- High Prolif	0.5	cluster2	0
S001403.l.r.m.c.lib.g.k.a.t	0	5.66849315068493	ER+/HER2-/LN-_Endo	NodeNegative	66	Pos	Pos	Neg	2	16	LumA	8	normL	LumA	0.5	0	0.5	0.5	0	1	0	1	1	0.5	NA	ER+/HER2- Low Prolif	1	cluster2	0.5
S001404.l.r.m.c.lib.g.k.a.t	1	5.00821917808219	NA	NodeNegative	28	Neg	Pos	Pos	3	0	Her2	5	lumC	Her2	0.5	0.5	1	1	0.5	1	1	1	1	0.5	NA	HER2+	0.5	cluster1	0.5
S001405.l.r.m.c.lib.g.k.a.t	0	5.66575342465753	ER+/HER2-/LN-_Endo	NodeNegative	86	Pos	Pos	Neg	2	21	Normal	3	lumA	LumA	0	0.5	0	0	0	0.5	0	0	1	0	NA	ER+/HER2- Low Prolif	0	cluster1	0
S001406.l.r.m.c.lib.g.k.a.t	0	5.7013698630137	ER+/HER2-/LN-_Endo	NodeNegative	84	Pos	Pos	Neg	2	11	LumA	7	lumA	LumB	0.5	0.5	0.5	0.5	0.5	0	1	0	1	0.5	NA	ER+/HER2- High Prolif	1	cluster2	1
S001407.l.r.m.c.lib.g.k.a.t	0	5.64657534246575	ER+/HER2-/LN-_Untreated	NodeNegative	50	Pos	Pos	Neg	2	8	LumA	7	normL	LumA	0.5	0.5	0.5	0.5	0	0.5	0	0	1	0.5	NA	ER+/HER2- Low Prolif	1	cluster2	0
S001409.l.r.m.c.lib.g.k.a.t	0	5.67945205479452	ER+/HER2-/LN-_Endo	NodeNegative	86	Pos	Pos	Neg	2	13	LumA	4	lumA	LumA	0.5	0	0.5	0.5	0	0	1	0	1	0.5	NA	ER+/HER2- Low Prolif	0.5	cluster2	1
S001410.l.r.m.c.lib.g.k.a.t	0	5.66027397260274	HER2+/ER+_ImmunAndEndoAndCyto	NodePositive	71	Pos	Pos	Pos	3	21	Basal	5	mApo	Her2	1	1	1	1	1	1	1	1	1	0	NA	HER2+	0.5	cluster1	0
S001411.l.r.m.c.lib.g.k.a.t	0	5.62465753424657	NA	NodeNegative	69	Pos	Neg	Pos	2	7	LumA	8	lumC	LumA	0.5	0.5	0.5	0.5	0.5	1	1	0	1	1	NA	HER2+	1	cluster2	0.5
S001412.l.r.m.c.lib.g.k.a.t	0	5.76164383561644	ER+/HER2-/LN-_EndoAndCyto	NodeNegative	29	Pos	Pos	Neg	3	14	LumA	7	lumB	LumB	1	0.5	1	1	1	1	1	1	1	1	NA	ER+/HER2- High Prolif	1	NA	0.5
S001414.l.r.m.c.lib.g.k.a.t	0	5.62465753424657	NA	NodePositive	62	NA	NA	Neg	3	20	Her2	1	lumB	LumB	1	1	1	1	1	1	1	1	1	1	NA	ER+/HER2- High Prolif	NA	cluster2	1
S001415.l.r.m.c.lib.g.k.a.t	0	5.64931506849315	ER+/HER2-/LN+_EndoAndCyto	NodePositive	62	Pos	Neg	Neg	3	30	LumA	1	lumB	LumB	0.5	1	0.5	0.5	1	1	1	1	1	1	NA	ER+/HER2- High Prolif	1	cluster3	0.5
S001417.l.r.m.c.lib.g.k.a.t	0	5.67123287671233	ER+/HER2-/LN-_Endo	NodeNegative	72	Pos	Pos	Neg	1	8	LumA	4	normL	LumA	0	0	0	0	0	0	0	0	0	0	NA	ER+/HER2- Low Prolif	0	NA	0
S001418.l.r.m.c.lib.g.k.a.t	0	5.64109589041096	ER+/HER2-/LN-_Endo	NodeNegative	68	Pos	Pos	Neg	3	35	LumB	1	lumB	LumB	1	1	1	1	1	1	1	1	1	1	NA	ER+/HER2- High Prolif	1	cluster2	1
S001419.l.r.m.c.lib.g.k.a.t	0	5.64931506849315	HER2+/ER+_ImmunAndEndoAndCyto	NodeNegative	52	Pos	Pos	Pos	3	25	Her2	5	lumB	Her2	1	1	1	1	1	1	1	1	1	1	NA	HER2+	1	cluster2	1
S001420.l.r.m.c.lib.g.k.a.t	0	5.66301369863014	ER+/HER2-/LN-_Endo	NodeNegative	66	Pos	Pos	Neg	2	25	LumA	3	normL	LumA	0	0.5	0	0.5	0	0	1	0	1	0.5	NA	ER+/HER2- Low Prolif	0.5	cluster3	0.5
S001421.l.r.m.c.lib.g.k.a.t	0	5.64109589041096	HER2+/ER-_ImmunAndCyto	NodeNegative	58	Neg	Neg	Pos	3	21	Her2	5	mApo	Her2	1	1	1	1	1	1	1	1	1	0.5	NA	HER2+	0.5	cluster2	1
S001422.l.r.m.c.lib.g.k.a.t	0	5.63287671232877	ER+/HER2-/LN-_Endo	NodeNegative	45	Pos	Pos	Neg	2	13	LumA	4	normL	LumA	0.5	0	0.5	0.5	0	0	1	1	1	0.5	NA	ER+/HER2- High Prolif	0.5	NA	0
S001423.l.r.m.c.lib.g.k.a.t	0	5.64931506849315	HER2+/ER+_ImmunAndEndoAndCyto	NodeNegative	55	Pos	Pos	Pos	2	12	LumA	1	lumB	LumA	0.5	0	0.5	0.5	0	0.5	1	1	1	1	NA	ER+/HER2- High Prolif	1	cluster3	1
S001424.l.r.m.c.lib.g.k.a.t	0	5.64657534246575	ER+/HER2-/LN-_Endo	NodeNegative	74	Pos	Pos	Neg	2	18	LumA	4	lumA	LumA	0.5	0.5	0.5	0.5	0	0	1	0	1	0.5	NA	ER+/HER2- Low Prolif	1	cluster3	1
S001425.l.r.m.c.lib.g.k.a.t	0	5.62191780821918	TNBC_Untreated	NodeNegative	46	Neg	Neg	Neg	3	10	Basal	4	basL	Basal	1	0.5	0.5	1	0.5	1	1	1	1	0.5	IM	ER-/HER2-	0.5	cluster1	0.5
S001426.l.r.m.c.lib.g.k.a.t	0	5.61369863013699	ER+/HER2-/LN-_EndoAndCyto	NodeNegative	40	Pos	Pos	Neg	3	17	Her2	10	lumB	LumB	1	1	1	1	1	1	1	1	1	1	NA	ER+/HER2- High Prolif	1	cluster2	1
S001427.l.r.m.c.lib.g.k.a.t	0	5.66301369863014	ER+/HER2-/LN+_Endo	NodePositive	71	Pos	Pos	Neg	2	20	Normal	4	normL	Normal	0	0	0	0	0	1	1	0	1	0	NA	ER+/HER2- Low Prolif	0	cluster1	0
S001428.l.r.m.c.lib.g.k.a.t	1	0.389041095890411	NA	NA	88	Pos	Pos	Neg	2	15	LumA	8	lumA	LumB	0.5	0.5	0.5	0.5	NA	0	1	0	1	0.5	NA	ER+/HER2- Low Prolif	1	NA	0.5
S001429.l.r.m.c.lib.g.k.a.t	0	5.62739726027397	TNBC_Cyto	NodeNegative	35	Neg	Neg	Neg	3	18	Basal	4	basL	Basal	1	1	0.5	1	0.5	1	1	1	1	1	M	ER-/HER2-	1	NA	1
S001430.l.r.m.c.lib.g.k.a.t	0	5.62739726027397	NA	NodePositive	67	Neg	Pos	Neg	3	21	Basal	10	mApo	Her2	1	1	1	1	1	1	1	1	1	0	NA	ER-/HER2-	0.5	cluster2	1
S001431.l.r.m.c.lib.g.k.a.t	0	5.64657534246575	ER+/HER2-/LN-_EndoAndCyto	NodeNegative	39	Pos	Pos	Neg	2	11	LumA	3	normL	LumA	0	0	0	0	0	0	0	0	1	0	NA	ER+/HER2- Low Prolif	0.5	NA	0
S001432.l.r.m.c.lib.g.k.a.t	0	5.63013698630137	NA	NodePositive	63	Pos	Neg	Neg	3	18	Basal	10	basL	Basal	1	1	1	1	1	1	1	1	1	1	NA	ER-/HER2-	1	cluster2	1
S001435.l.r.m.c.lib.g2.k.a.t	0	5.61369863013699	TNBC_Untreated	NodeNegative	64	Neg	Neg	Neg	2	9	Normal	4	mApo	Normal	0.5	0.5	0.5	0.5	0	1	1	0	1	1	LAR	ER-/HER2-	0.5	NA	0.5
S001436.l.r.m.c.lib.g.k.a.t	0	5.62465753424657	ER+/HER2-/LN+_Endo	NodePositive	58	Pos	Pos	Neg	2	20	LumA	3	lumA	LumA	0	0	0	0	0.5	0	1	0	1	0.5	NA	ER+/HER2- Low Prolif	0.5	cluster1	0.5
S001437.l.r.m.c.lib.g.k.a.t	0	5.60821917808219	HER2+/ER+_ImmunAndEndoAndCyto	NodePositive	38	Pos	Pos	Pos	3	24	LumA	5	lumC	LumA	0.5	0.5	0.5	0.5	1	1	1	1	1	0.5	NA	ER+/HER2- High Prolif	1	cluster2	0.5
S001438.l.r.m.c.lib.g.k.a.t	0	5.63013698630137	HER2+/ER+_ImmunAndEndoAndCyto	NodePositive	59	Pos	Pos	Pos	2	20	Her2	5	lumC	NA	1	0.5	1	1	1	1	1	1	1	0.5	NA	HER2+	1	cluster1	1
S001439.l.r.m.c.lib.g.k.a.t	0	5.64931506849315	ER+/HER2-/LN-_Endo	NodeNegative	51	Pos	Pos	Neg	2	17	LumA	3	normL	LumA	0.5	0	0.5	0.5	0	1	0	0	1	0	NA	ER+/HER2- Low Prolif	0.5	NA	0
S001440.l.r.m.c.lib.g.k.a.t	0	5.63013698630137	HER2+/ER-_ImmunAndCyto	NodeNegative	49	Neg	Neg	Pos	3	7	Normal	4	normL	Normal	0	0	0	0	0	1	1	0	0	1	NA	ER-/HER2-	0.5	cluster3	0
S001441.l.r.m.c.lib.g.k.a.t	0	5.60547945205479	ER+/HER2-/LN-_Endo	NodeNegative	64	Pos	Pos	Neg	3	15	LumA	4	lumB	LumB	1	0.5	1	1	0.5	1	1	1	1	0.5	NA	ER+/HER2- High Prolif	1	cluster3	0.5
S001442.l.r.m.c.lib.g.k.a.t	0	5.60547945205479	ER+/HER2-/LN-_Endo	NodeNegative	74	Pos	Pos	Neg	1	11	Normal	4	normL	LumA	0	0	0	0	0	0.5	1	0	1	0.5	NA	ER+/HER2- Low Prolif	0	NA	0.5
S001444.l.r.m.c.lib.g.k.a.t	0	5.64383561643836	HER2+/ER+_ImmunAndEndoAndCyto	NodeNegative	58	Pos	Pos	Pos	3	17	LumB	5	lumB	LumB	1	0.5	1	1	1	1	1	1	1	1	NA	HER2+	1	cluster2	1
S001445.l.r.m.c.lib.g.k.a.t	0	5.63013698630137	ER+/HER2-/LN+_EndoAndCyto	NodePositive	74	Pos	Pos	Neg	3	34	Normal	2	lumC	LumA	0	0.5	0	0.5	1	0.5	1	0	1	0.5	NA	ER+/HER2- Low Prolif	0.5	cluster3	0.5
S001446.l.r.m.c.lib.g.k.a.t	0	5.64109589041096	ER+/HER2-/LN+_Endo	NodePositive	64	Pos	Neg	Neg	2	15	LumA	3	normL	LumA	0	0	0	0	0	0	0	0	0	0	NA	ER+/HER2- Low Prolif	0	cluster3	0.5
S001448.l.r.m.c.lib.g.k.a.t	0	5.60547945205479	ER+/HER2-/LN-_Endo	NodeNegative	68	Pos	Pos	Neg	2	11	LumA	8	lumB	LumA	0.5	0.5	0.5	0.5	0.5	1	1	1	1	1	NA	ER+/HER2- High Prolif	1	NA	1
S001449.l.r.m.c.lib.g.k.a.t	0	5.63013698630137	ER+/HER2-/LN-_Endo	NodeNegative	45	Pos	Pos	Neg	2	19	LumA	4	lumA	LumA	0	0	0	0	0	0	1	0	1	0.5	NA	ER+/HER2- Low Prolif	0.5	cluster2	0.5
S001450.l.r.m.c.lib.g.k.a.t	0	5.78082191780822	ER+/HER2-/LN-_Endo	NodeNegative	70	Pos	Pos	Neg	3	19	LumA	7	lumB	LumA	0.5	0.5	0.5	0.5	0	0	1	0	1	0.5	NA	ER+/HER2- High Prolif	1	cluster3	0
S001453.l.r.m.c.lib.g.k.a.t	1	2.27397260273973	ER+/HER2-/LN-_Endo	NodeNegative	84	Pos	Pos	Neg	2	13	LumA	3	lumC	LumA	0.5	0	0.5	0.5	0	1	1	0	1	0	NA	ER+/HER2- Low Prolif	0.5	cluster1	0
S001454.l.r.m.c.lib.g.k.a.t	0	5.66849315068493	ER+/HER2-/LN-_Untreated	NodeNegative	68	Pos	Neg	Neg	1	9	LumA	3	normL	LumA	0	0	0	0	0	0.5	0	0	0	0	NA	ER+/HER2- Low Prolif	0	cluster1	0
S001455.l.r.m.c.lib.g.k.a.t	0	5.70958904109589	HER2+/ER+_ImmunAndEndoAndCyto	NodePositive	41	Pos	Pos	Pos	3	28	LumA	4	lumB	Her2	0.5	1	1	1	1	1	1	1	1	1	NA	ER+/HER2- High Prolif	1	cluster2	1
S001457.l.r.m2.c.lib.g.k.a.t	0	5.64383561643836	ER+/HER2-/LN+_EndoAndCyto	NodePositive	47	Pos	Pos	Neg	2	32	LumA	7	normL	LumA	0	0.5	0	0	1	0.5	1	0	1	0.5	NA	ER+/HER2- Low Prolif	0.5	cluster1	0
S001458.l.r.m.c.lib.g.k.a.t	0	5.62191780821918	ER+/HER2-/LN+_Endo	NodePositive	52	Pos	Pos	Neg	2	23	LumA	4	lumA	LumA	0.5	1	0.5	0.5	1	0.5	1	0	1	0.5	NA	ER+/HER2- High Prolif	1	cluster2	0.5
S001459.l.r.m.c.lib.g.k.a.t	1	2.2958904109589	ER+/HER2-/LN-_Untreated	NodeNegative	96	Pos	Pos	Neg	2	32	Basal	10	basL	Basal	1	1	1	1	1	1	1	1	1	1	NA	ER-/HER2-	1	cluster3	1
S001460.l.r.m.c.lib.g.k.a.t	0	5.60821917808219	NA	NA	72	Pos	Pos	Neg	2	12	LumA	7	lumA	LumA	0.5	0.5	0.5	0.5	NA	0	1	1	1	0.5	NA	ER+/HER2- High Prolif	1	cluster3	0.5
S001461.l.r.m.c.lib.g.k.a.t	0	5.63287671232877	ER+/HER2-/LN+_EndoAndCyto	NodePositive	50	Pos	Pos	Neg	3	38	Her2	6	lumB	LumB	1	1	1	1	1	1	1	1	1	1	NA	ER+/HER2- High Prolif	1	cluster3	0.5
S001463.l.r.m.c.lib.g2.k.a.t	0	5.63287671232877	NA	NA	52	Pos	Pos	Neg	2	13	LumA	9	normL	LumA	0	0	0.5	0.5	NA	1	1	0	1	0.5	NA	ER+/HER2- Low Prolif	0.5	cluster1	0
S001466.l.r.m.c.lib.g.k.a.t	0	5.62739726027397	ER+/HER2-/LN+_EndoAndCyto	NodePositive	48	Pos	Pos	Neg	3	28	Normal	9	lumC	NA	0.5	1	1	1	1	1	1	1	1	1	NA	ER+/HER2- High Prolif	0.5	cluster1	0
S001467.l.r.m.c.lib.g.k.a.t	0	5.58904109589041	ER+/HER2-/LN-_Endo	NodeNegative	56	Pos	Pos	Neg	3	24	LumA	7	lumB	LumA	0	0.5	0.5	0.5	0	0.5	1	1	1	1	NA	ER+/HER2- High Prolif	1	cluster2	1
S001468.l.r.m.c.lib.g.k.a.t	0	5.59178082191781	HER2+/ER-_ImmunAndCyto	NodePositive	63	Neg	Neg	Pos	2	22	Normal	5	lumC	Normal	0.5	1	0.5	0.5	1	1	1	0	1	1	NA	HER2+	0.5	cluster1	1
S001470.l.r.m.c.lib.g.k.a.t	0	5.58356164383562	ER+/HER2-/LN-_Endo	NodeNegative	49	Pos	Pos	Neg	2	13	Normal	4	normL	LumA	0	0	0	0	0	0	0	0	1	0	NA	ER+/HER2- Low Prolif	0	cluster1	0
S001471.l.r.m.c.lib.g.k.a.t	0	5.58630136986301	HER2+/ER+_ImmunAndEndoAndCyto	NodeNegative	49	Pos	Pos	Pos	3	17	LumA	5	normL	LumA	0	0	0	0	0	1	1	0	1	0	NA	HER2+	0	cluster1	0
S001472.l.r.m.c.lib.g2.k.a.t	0	5.56712328767123	ER+/HER2-/LN-_Untreated	NodeNegative	52	Pos	Pos	Neg	1	8	Normal	4	normL	LumA	0	0	0	0	0	1	1	0	1	0	NA	ER+/HER2- Low Prolif	0	cluster3	0
S001474.l.r.m.c.lib.g2.k.a.t	0	5.66301369863014	ER+/HER2-/LN-_Endo	NodeNegative	68	Pos	Pos	Neg	2	20	LumA	4	lumA	LumA	0	0	0	0	0	0.5	1	0	1	0.5	NA	ER+/HER2- Low Prolif	1	cluster3	0.5
S001475.l.r.m.c.lib.g.k.a.t	0	5.58630136986301	ER+/HER2-/LN+_EndoAndCyto	NodePositive	38	Pos	Pos	Neg	2	42	LumA	8	lumA	LumA	0	0.5	0	0	0.5	0	1	0	0	0.5	NA	ER+/HER2- Low Prolif	1	cluster2	0.5
S001476.l.r.m.c.lib.g.k.a.t	0	5.66301369863014	ER+/HER2-/LN-_Untreated	NodeNegative	69	Pos	Pos	Neg	1	6	Normal	4	normL	LumA	0	0	0	0	0	0	0	0	1	0	NA	ER+/HER2- Low Prolif	0	cluster3	0
S001477.l.r.m.c.lib.g.k.a.t	0	5.58904109589041	HER2+/ER+_ImmunAndEndoAndCyto	NodeNegative	47	Pos	Neg	Pos	3	29	Her2	5	mApo	Her2	1	1	1	1	1	1	1	1	1	1	NA	HER2+	1	cluster2	1
S001478.l.r.m.c.lib.g.k.a.t	0	5.56712328767123	ER+/HER2-/LN-_Endo	NodeNegative	46	Pos	Pos	Neg	1	13	LumA	4	lumA	LumA	0	0	0	0	0	0.5	0	0	0	0	NA	ER+/HER2- Low Prolif	0.5	NA	0
S001479.l.r.m.c.lib.g.k.a.t	0	5.58904109589041	HER2+/ER+_ImmunAndEndoAndCyto	NodePositive	68	Pos	Neg	Pos	3	13	Her2	5	mApo	Her2	1	1	1	1	1	1	1	1	1	1	NA	HER2+	1	cluster2	1
S001480.l.r.m.c.lib.g.k.a.t	0	5.64931506849315	ER+/HER2-/LN-_Endo	NodeNegative	73	Pos	Neg	Neg	1	11	LumA	3	normL	LumA	0	0	0	0	0	1	0	0	0	0	NA	ER+/HER2- Low Prolif	0	cluster2	0.5
S001481.l.r.m.c.lib.g.k.a.t	0	5.58630136986301	HER2+/ER-_ImmunAndCyto	NodePositive	66	Neg	Neg	Pos	3	12	Her2	5	mApo	Her2	1	1	1	1	1	1	1	1	1	0.5	NA	HER2+	0.5	cluster2	1
S001483.l.r.m.c.lib.g.k.a.t	0	5.56712328767123	ER+/HER2-/LN-_Endo	NodeNegative	72	Pos	Pos	Neg	2	10	LumA	7	lumA	LumA	0	0	0.5	0	0	0	0	0	1	0	NA	ER+/HER2- Low Prolif	0	cluster1	0.5
S001484.l.r.m.c.lib.g.k.a.t	1	2.7041095890411	ER+/HER2-/LN+_Endo	NodePositive	81	Pos	Pos	Neg	3	29	Her2	3	lumC	Her2	1	1	1	1	1	1	1	1	1	0.5	NA	ER-/HER2-	0	cluster1	0
S001485.l.r.m.c.lib.g.k.a.t	0	5.60821917808219	TNBC_Cyto	NodePositive	51	Neg	Neg	Neg	3	24	Basal	10	basL	Basal	1	1	1	1	1	1	1	1	1	1	BL2	ER-/HER2-	0.5	cluster2	1
S001486.l.r.m.c.lib.g.k.a.t	0	5.73150684931507	ER+/HER2-/LN+_EndoAndCyto	NodePositive	48	Pos	Pos	Neg	2	10	LumA	2	lumA	LumA	0	0	0	0	0.5	0	0	0	1	0.5	NA	ER+/HER2- Low Prolif	1	cluster2	1
S001487.l.r.m.c.lib.g.k.a.t	0	5.58356164383562	ER+/HER2-/LN-_Endo	NodeNegative	48	Pos	Pos	Neg	2	14	LumA	4	normL	LumA	0	0	0	0	0	0	0	0	1	0	NA	ER+/HER2- Low Prolif	0.5	cluster1	0
S001488.l.r.m.c.lib.g.k.a.t	0	5.60547945205479	ER+/HER2-/LN-_Endo	NodeNegative	71	Pos	Pos	Neg	3	11	LumB	8	lumA	LumB	0.5	0.5	1	0.5	1	0	1	1	1	1	NA	ER+/HER2- High Prolif	1	cluster2	1
S001489.l.r.m.c.lib.g.k.a.t	0	5.56986301369863	ER+/HER2-/LN-_Endo	NodeNegative	70	Pos	Pos	Neg	2	25	LumA	7	lumA	LumB	0.5	1	1	1	1	0	0	1	1	1	NA	ER+/HER2- High Prolif	1	cluster2	0
S001490.l.r.m.c.lib.g.k.a.t	1	1.14794520547945	ER+/HER2-/LN-_Endo	NodeNegative	77	Pos	Pos	Neg	2	18	LumA	3	normL	LumA	0.5	0.5	0.5	0.5	0.5	1	0	1	1	0.5	NA	ER+/HER2- Low Prolif	0.5	cluster2	0
S001491.l.r.m.c.lib.g.k.a.t	0	5.55068493150685	ER+/HER2-/LN-_Endo	NodeNegative	69	Pos	Pos	Neg	1	11	LumA	9	normL	LumA	0.5	0	0	0	0	0.5	1	0	1	0.5	NA	ER+/HER2- Low Prolif	0.5	cluster3	0
S001492.l.r.m.c.lib.g.k.a.t	0	5.60547945205479	ER+/HER2-/LN-_Untreated	NodeNegative	66	Pos	Neg	Neg	1	9	Normal	3	normL	LumA	0	0	0	0	0	1	0	0	0	0	NA	ER+/HER2- Low Prolif	0	cluster1	0
S001493.l.r.m.c.lib.g.k.a.t	0	5.58904109589041	ER+/HER2-/LN-_Endo	NodeNegative	69	Pos	Neg	Neg	1	15	LumA	7	lumA	LumA	0	0	0	0	0	1	0	0	0	0	NA	ER+/HER2- Low Prolif	0	cluster1	0.5
S001494.l.r.m.c.lib.g.k.a.t	0	5.58630136986301	ER+/HER2-/LN-_Endo	NodeNegative	73	Pos	Pos	Neg	3	11	LumB	4	lumB	LumB	1	0.5	1	1	1	1	1	1	1	1	NA	ER+/HER2- High Prolif	1	cluster3	0.5
S001495.l.r.m.c.lib.g.k.a.t	0	5.55616438356164	ER+/HER2-/LN+_Endo	NodePositive	53	Pos	Pos	Neg	2	25	LumB	8	lumA	LumB	0.5	1	0.5	0.5	1	0	1	1	1	1	NA	ER+/HER2- High Prolif	1	cluster2	1
S001496.l.r.m.c.lib.g.k.a.t	0	5.58630136986301	ER+/HER2-/LN-_Endo	NodeNegative	64	Pos	Pos	Neg	2	14	LumA	8	lumA	LumB	0.5	0.5	0.5	0.5	0.5	0	1	1	1	1	NA	ER+/HER2- High Prolif	1	NA	1
S001497.l.r.m.c.lib.g.k.a.t	0	5.53150684931507	ER+/HER2-/LN+_Endo	NodePositive	72	Pos	Pos	Neg	2	17	LumA	7	lumA	LumB	0.5	0.5	0.5	0.5	1	1	1	1	1	1	NA	ER+/HER2- High Prolif	1	cluster2	1
S001498.l.r.m2.c.lib.g.k.a.t	0	5.66849315068493	NA	NodePositive	86	Neg	Neg	Pos	3	25	Her2	5	lumC	Her2	1	1	1	1	1	1	1	1	1	1	NA	HER2+	0.5	cluster2	1
S001499.l.r.m.c.lib.g.k.a.t	0	5.58630136986301	ER+/HER2-/LN-_Endo	NodeNegative	71	Pos	Neg	Neg	2	11	LumA	3	normL	LumA	0.5	0	0	0	0	1	0	0	1	0	NA	ER+/HER2- Low Prolif	0	cluster1	0
S001500.l.r.m.c.lib.g.k.a.t	0	5.56438356164384	ER+/HER2-/LN-_Endo	NodeNegative	35	Pos	Neg	Neg	2	7	LumA	6	lumB	LumA	0.5	0.5	0.5	0.5	0.5	1	1	1	1	1	NA	ER+/HER2- High Prolif	1	cluster1	0.5
S001501.l.r.m.c.lib.g.k.a.t	0	5.54794520547945	ER+/HER2-/LN+_Endo	NodePositive	53	Pos	Pos	Neg	2	55	Normal	4	normL	LumA	0	0.5	0	0	0	0	0	0	0	0	NA	ER+/HER2- Low Prolif	0	cluster3	0
S001503.l.r.m.c.lib.g.k.a.t	0	5.53150684931507	ER+/HER2-/LN+_EndoAndCyto	NodePositive	46	Pos	Pos	Neg	2	22	Normal	4	lumC	Normal	0.5	0.5	0.5	0.5	1	1	1	1	1	0	NA	ER-/HER2-	0	cluster1	0
S001504.l.r.m.c.lib.g.k.a.t	0	5.70958904109589	ER+/HER2-/LN-_Untreated	NodeNegative	64	Pos	Neg	Neg	1	7	LumA	8	normL	LumA	0	0	0	0	0	0.5	0	0	0	0	NA	ER+/HER2- Low Prolif	0	NA	0
S001505.l.r.m.c.lib.g.k.a.t	0	5.57534246575342	NA	NodeNegative	44	Neg	Neg	Neg	3	11	LumA	8	normL	LumA	0	0	0	0	0	0	0	0	1	0.5	LAR	ER+/HER2- Low Prolif	0.5	cluster1	0.5
S001506.l.r.m.c.lib.g.k.a.t	0	5.53698630136986	TNBC_Cyto	NodeNegative	63	Neg	Neg	Neg	3	11	Basal	10	basL	Basal	1	1	1	1	0.5	1	1	1	1	1	UNS	ER-/HER2-	0.5	cluster2	0.5
S001507.l.r.m.c.lib.g.k.a.t	1	2.0986301369863	ER+/HER2-/LN-_Endo	NodeNegative	83	Pos	Pos	Neg	3	30	LumB	9	lumC	LumB	1	1	1	1	1	1	1	1	1	1	NA	ER+/HER2- High Prolif	1	cluster3	0
S001508.l.r.m.c.lib.g.k.a.t	0	5.56986301369863	ER+/HER2-/LN-_EndoAndCyto	NodeNegative	47	Pos	Pos	Neg	2	23	LumA	3	lumA	LumA	0	0.5	0	0	0	0.5	0	0	1	0	NA	ER+/HER2- Low Prolif	0	cluster2	0
S001509.l.r.m.c.lib.g.k.a.t	0	5.53424657534247	ER+/HER2-/LN-_Endo	NodeNegative	72	Pos	Pos	Neg	2	36	Normal	3	normL	Normal	0	0.5	0	0	0	0.5	1	0	0	0	NA	ER+/HER2- Low Prolif	0	cluster3	0
S001510.l.r.m.c.lib.g.k.a.t	0	5.52876712328767	ER+/HER2-/LN+_EndoAndCyto	NodePositive	52	Pos	Pos	Neg	2	12	Her2	4	lumC	LumB	1	1	1	1	1	1	1	1	1	0	NA	ER-/HER2-	0.5	cluster3	0
S001511.l.r.m.c.lib.g.k.a.t	0	5.58630136986301	ER+/HER2-/LN+_EndoAndCyto	NodePositive	47	Pos	Pos	Neg	3	24	LumB	2	lumB	LumB	1	1	1	1	1	1	1	1	1	1	NA	ER+/HER2- High Prolif	1	cluster3	0
S001512.l.r.m.c.lib.g.k.a.t	0	5.53698630136986	ER+/HER2-/LN-_Untreated	NodeNegative	64	Pos	Pos	Neg	1	10	Normal	4	normL	LumA	0	0	0	0	0	1	1	0	1	0	NA	ER+/HER2- Low Prolif	0	cluster1	0
S001513.l.r.m.c.lib.g.k.a.t	0	5.58904109589041	ER+/HER2-/LN-_Endo	NodeNegative	70	Pos	Pos	Neg	2	10	LumA	9	lumB	LumB	0.5	0.5	0.5	0.5	0.5	0.5	1	0	1	1	NA	ER+/HER2- High Prolif	1	cluster2	1
S001515.l.r.m.c.lib.g.k.a.t	0	5.58904109589041	ER+/HER2-/LN-_Endo	NodeNegative	51	Pos	Pos	Neg	2	15	Normal	4	normL	LumA	0	0	0	0	0	0.5	0	0	1	0	NA	ER+/HER2- Low Prolif	0	cluster3	0
S001516.l.r.m.c.lib.g.k.a.t	0	5.55616438356164	ER+/HER2-/LN-_Endo	NodeNegative	48	Pos	Pos	Neg	1	19	Normal	4	normL	LumA	0	0	0	0	0	1	0	0	1	0	NA	ER+/HER2- Low Prolif	0	cluster1	0
S001517.l.r.m.c.lib.g.k.a.t	0	5.59452054794521	ER+/HER2-/LN-_Endo	NodeNegative	58	Pos	Pos	Neg	3	11	LumA	7	lumA	LumA	0.5	0.5	0.5	0.5	0.5	0	0	0	1	0.5	NA	ER+/HER2- High Prolif	1	cluster2	1
S001518.l.r.m.c.lib.g.k.a.t	0	5.55342465753425	ER+/HER2-/LN-_Endo	NodeNegative	73	Pos	Pos	Neg	2	9	LumA	7	normL	LumA	0.5	0	0.5	0.5	0	0	1	0	1	0.5	NA	ER+/HER2- High Prolif	1	cluster2	0.5
S001519.l.r.m.c.lib.g.k.a.t	0	5.52876712328767	ER+/HER2-/LN-_EndoAndCyto	NodeNegative	48	Pos	Pos	Neg	3	13	Normal	1	lumC	Normal	0.5	0.5	0.5	0.5	0	1	1	1	1	0.5	NA	ER+/HER2- Low Prolif	1	cluster1	0
S001520.l.r.m2.c.lib.g.k.a.t	0	5.52876712328767	ER+/HER2-/LN-_EndoAndCyto	NodeNegative	62	Pos	Neg	Neg	2	11	LumA	9	lumB	LumB	0.5	0.5	0.5	0.5	0.5	1	1	1	1	1	NA	ER+/HER2- High Prolif	1	cluster3	1
S001521.l.r.m.c.lib.g.k.a.t	0	5.59452054794521	ER+/HER2-/LN-_Endo	NodeNegative	59	Pos	Pos	Neg	2	14	LumB	9	lumB	LumB	1	0.5	1	1	0.5	0	1	1	1	1	NA	ER+/HER2- High Prolif	1	cluster3	0.5
S001522.l.r.m.c.lib.g.k.a.t	0	5.57534246575342	ER+/HER2-/LN-_Endo	NodeNegative	58	Pos	Pos	Neg	2	20	LumA	3	lumC	LumA	0.5	0	0.5	0.5	0	1	1	0	1	0.5	NA	ER+/HER2- Low Prolif	0.5	cluster2	0
S001523.l.r.m.c.lib.g.k.a.t	1	4.30684931506849	TNBC_Cyto	NodePositive	33	Neg	Neg	Neg	3	12	Basal	10	basL	Basal	1	1	1	1	1	1	1	1	1	1	BL1	ER-/HER2-	0.5	cluster2	1
S001524.l.r.m.c.lib.g.k.a.t	0	5.58904109589041	TNBC_Cyto	NodeNegative	64	Neg	Neg	Neg	3	14	Basal	10	basL	Basal	1	1	1	1	1	1	1	1	1	1	IM	ER-/HER2-	1	cluster3	0.5
S001525.l.r.m.c.lib.g.k.a.t	0	5.53150684931507	ER+/HER2-/LN-_Endo	NodeNegative	77	Pos	Pos	Neg	1	18	LumA	7	lumA	LumB	0.5	0.5	0.5	0.5	0.5	0	0	0	1	0.5	NA	ER+/HER2- High Prolif	0.5	cluster2	1
S001526.l.r.m.c.lib.g.k.a.t	0	5.52876712328767	ER+/HER2-/LN-_Endo	NodeNegative	68	Pos	Pos	Neg	2	6	LumA	3	lumA	LumA	0	0	0	0	0	0	0	0	1	0	NA	ER+/HER2- Low Prolif	0	NA	0.5
S001527.l.r.m.c.lib.g.k.a.t	0	5.55616438356164	HER2+/ER+_ImmunAndEndoAndCyto	NodePositive	75	Pos	Neg	Pos	2	6	LumB	9	lumB	LumB	1	0.5	1	1	1	1	1	1	1	1	NA	ER+/HER2- High Prolif	1	cluster3	0.5
S001529.l.r.m.c.lib.g.k.a.t	0	5.50958904109589	ER+/HER2-/LN+_Endo	NodePositive	54	Pos	Pos	Neg	2	24	LumA	8	lumA	LumA	0.5	0.5	0.5	0.5	1	0.5	1	1	1	1	NA	ER+/HER2- High Prolif	1	cluster1	0
S001531.l.r.m.c.lib.g.k.a.t	0	5.56986301369863	NA	NodePositive	60	Pos	Neg	Neg	3	10	LumB	6	lumB	LumB	1	0.5	1	1	1	1	1	1	1	1	NA	ER+/HER2- High Prolif	1	cluster3	1
S001532.l.r.m.c.lib.g.k.a.t	0	5.56986301369863	HER2+/ER-_ImmunAndCyto	NodePositive	62	Neg	Neg	Pos	3	23	Basal	4	mApo	Her2	1	1	1	1	1	1	1	1	1	0.5	NA	HER2+	0.5	cluster1	0.5
S001534.l.r.m.c.lib.g.k.a.t	0	5.58904109589041	ER+/HER2-/LN-_EndoAndCyto	NodeNegative	64	Pos	Neg	Neg	3	NA	Basal	10	basL	Basal	1	1	1	1	1	1	1	1	1	0	NA	ER-/HER2-	1	cluster3	1
S001535.l.r.m.c.lib.g.k.a.t	0	5.52876712328767	ER+/HER2-/LN+_Endo	NodePositive	68	Pos	Neg	Neg	2	34	LumA	6	lumC	Normal	0.5	1	0.5	0.5	0.5	1	1	0	1	0.5	NA	ER+/HER2- High Prolif	0.5	cluster3	0.5
S001536.l.r.m.c.lib.g.k.a.t	1	4.6958904109589	ER+/HER2-/LN+_Endo	NodePositive	68	Pos	Pos	Neg	3	32	LumB	8	lumA	LumB	1	1	1	1	1	0.5	1	1	1	1	NA	ER+/HER2- High Prolif	1	cluster2	1
S001537.l.r.m.c.lib.g.k.a.t	0	5.53698630136986	ER+/HER2-/LN-_Endo	NodeNegative	50	Pos	Pos	Neg	2	18	LumA	8	normL	LumA	0	0	0	0	0	0.5	1	0	1	0.5	NA	ER+/HER2- Low Prolif	0	cluster2	0.5
S001539.l.r.m.c.lib.g.k.a.t	0	5.52876712328767	ER+/HER2-/LN-_Endo	NodeNegative	51	Pos	Pos	Neg	2	18	LumA	4	lumA	LumB	1	0.5	1	1	1	0	1	1	1	0.5	NA	ER+/HER2- High Prolif	0.5	cluster2	0.5
S001540.l.r.m.c.lib.g.k.a.t	0	5.54794520547945	ER+/HER2-/LN-_Endo	NodeNegative	68	Pos	Pos	Neg	1	13	Normal	4	normL	LumA	0	0	0	0	0	1	0	0	0	0	NA	ER+/HER2- Low Prolif	0	cluster3	0
S001542.l.r.m.c.lib.g.k.a.t	0	5.56986301369863	ER+/HER2-/LN-_Untreated	NodeNegative	69	Pos	Pos	Neg	1	6	LumA	3	lumA	LumA	0.5	0	0.5	0.5	0	0	0	0	1	0	NA	ER+/HER2- Low Prolif	0	cluster3	0.5
S001544.l.r.m.c.lib.g.k.a.t	1	0.602739726027397	NA	NA	70	Pos	Pos	Pos	3	15	Her2	5	mApo	Her2	1	1	1	1	NA	1	1	1	1	0	NA	HER2+	1	cluster2	1
S001545.l.r.m.c.lib.g.k.a.t	0	5.51506849315069	ER+/HER2-/LN-_Endo	NodeNegative	68	Pos	Pos	Neg	3	11	Her2	4	lumC	LumB	1	1	1	1	1	1	1	1	1	0.5	NA	ER-/HER2-	1	cluster1	1
S001546.l.r.m.c.lib.g.k.a.t	1	4.58082191780822	NA	NodeNegative	81	NA	NA	Neg	2	38	LumA	9	lumC	NA	0.5	1	0.5	0.5	0.5	0.5	1	0	1	0.5	NA	ER+/HER2- High Prolif	NA	cluster3	0.5
S001547.l.r.m.c.lib.g.k.a.t	0	5.55342465753425	ER+/HER2-/LN+_EndoAndCyto	NodePositive	60	Pos	Pos	Neg	3	23	LumA	8	lumA	LumB	1	1	1	1	1	1	1	1	1	1	NA	ER+/HER2- High Prolif	1	cluster3	0.5
S001548.l.r.m.c.lib.g.k.a.t	0	5.53150684931507	ER+/HER2-/LN-_Endo	NodeNegative	63	Pos	Pos	Neg	2	11	LumA	4	lumA	LumA	0	0	0	0	0	0	1	0	0	0	NA	ER+/HER2- Low Prolif	0	cluster3	0
S001549.l.r.m.c.lib.g.k.a.t	0	5.55342465753425	ER+/HER2-/LN+_Endo	NodePositive	58	Pos	Pos	Neg	2	17	LumA	8	normL	LumA	0.5	0.5	0.5	0.5	1	0.5	0	1	1	0.5	NA	ER+/HER2- High Prolif	1	cluster2	0
S001550.l.r.m.c.lib.g.k.a.t	0	5.53424657534247	ER+/HER2-/LN-_EndoAndCyto	NodeNegative	60	Pos	Pos	Neg	3	13	LumB	1	lumB	LumB	1	0.5	1	1	1	1	1	1	1	1	NA	ER+/HER2- High Prolif	1	cluster3	0.5
S001551.l.r.m.c.lib.g.k.a.t	0	5.54794520547945	ER+/HER2-/LN+_Endo	NodePositive	71	Pos	Pos	Neg	2	22	LumA	7	normL	LumA	0.5	0.5	0.5	0.5	0.5	0.5	0	0	1	0	NA	ER+/HER2- Low Prolif	0.5	cluster2	0.5
S001552.l.r.m.c.lib.g.k.a.t	0	5.51232876712329	ER+/HER2-/LN-_Endo	NodeNegative	58	Pos	Pos	Neg	1	11	Normal	4	normL	Normal	0	0	0	0	0	1	1	0	1	1	NA	ER-/HER2-	0	cluster3	0
S001554.l.r.m.c.lib.g.k.a.t	0	5.52602739726027	TNBC_Untreated	NodeNegative	80	Neg	Neg	Neg	3	23	Basal	9	basL	Basal	1	1	1	1	1	1	1	1	1	1	BL1	ER-/HER2-	0.5	cluster3	0.5
S001555.l.r.m.c.lib.g.k.a.t	0	5.50958904109589	TNBC_Cyto	NodeNegative	59	Neg	Neg	Neg	3	21	Basal	10	basL	Basal	1	1	1	1	1	1	1	1	1	1	BL1	ER-/HER2-	0.5	cluster3	1
S001556.l.r.m.c.lib.g.k.a.t	1	3.55068493150685	TNBC_Cyto	NodePositive	66	Neg	Neg	Neg	3	9	Normal	4	mApo	Her2	1	0.5	0.5	1	1	1	1	0	1	0.5	MSL	ER-/HER2-	0.5	cluster1	0
S001558.l.r.m.c.lib.g.k.a.t	0	5.47945205479452	ER+/HER2-/LN-_Endo	NodeNegative	59	Pos	Pos	Neg	1	10	Her2	5	lumC	Her2	1	1	1	1	1	1	1	1	1	1	NA	ER+/HER2- High Prolif	1	cluster2	0.5
S001559.l.r.m.c.lib.g.k.a.t	0	5.49041095890411	ER+/HER2-/LN+_EndoAndCyto	NodePositive	49	Pos	Pos	Neg	3	40	LumA	3	normL	LumA	0	0.5	0	0	1	0.5	0	0	0	0	NA	ER+/HER2- Low Prolif	0	cluster1	0
S001560.l.r.m.c.lib.g.k.a.t	0	5.53150684931507	ER+/HER2-/LN+_EndoAndCyto	NodePositive	46	Pos	Neg	Neg	1	14	Normal	3	normL	LumA	0	0	0	0	0	0.5	0	0	0	0	NA	ER+/HER2- Low Prolif	0	cluster3	0
S001561.l.r.m.c.lib.g.k.a.t	0	5.55068493150685	ER+/HER2-/LN-_Endo	NodeNegative	65	Pos	Pos	Neg	2	15	LumB	7	lumA	LumB	0.5	0.5	1	0.5	1	0	1	1	1	1	NA	ER+/HER2- High Prolif	0.5	cluster2	1
S001562.l.r.m.c.lib.g.k.a.t	0	5.53424657534247	ER+/HER2-/LN+_Endo	NodePositive	65	Pos	Pos	Neg	1	10	LumA	4	normL	LumA	0	0	0	0	0	0.5	0	0	0	0	NA	ER+/HER2- Low Prolif	0.5	cluster3	0.5
S001563.l.r.m.c.lib.g.k.a.t	0	5.55342465753425	ER+/HER2-/LN-_Endo	NodeNegative	72	Pos	Pos	Neg	1	7	Normal	3	normL	LumA	0	0	0	0	0	0.5	0	0	1	0	NA	ER+/HER2- Low Prolif	0	cluster2	0.5
S001564.l.r.m.c.lib.g.k.a.t	0	5.55068493150685	HER2+/ER+_ImmunAndEndoAndCyto	NodePositive	42	Pos	Pos	Pos	3	12	LumA	7	lumC	LumA	0.5	0.5	0.5	0.5	1	1	1	1	1	0.5	NA	HER2+	1	cluster2	0.5
S001566.l.r.m.c.lib.g.k.a.t	0	5.49315068493151	ER+/HER2-/LN-_Untreated	NodeNegative	62	Pos	Pos	Neg	1	10	LumA	4	normL	LumA	0	0	0	0	0	1	0	0	1	0	NA	ER+/HER2- Low Prolif	0	cluster2	0
S001567.l.r.m.c.lib.g.k.a.t	0	5.49041095890411	NA	NodeNegative	66	Pos	Pos	Neg	2	9	LumA	3	normL	LumA	0.5	0	0.5	0.5	0	0.5	0	0	0	0	NA	ER+/HER2- Low Prolif	0	cluster1	0
S001568.l.r.m.c.lib.g.k.a.t	1	3.43013698630137	ER+/HER2-/LN+_Endo	NodePositive	95	Pos	Pos	Neg	2	53	LumA	1	lumA	LumA	0.5	0.5	0.5	0.5	1	0.5	1	1	1	0.5	NA	ER+/HER2- High Prolif	1	cluster1	0
S001569.l.r.m.c.lib.g.k.a.t	0	5.55068493150685	NA	NodeNegative	68	Pos	Neg	NA	2	18	LumB	9	lumB	LumB	0.5	0.5	0.5	0.5	0.5	0	1	1	1	1	NA	ER+/HER2- High Prolif	1	cluster3	1
S001570.l.r.m.c.lib.g.k.a.t	0	5.53424657534247	HER2+/ER+_ImmunAndEndoAndCyto	NodePositive	60	Pos	Pos	Pos	3	30	Her2	5	lumC	LumB	1	1	1	1	1	1	1	1	1	1	NA	HER2+	1	cluster2	0.5
S001573.l.r.m.c.lib.g.k.a.t	0	5.53424657534247	ER+/HER2-/LN-_Endo	NodeNegative	69	Pos	Pos	Neg	1	25	Normal	3	normL	LumA	0	0.5	0	0	0	0	0	0	0	0	NA	ER+/HER2- Low Prolif	0	cluster1	0
S001574.l.r.m.c.lib.g.k.a.t	0	5.53150684931507	ER+/HER2-/LN-_Untreated	NodeNegative	64	Pos	Pos	Neg	2	6	Normal	3	lumA	LumA	0	0	0	0	0	0.5	1	0	0	0	NA	ER+/HER2- Low Prolif	0	cluster3	0
S001575.l.r.m.c.lib.g.k.a.t	0	5.50684931506849	ER+/HER2-/LN-_Endo	NodeNegative	57	Pos	Pos	Neg	3	15	LumA	4	lumA	LumB	0.5	0.5	0.5	0.5	0.5	0	1	0	1	0.5	NA	ER+/HER2- High Prolif	1	NA	1
S001576.l.r.m.c.lib.g.k.a.t	0	5.52876712328767	ER+/HER2-/LN-_Untreated	NodeNegative	50	Pos	Pos	Neg	2	9	Normal	4	normL	Normal	0	0	0	0	0	0	0	0	1	0	NA	ER+/HER2- Low Prolif	0	cluster1	0
S001579.l.r.m.c.lib.g.k.a.t	0	5.47671232876712	ER+/HER2-/LN-_Endo	NodeNegative	74	Pos	Pos	Neg	2	42	LumA	3	normL	LumA	0	0.5	0	0	0	0.5	1	0	1	0.5	NA	ER+/HER2- Low Prolif	0	cluster3	0.5
S001580.l.r.m.c.lib.g.k.a.t	0	5.49315068493151	ER+/HER2-/LN-_Endo	NodeNegative	67	Pos	Pos	Neg	2	14	LumA	8	lumA	LumA	0	0	0	0	0	0	0	0	0	0.5	NA	ER+/HER2- Low Prolif	0.5	NA	1
S001581.l.r.m.c.lib.g.k.a.t	0	5.49041095890411	ER+/HER2-/LN+_EndoAndCyto	NodePositive	61	Pos	Pos	Neg	3	23	Her2	6	lumB	LumB	1	1	1	1	1	1	1	1	1	1	NA	ER+/HER2- High Prolif	1	cluster3	0.5
S001582.l.r.m.c.lib.g.k.a.t	0	5.49041095890411	ER+/HER2-/LN-_Endo	NodeNegative	56	Pos	Pos	Neg	2	12	Normal	3	normL	LumA	0	0	0	0	0	1	0	0	0	0	NA	ER+/HER2- Low Prolif	0	cluster1	0
S001583.l.r.m.c.lib.g.k.a.t	0	5.49315068493151	NA	NodeNegative	63	NA	NA	Neg	2	19	LumA	8	normL	LumA	0	0	0	0	0	0.5	0	0	1	0	NA	ER+/HER2- Low Prolif	NA	cluster1	0
S001584.l.r.m.c.lib.g.k.a.t	0	5.45205479452055	ER+/HER2-/LN-_EndoAndCyto	NodeNegative	62	Pos	NA	Neg	3	16	LumA	8	lumB	LumB	0.5	0.5	0.5	0.5	0.5	1	1	1	1	1	NA	ER+/HER2- High Prolif	1	cluster2	1
S001585.l.r.m.c.lib.g.k.a.t	0	5.55342465753425	ER+/HER2-/LN-_Endo	NodeNegative	81	Pos	Pos	Neg	1	15	LumA	8	normL	LumA	0	0	0	0	0	0	0	0	1	0	NA	ER+/HER2- Low Prolif	0	cluster2	0
S001586.l.r.m.c.lib.g.k.a.t	0	5.54520547945206	ER+/HER2-/LN-_Endo	NodeNegative	78	Pos	Pos	Neg	2	20	Normal	7	lumB	NA	0.5	0.5	0.5	0.5	0.5	1	1	1	1	1	NA	ER+/HER2- High Prolif	1	cluster3	0.5
S001587.l.r.m.c.lib.g.k.a.t	0	5.54794520547945	HER2+/ER-_ImmunAndCyto	NodePositive	54	Neg	Neg	Pos	3	20	Her2	5	mApo	Her2	1	1	1	1	1	1	1	1	1	0.5	NA	HER2+	0	cluster2	1
S001588.l.r.m.c.lib.g.k.a.t	0	5.59178082191781	ER+/HER2-/LN+_Endo	NodePositive	57	Pos	Pos	Neg	1	11	LumA	7	normL	LumA	0	0	0	0	0	0	0	0	0	0	NA	ER+/HER2- Low Prolif	0	cluster1	0
S001589.l.r.m.c.lib.g.k.a.t	0	5.53698630136986	ER+/HER2-/LN-_Endo	NodeNegative	66	Pos	Neg	Neg	2	20	LumB	3	lumA	LumB	1	1	1	1	1	1	1	1	1	1	NA	ER+/HER2- High Prolif	1	cluster2	0.5
S001590.l.r.m.c.lib.g.k.a.t	0	5.49315068493151	ER+/HER2-/LN+_Endo	NodePositive	71	Pos	Pos	Neg	3	25	LumA	1	lumC	NA	0.5	1	0.5	1	1	1	1	1	1	1	NA	ER+/HER2- High Prolif	0.5	cluster3	0
S001591.l.r.m.c.lib.g.k.a.t	0	5.49315068493151	ER+/HER2-/LN-_Untreated	NodeNegative	53	Pos	Pos	Neg	1	10	Normal	4	normL	LumA	0	0	0	0	0	0.5	0	0	0	0	NA	ER+/HER2- Low Prolif	0	cluster1	0.5
S001596.l.r.m.c.lib.g.k.a.t	1	2.6027397260274	ER+/HER2-/LN-_Endo	NodeNegative	78	Pos	Neg	Neg	3	30	Her2	4	lumC	Her2	1	1	1	1	1	1	1	1	1	1	NA	ER+/HER2- High Prolif	1	cluster2	1
S001597.l.r.m.c.lib.g.k.a.t	0	5.54794520547945	ER+/HER2-/LN-_Endo	NodeNegative	63	Pos	Pos	Neg	2	15	Normal	4	lumC	Basal	0.5	0.5	0.5	0.5	0	1	1	0	1	1	NA	ER-/HER2-	0	cluster3	0
S001598.l.r.m.c.lib.g.k.a.t	1	3.28493150684932	ER+/HER2-/LN-_Endo	NodeNegative	66	Pos	Pos	Neg	3	21	LumB	2	lumA	LumB	1	1	1	1	1	1	1	1	1	1	NA	ER+/HER2- High Prolif	1	cluster3	0.5
S001599.l.r.m.c.lib.g.k.a.t	0	5.50958904109589	ER+/HER2-/LN+_Endo	NodePositive	68	Pos	Pos	Neg	1	15	LumA	3	normL	LumA	0	0	0	0	0	0	0	0	1	0	NA	ER+/HER2- Low Prolif	0	cluster1	0
S001600.l.r.m.c.lib.g.k.a.t	1	4.61369863013699	ER+/HER2-/LN+_EndoAndCyto	NodePositive	66	Pos	Pos	Neg	2	35	LumA	8	lumC	NA	0.5	1	0.5	0.5	1	0.5	1	1	1	0.5	NA	ER+/HER2- High Prolif	0.5	cluster2	0
S001601.l.r.m.c.lib.g.k.a.t	0	5.49315068493151	ER+/HER2-/LN-_Endo	NodeNegative	73	Pos	Pos	Neg	3	11	LumA	8	lumA	LumB	0.5	0.5	0.5	0.5	0.5	0	1	0	1	0.5	NA	ER+/HER2- High Prolif	0.5	cluster2	0.5
S001602.l.r.m.c.lib.g.k.a.t	0	5.47945205479452	ER+/HER2-/LN-_Endo	NodeNegative	46	Pos	Neg	Neg	1	12	LumA	4	normL	LumA	0	0	0	0	0	1	0	0	0	0	NA	ER+/HER2- Low Prolif	0	cluster1	0
S001604.l.r.m.c.lib.g.k.a.t	0	5.4986301369863	ER+/HER2-/LN-_Endo	NodeNegative	53	Pos	Pos	Neg	1	12	LumA	3	normL	LumA	0	0	0	0	0	0	0	0	1	0	NA	ER+/HER2- Low Prolif	0	cluster1	0
S001605.l.r.m.c.lib.g.k.a.t	0	5.49041095890411	NA	NodeNegative	67	Pos	Pos	NA	2	5	LumA	8	lumA	LumA	0	0	0	0	0	0	1	0	0	0.5	NA	ER+/HER2- Low Prolif	0	cluster2	1
S001606.l.r.m.c.lib.g.k.a.t	0	5.49315068493151	ER+/HER2-/LN+_Endo	NodePositive	80	Pos	Pos	Neg	2	19	LumA	2	lumA	LumA	0.5	0.5	0.5	0.5	1	1	1	1	1	1	NA	ER+/HER2- High Prolif	0.5	cluster3	1
S001609.l.r.m.c.lib.g.k.a.t	0	5.43561643835616	TNBC_Cyto	NodeNegative	44	Neg	Neg	Neg	3	22	Basal	10	basL	Basal	1	1	1	1	1	1	1	1	1	0.5	IM	ER-/HER2-	0	cluster3	1
S001612.l.r.m.c.lib.g.k.a.t	0	5.51780821917808	HER2+/ER+_ImmunAndEndoAndCyto	NodePositive	46	Pos	Pos	Pos	3	12	Her2	5	lumC	Her2	1	1	1	1	1	1	1	1	1	0	NA	HER2+	1	cluster2	1
S001614.l.r.m.c.lib.g.k.a.t	0	5.49315068493151	ER+/HER2-/LN+_Endo	NodePositive	62	Pos	Pos	Neg	1	11	LumA	3	lumA	LumA	0	0	0	0	0	1	0	0	1	0	NA	ER+/HER2- Low Prolif	0.5	cluster2	0.5
S001615.l.r.m.c.lib.g.k.a.t	0	5.49315068493151	ER+/HER2-/LN-_Endo	NodeNegative	74	Pos	Pos	Neg	3	20	LumB	4	lumA	LumB	0.5	0.5	0.5	0.5	0.5	0.5	1	0	1	0.5	NA	ER+/HER2- High Prolif	0.5	cluster2	0.5
S001616.l.r.m.c.lib.g.k.a.t	0	5.50958904109589	ER+/HER2-/LN-_Endo	NodeNegative	56	Pos	Neg	Neg	3	11	LumA	1	lumB	NA	0.5	0.5	0.5	0.5	0.5	1	1	1	1	1	NA	ER+/HER2- High Prolif	1	cluster2	0.5
S001617.l.r.m.c.lib.g.k.a.t	0	5.4986301369863	ER+/HER2-/LN-_Untreated	NodeNegative	73	Pos	Pos	Neg	1	10	LumA	7	normL	LumA	0	0	0	0	0	0.5	0	0	1	0	NA	ER+/HER2- Low Prolif	0	cluster2	1
S001618.l.r.m.c.lib.g.k.a.t	0	5.51232876712329	ER+/HER2-/LN-_Untreated	NodeNegative	68	Pos	Pos	Neg	1	9	LumA	7	normL	LumA	0	0	0	0	0	0.5	0	0	1	0	NA	ER+/HER2- Low Prolif	0	NA	0
S001620.l.r.m.c.lib.g.k.a.t	1	3.23835616438356	ER+/HER2-/LN-_Endo	NodeNegative	83	Pos	Pos	Neg	1	35	LumA	4	lumA	LumA	0.5	0.5	0.5	0.5	0	0	1	0	1	0.5	NA	ER+/HER2- High Prolif	0.5	cluster2	1
S001622.l.r.m.c.lib.g.k.a.t	0	5.43835616438356	ER+/HER2-/LN-_Endo	NodeNegative	65	Pos	Pos	Neg	1	15	LumA	3	normL	LumA	0	0	0	0	0	1	0	0	1	0	NA	ER+/HER2- Low Prolif	0.5	cluster1	0
S001623.l.r.m.c.lib.g.k.a.t	0	5.44109589041096	ER+/HER2-/LN+_EndoAndCyto	NodePositive	46	Pos	Pos	Neg	2	10	LumA	3	lumA	LumA	0.5	0	0.5	0	0.5	1	1	0	1	0	NA	ER+/HER2- Low Prolif	0	cluster3	0
S001624.l.r.m.c.lib.g.k.a.t	0	5.43835616438356	ER+/HER2-/LN+_Endo	NodePositive	81	Pos	Neg	Neg	2	20	LumB	1	lumB	LumB	1	0.5	1	1	1	1	1	1	1	1	NA	ER+/HER2- High Prolif	0.5	cluster3	0.5
S001625.l.r.m.c.lib.g.k.a.t	0	5.47397260273973	ER+/HER2-/LN-_Untreated	NodeNegative	61	Pos	Neg	Neg	1	9	Normal	3	lumC	LumA	0.5	0	0.5	0.5	0	1	1	0	1	0.5	NA	ER+/HER2- Low Prolif	1	cluster1	0
S001626.l.r.m.c.lib.g.k.a.t	0	5.52876712328767	ER+/HER2-/LN-_Endo	NodeNegative	73	Pos	Pos	Neg	2	29	Normal	3	normL	LumA	0	0.5	0	0	0	0.5	1	0	1	0	NA	ER+/HER2- Low Prolif	0	cluster1	0
S001627.l.r.m.c.lib.g.k.a.t	0	5.45205479452055	ER+/HER2-/LN-_Untreated	NodeNegative	66	Pos	Pos	Neg	1	8	Normal	3	normL	LumA	0	0	0	0	0	0.5	0	0	0	0	NA	ER+/HER2- Low Prolif	0	cluster1	0
S001631.l.r.m.c.lib.g.k.a.t	0	5.49041095890411	ER+/HER2-/LN-_Endo	NodeNegative	76	Pos	Neg	Neg	2	14	Her2	4	lumC	Her2	1	1	1	1	1	1	1	1	1	0	NA	ER-/HER2-	0.5	cluster3	0
S001632.l.r.m.c.lib.g.k.a.t	0	5.47397260273973	ER+/HER2-/LN-_Endo	NodeNegative	64	Pos	Pos	Neg	1	11	LumA	8	lumA	LumA	0	0	0	0	0	0.5	1	0	1	0.5	NA	ER+/HER2- Low Prolif	0.5	cluster2	1
S002061.l.r.m.c.lib.g.k.a.t	0	5.43287671232877	ER+/HER2-/LN-_Endo	NodeNegative	64	Pos	Neg	Neg	3	11	LumA	4	lumC	LumA	0.5	0	0.5	0.5	0	1	1	0	1	0.5	NA	ER+/HER2- Low Prolif	0	cluster1	0
S002062.l.r.m.c.lib.g.k.a.t	0	5.41917808219178	ER+/HER2-/LN-_Endo	NodeNegative	78	Pos	Pos	Neg	2	20	LumA	3	lumA	LumA	0	0	0	0	0	0	1	0	1	0.5	NA	ER+/HER2- Low Prolif	0.5	NA	1
S002064.l.r.m.c.lib.g.k.a.t	0	5.58904109589041	ER+/HER2-/LN-_Untreated	NodeNegative	56	Pos	Pos	Neg	1	9	LumA	3	normL	Normal	0	0	0	0.5	0	1	1	0	1	0.5	NA	ER+/HER2- Low Prolif	0.5	cluster3	0
S002065.l.r.m.c.lib.g.k.a.t	0	5.43835616438356	HER2+/ER+_ImmunAndEndoAndCyto	NodePositive	48	Pos	Pos	Pos	3	10	Her2	5	mApo	Her2	1	1	1	1	1	1	1	1	1	0.5	NA	HER2+	1	cluster2	1
S002066.l.r.m.c.lib.g.k.a.t	0	5.48767123287671	ER+/HER2-/LN-_Endo	NodeNegative	60	Pos	Pos	Neg	2	15	Normal	3	normL	LumA	0	0	0	0	0	0.5	1	0	1	0	NA	ER+/HER2- Low Prolif	0.5	cluster3	0.5
S002067.l.r.m.c.lib.g.k.a.t	0	5.45479452054794	NA	NA	63	Pos	Pos	Neg	2	10	LumA	3	normL	LumA	0	0	0	0	NA	0	1	0	1	0	NA	ER+/HER2- Low Prolif	0.5	NA	0
S002068.l.r.m.c.lib.g.k.a.t	0	5.43835616438356	ER+/HER2-/LN-_Endo	NodeNegative	83	Pos	Pos	Neg	1	11	LumA	8	lumA	LumA	0	0	0	0	0	0.5	0	0	0	0.5	NA	ER+/HER2- Low Prolif	0	NA	0.5
S002069.l.r.m.c.lib.g.k.a.t	0	5.41369863013699	ER+/HER2-/LN-_EndoAndCyto	NodeNegative	68	Pos	Pos	Neg	3	18	LumB	8	lumB	LumB	1	0.5	1	1	1	1	1	1	1	1	NA	ER+/HER2- High Prolif	1	cluster2	1
S002070.l.r.m.c.lib.g.k.a.t	0	5.39452054794521	NA	NodeNegative	68	NA	NA	Neg	2	12	LumA	1	lumC	LumA	0.5	0.5	0.5	0.5	0.5	0.5	1	0	1	0.5	NA	ER+/HER2- Low Prolif	NA	cluster2	0
S002072.l.r.m.c.lib.g.k.a.t	0	5.47123287671233	ER+/HER2-/LN+_EndoAndCyto	NodePositive	63	Pos	Pos	Neg	2	21	LumA	8	lumA	LumA	0.5	0.5	0.5	0.5	1	0.5	1	1	1	0.5	NA	ER+/HER2- High Prolif	1	cluster3	0
S002073.l.r.m.c.lib.g.k.a.t	0	5.47945205479452	ER+/HER2-/LN-_Untreated	NodeNegative	73	Pos	Pos	Neg	1	6	LumA	3	normL	LumA	0	0	0	0	0	1	0	0	1	0	NA	ER+/HER2- Low Prolif	0	cluster2	0
S002074.l.r.m.c.lib.g.k.a.t	0	5.47397260273973	ER+/HER2-/LN+_EndoAndCyto	NodePositive	42	Pos	Pos	Neg	2	19	Normal	3	normL	LumA	0	0	0	0	0	0.5	0	0	0	0	NA	ER+/HER2- Low Prolif	0	cluster1	0
S002075.l.r.m.c.lib.g.k.a.t	0	5.45205479452055	ER+/HER2-/LN-_Endo	NodeNegative	69	Pos	Neg	Neg	2	11	LumA	8	lumA	LumA	0.5	0	0.5	0.5	0	1	1	0	1	0.5	NA	ER+/HER2- Low Prolif	0.5	cluster2	0.5
S002076.l.r.m.c.lib.g.k.a.t	0	5.44109589041096	ER+/HER2-/LN-_Endo	NodeNegative	68	Pos	Pos	Neg	1	15	LumA	2	normL	LumA	0	0	0	0	0	0	0	0	0	0	NA	ER+/HER2- Low Prolif	0.5	cluster1	0
S002077.l.r.m.c.lib.g.k.a.t	0	5.45205479452055	ER+/HER2-/LN-_Endo	NodeNegative	83	Pos	Pos	Neg	2	13	LumA	4	lumA	LumA	0.5	0	0	0	0	0	0	0	1	0.5	NA	ER+/HER2- Low Prolif	0	cluster3	1
S002078.l.r.m.c.lib.g.k.a.t	1	4.71780821917808	ER+/HER2-/LN-_EndoAndCyto	NodeNegative	53	Pos	Pos	Neg	3	20	LumA	9	lumC	LumB	1	0.5	1	1	1	1	1	1	1	1	NA	ER+/HER2- High Prolif	1	cluster2	1
S002079.l.r.m.c.lib.g.k.a.t	0	5.47123287671233	NA	NA	68	Pos	Pos	Pos	3	17	LumB	3	lumC	Her2	1	1	1	1	NA	1	1	1	1	1	NA	ER+/HER2- High Prolif	1	cluster2	1
S002081.l.r.m.c.lib.g.k.a.t	0	5.43835616438356	ER+/HER2-/LN-_Untreated	NodeNegative	53	Pos	Pos	Neg	1	9	LumA	4	lumA	LumA	0	0	0	0	0	0.5	0	0	0	0	NA	ER+/HER2- Low Prolif	0	NA	0
S002082.l.r.m.c.lib.g.k.a.t	0	5.43561643835616	ER+/HER2-/LN-_Endo	NodeNegative	78	Pos	Pos	Neg	3	21	LumB	9	lumB	LumB	1	1	1	1	1	1	1	1	1	1	NA	ER+/HER2- High Prolif	1	cluster2	1
S002084.l.r.m.c.lib.g.k.a.t	0	5.41369863013699	HER2+/ER+_ImmunAndEndoAndCyto	NodeNegative	58	Pos	Neg	Pos	3	25	Her2	5	mApo	Her2	1	1	1	1	1	1	1	1	1	0.5	NA	HER2+	0.5	cluster2	1
S002085.l.r.m.c.lib.g.k.a.t	0	5.49315068493151	ER+/HER2-/LN-_Endo	NodeNegative	66	Pos	Pos	Neg	2	16	Normal	7	normL	Normal	0	0	0	0	0	0	0	0	0	0	NA	ER+/HER2- Low Prolif	0	cluster1	0
S002088.l.r.m.c.lib.g.k.a.t	0	5.41643835616438	HER2+/ER-_ImmunAndCyto	NodeNegative	33	Neg	Neg	Pos	3	28	Basal	5	mApo	Basal	1	1	1	1	1	1	1	1	1	0	NA	HER2+	0.5	cluster2	1
S002089.l.r.m.c.lib.g.k.a.t	0	5.47397260273973	NA	NodeNegative	46	Neg	Neg	NA	3	2	Basal	10	basL	Basal	1	1	1	1	1	1	1	1	1	0	NA	ER-/HER2-	0	cluster3	0
S002092.l.r.m.c.lib.g.k.a.t	0	5.43561643835616	ER+/HER2-/LN-_EndoAndCyto	NodeNegative	44	Pos	Pos	Neg	3	21	Normal	3	normL	LumA	0	0.5	0	0	0	0	1	0	1	0	NA	ER+/HER2- Low Prolif	0	cluster1	0
S002093.l.r.m.c.lib.g.k.a.t	0	5.47945205479452	ER+/HER2-/LN-_Endo	NodeNegative	58	Pos	Neg	Neg	2	15	Normal	4	lumC	Normal	0.5	0.5	0.5	0.5	0	1	1	0	1	0	NA	ER-/HER2-	0	cluster1	0
S002094.l.r.m.c.lib.g.k.a.t	1	4.36164383561644	ER+/HER2-/LN-_Endo	NodeNegative	88	Pos	Pos	Neg	2	20	Normal	4	lumA	LumA	0	0	0	0	0	0	1	0	0	0	NA	ER+/HER2- Low Prolif	0	cluster1	0.5
S002096.l.r.m.c.lib.g.k.a.t	0	5.42191780821918	ER+/HER2-/LN+_EndoAndCyto	NodePositive	49	Pos	Pos	Neg	2	25	LumA	7	normL	LumA	0.5	0.5	0.5	0.5	1	0	1	1	1	0.5	NA	ER+/HER2- Low Prolif	0.5	cluster2	0
S002097.l.r.m.c.lib.g2.k.a.t	0	5.41917808219178	ER+/HER2-/LN-_EndoAndCyto	NodeNegative	67	Pos	Pos	Neg	3	20	Her2	9	lumC	Her2	1	1	1	1	1	1	1	1	1	1	NA	ER+/HER2- High Prolif	1	cluster2	1
S002098.l.r.m.c.lib.g2.k.a.t	0	5.43835616438356	ER+/HER2-/LN+_EndoAndCyto	NodePositive	49	Pos	Pos	Neg	1	14	LumA	7	normL	LumA	0	0	0	0	0	0.5	0	0	1	0	NA	ER+/HER2- Low Prolif	0	NA	0
S002099.l.r.m.c.lib.g2.k.a.t	1	1.46027397260274	HER2+/ER-_ImmunAndCyto	NodePositive	82	Neg	Neg	Pos	3	70	Her2	1	mApo	Her2	1	1	1	1	1	1	1	1	1	1	NA	HER2+	0	cluster2	1
S002100.l2.r.m2.c.lib.g.k.a.t	0	5.3972602739726	ER+/HER2-/LN-_Endo	NodeNegative	78	Pos	Pos	Neg	1	19	Normal	4	lumC	NA	0.5	0.5	0.5	0.5	0	1	1	0	1	1	NA	ER-/HER2-	0	cluster3	0
S002101.l.r.m.c.lib.g2.k.a.t	1	4.82191780821918	TNBC_Cyto	NodeNegative	70	Neg	Neg	Neg	3	13	Basal	4	basL	Basal	1	1	1	1	0.5	1	1	1	1	0.5	IM	ER-/HER2-	0.5	cluster3	0
S002102.l.r.m.c.lib.g2.k.a.t	0	5.45205479452055	HER2+/ER+_ImmunAndEndoAndCyto	NodePositive	61	Pos	Pos	Pos	3	22	LumA	7	lumB	LumB	1	1	1	1	1	0.5	1	1	1	1	NA	ER+/HER2- High Prolif	1	cluster2	1
S002103.l.r.m.c.lib.g2.k.a.t	0	5.41643835616438	ER+/HER2-/LN+_EndoAndCyto	NodePositive	68	Pos	Pos	Neg	2	40	Normal	3	normL	LumA	0	0.5	0	0	0	1	0	0	1	0	NA	ER+/HER2- Low Prolif	0	cluster1	0
S002104.l.r.m.c.lib.g2.k.a.t	0	5.3972602739726	NA	NA	70	Pos	Pos	Neg	2	13	LumA	8	lumA	LumA	0.5	0	0.5	0	NA	0	0	0	1	0.5	NA	ER+/HER2- Low Prolif	0	cluster2	1
S002105.l.r.m.c.lib.g2.k.a.t	0	5.41917808219178	ER+/HER2-/LN-_Untreated	NodeNegative	65	Pos	Neg	Neg	1	8	LumA	8	normL	LumA	0	0	0	0	0	1	0	0	1	0	NA	ER+/HER2- Low Prolif	0	cluster1	0
S002109.l.r.m.c.lib.g2.k.a.t	0	5.41917808219178	ER+/HER2-/LN+_EndoAndCyto	NodePositive	63	Pos	Pos	Neg	2	19	LumA	8	lumB	LumA	0.5	0.5	0.5	0.5	1	1	1	1	1	1	NA	ER+/HER2- High Prolif	1	cluster2	1
S002111.l.r.m.c.lib.g2.k.a.t	1	0.775342465753425	ER+/HER2-/LN+_Endo	NodePositive	83	Pos	Pos	Neg	2	21	Her2	4	mApo	Her2	1	1	1	1	1	1	1	0	1	0.5	NA	ER-/HER2-	0	cluster3	0.5
S002116.l.r.m.c.lib.g2.k.a.t	0	5.38356164383562	TNBC_Cyto	NodeNegative	61	Neg	Neg	Neg	3	19	Basal	4	basL	Basal	1	1	1	1	0.5	1	1	0	1	1	IM	ER-/HER2-	0.5	cluster1	0
S002117.l.r.m2.c.lib.g.k.a.t	0	5.39178082191781	TNBC_Cyto	NodeNegative	58	Neg	Neg	Neg	3	18	Basal	10	basL	Basal	1	1	1	1	1	1	1	1	1	0.5	BL1	ER-/HER2-	1	cluster3	1
S002119.l.r.m.c.lib.g2.k.a.t	0	5.43835616438356	ER+/HER2-/LN-_Endo	NodeNegative	66	Pos	Pos	Neg	2	10	LumA	7	lumA	LumA	0.5	0	0.5	0.5	0.5	0	1	1	1	1	NA	ER+/HER2- High Prolif	0	NA	0.5
S002120.l.r.m.c.lib.g2.k.a.t	0	5.38082191780822	NA	NA	46	Pos	Pos	Neg	2	46	LumA	3	normL	LumA	0	0.5	0	0	NA	0.5	0	0	0	0	NA	ER+/HER2- Low Prolif	0	cluster1	0
S002121.l.r.m.c.lib.g2.k.a.t	0	5.38356164383562	ER+/HER2-/LN-_Endo	NodeNegative	49	Pos	Pos	Neg	2	19	LumA	3	lumA	LumA	0	0	0	0	0	0.5	0	0	1	0	NA	ER+/HER2- Low Prolif	0	cluster2	0
S002122.l.r.m.c.lib.g2.k.a.t	1	4.96712328767123	ER+/HER2-/LN+_Endo	NodePositive	81	Pos	Pos	Neg	2	126	LumA	7	lumA	LumA	0.5	0.5	0.5	0.5	1	0	1	0	1	1	NA	ER+/HER2- High Prolif	0.5	cluster2	1
S002123.l.r.m.c.lib.g.k.a.t	0	5.39178082191781	ER+/HER2-/LN+_Endo	NodePositive	66	Pos	Pos	Neg	2	7	LumA	3	lumA	LumA	0.5	0	0.5	0.5	0.5	0.5	0	0	1	0.5	NA	ER+/HER2- Low Prolif	0.5	cluster2	0.5
S002124.l.r.m.c.lib.g.k.a.t	0	5.39452054794521	ER+/HER2-/LN-_Endo	NodeNegative	48	Pos	Pos	Neg	2	33	LumA	3	lumA	LumA	0	0.5	0	0	0	0.5	0	0	0	0	NA	ER+/HER2- Low Prolif	0.5	NA	0.5
S002125.l.r.m.c.lib.g.k.a.t	0	5.39452054794521	ER+/HER2-/LN-_Endo	NodeNegative	45	Pos	Pos	Neg	2	12	Normal	8	normL	LumA	0	0	0	0	0	0.5	0	0	1	0	NA	ER+/HER2- Low Prolif	0.5	cluster1	0
S002129.l.r.m.c.lib.g.k.a.t	0	5.4027397260274	ER+/HER2-/LN+_EndoAndCyto	NodePositive	61	Pos	Pos	Neg	3	53	Her2	9	lumB	LumB	1	1	1	1	1	1	1	1	1	1	NA	ER+/HER2- High Prolif	1	cluster2	1
S002130.l.r.m.c.lib.g.k.a.t	0	5.41095890410959	HER2+/ER+_ImmunAndEndoAndCyto	NodeNegative	58	Pos	Pos	Pos	2	15	LumA	3	lumA	LumA	0	0	0.5	0.5	0	1	1	1	1	0.5	NA	ER+/HER2- High Prolif	1	cluster1	0
S002131.l.r.m.c.lib.g.k.a.t	0	5.41643835616438	HER2+/ER-_ImmunAndCyto	NA	64	Neg	Neg	Pos	3	18	Basal	5	mApo	Her2	1	1	1	1	NA	1	1	1	1	1	NA	HER2+	0.5	cluster2	1
S002132.l.r.m.c.lib.g.k.a.t	0	5.3972602739726	NA	NodeNegative	44	Pos	Pos	Pos	1	9	Normal	4	lumA	LumA	0	0	0	0	0	1	0	0	1	0	NA	ER+/HER2- Low Prolif	0	cluster1	0
S002133.l.r.m.c.lib.g.k.a.t	0	4.27123287671233	ER+/HER2-/LN+_EndoAndCyto	NodePositive	51	Pos	Pos	Neg	2	24	Normal	7	normL	LumA	0	0.5	0	0	1	0	0	0	1	0	NA	ER+/HER2- Low Prolif	0	NA	0
S002134.l.r.m.c.lib.g.k.a.t	0	5.37260273972603	ER+/HER2-/LN-_EndoAndCyto	NodeNegative	47	Pos	Pos	Neg	3	18	Her2	9	lumB	LumB	1	1	1	1	1	1	1	1	1	1	NA	ER+/HER2- High Prolif	1	cluster2	1
S002135.l.r.m.c.lib.g.k.a.t	0	5.36164383561644	ER+/HER2-/LN-_Endo	NodeNegative	66	Pos	Pos	Neg	2	29	LumA	7	lumA	LumB	0.5	1	0.5	0.5	0.5	1	0	0	1	0.5	NA	ER+/HER2- Low Prolif	1	cluster2	1
S002136.l.r.m.c.lib.g.k.a.t	0	5.76438356164384	HER2+/ER+_ImmunAndEndoAndCyto	NA	65	Pos	Pos	Pos	1	1	Her2	5	lumC	Her2	1	1	1	1	NA	1	1	1	1	0	NA	HER2+	1	cluster1	0
S002137.l.r.m.c.lib.g.k.a.t	0	5.43561643835616	ER+/HER2-/LN+_EndoAndCyto	NodePositive	70	Pos	Pos	Neg	3	18	LumB	9	lumB	LumB	1	1	1	1	1	1	1	1	1	1	NA	ER+/HER2- High Prolif	1	cluster3	0.5
S002138.l.r.m.c.lib.g.k.a.t	1	5.33698630136986	ER+/HER2-/LN-_EndoAndCyto	NodeNegative	58	Pos	Neg	Neg	3	11	LumB	9	lumB	LumB	1	1	1	1	1	1	1	1	1	1	NA	ER+/HER2- High Prolif	1	cluster2	0.5
S002141.l.r.m2.c.lib.g.k.a.t	1	2.48219178082192	HER2+/ER-_ImmunAndCyto	NodePositive	51	Neg	Neg	Pos	3	48	Her2	9	mApo	Her2	1	1	1	1	1	1	1	1	1	1	NA	HER2+	0.5	cluster2	1
S002150.l.r.m.c.lib.g.k.a.t	0	5.37534246575343	ER+/HER2-/LN-_EndoAndCyto	NodeNegative	60	Pos	Neg	Neg	3	20	LumA	8	lumC	LumA	0.5	0.5	0.5	0.5	0.5	1	1	1	1	0.5	NA	ER+/HER2- High Prolif	1	cluster1	0
S002151.l.r.m.c.lib.g.k.a.t	0	5.34520547945205	ER+/HER2-/LN-_EndoAndCyto	NodeNegative	48	Pos	Pos	Neg	3	12	LumB	6	lumB	LumB	1	1	1	1	1	1	1	1	1	1	NA	ER+/HER2- High Prolif	1	cluster2	1
S002152.l.r.m.c.lib.g.k.a.t	0	5.34246575342466	ER+/HER2-/LN+_EndoAndCyto	NodePositive	64	Pos	Pos	Neg	3	25	LumB	1	lumB	LumB	1	1	1	1	1	1	1	1	1	1	NA	ER+/HER2- High Prolif	1	cluster2	1
S002153.l.r.m.c.lib.g.k.a.t	1	4.96164383561644	NA	NodePositive	84	Pos	Neg	Pos	2	15	Her2	5	mApo	Her2	1	1	1	1	1	1	1	1	1	1	NA	HER2+	0.5	cluster2	1
S002154.l.r.m.c.lib.g.k.a.t	0	5.26849315068493	ER+/HER2-/LN-_Untreated	NodeNegative	57	Pos	Pos	Neg	1	10	Normal	3	normL	LumA	0	0	0	0	0	0.5	0	0	0	0	NA	ER+/HER2- Low Prolif	0	NA	0
S002155.l.r.m.c.lib.g.k.a.t	0	5.3972602739726	ER+/HER2-/LN-_Endo	NodeNegative	82	Pos	Pos	Neg	2	13	LumA	9	normL	LumA	0	0	0	0	0	1	1	0	1	0.5	NA	ER+/HER2- Low Prolif	0	cluster1	0.5
S002156.l.r.m.c.lib.g.k.a.t	0	5.39452054794521	TNBC_Cyto	NodeNegative	52	Neg	Neg	Neg	3	17	Normal	10	normL	Normal	0.5	0.5	0.5	0.5	0	1	1	1	1	0.5	M	ER-/HER2-	0.5	cluster3	0.5
S002157.l.r.m.c.lib.g.k.a.t	0	5.38082191780822	HER2+/ER-_ImmunAndCyto	NodeNegative	63	Neg	Neg	Pos	2	15	Normal	5	mApo	Normal	0.5	0.5	0.5	0.5	0.5	1	1	0	1	1	NA	HER2+	0	cluster2	1
S002158.l.r.m.c.lib.g.k.a.t	0	5.36164383561644	ER+/HER2-/LN-_Endo	NodeNegative	67	Pos	Pos	Neg	1	14	LumA	3	normL	LumA	0	0	0	0	0	1	0	0	1	0	NA	ER+/HER2- Low Prolif	0	cluster1	0
S002159.l.r.m.c.lib.g.k.a.t	0	5.33698630136986	HER2+/ER+_ImmunAndEndoAndCyto	NodePositive	42	Pos	Pos	Pos	3	16	Her2	5	lumC	Her2	1	1	1	1	1	1	1	1	1	1	NA	HER2+	1	cluster2	1
S002165.l.r.m.c.lib.g.k.a.t	1	4.3013698630137	ER+/HER2-/LN-_Endo	NodeNegative	87	Pos	Neg	Neg	3	23	LumB	4	lumA	LumB	1	1	1	1	1	0.5	1	1	1	1	NA	ER+/HER2- High Prolif	1	cluster3	1
S002167.l.r.m.c.lib.g.k.a.t	0	5.38082191780822	ER+/HER2-/LN+_Endo	NodePositive	61	Pos	Neg	Neg	2	20	LumA	8	normL	LumA	0	0	0	0	0	0.5	0	0	1	0	NA	ER+/HER2- Low Prolif	0.5	cluster2	0.5
S002168.l.r.m.c.lib.g.k.a.t	0	5.38356164383562	ER+/HER2-/LN+_EndoAndCyto	NodePositive	60	Pos	Neg	Neg	3	14	LumB	6	lumB	LumB	1	1	1	1	1	1	1	1	1	1	NA	ER+/HER2- High Prolif	1	cluster2	1
S002169.l.r.m.c.lib.g.k.a.t	0	5.37808219178082	ER+/HER2-/LN-_Endo	NodeNegative	69	Pos	Pos	Neg	2	17	Normal	4	normL	LumA	0	0	0	0	0	0.5	0	0	0	0	NA	ER+/HER2- Low Prolif	0	cluster1	0
S002170.l.r.m.c.lib.g.k.a.t	0	5.41643835616438	ER+/HER2-/LN-_Untreated	NodeNegative	69	Pos	Pos	Neg	2	9	Normal	4	normL	LumA	0	0	0	0	0	0	0	0	1	0	NA	ER+/HER2- Low Prolif	0	cluster1	0
S002171.l.r.m.c.lib.g.k.a.t	0	5.36164383561644	ER+/HER2-/LN+_EndoAndCyto	NodePositive	42	Pos	Pos	Neg	3	11	LumA	3	normL	LumA	0.5	0.5	0.5	0.5	1	0	0	0	1	0.5	NA	ER+/HER2- Low Prolif	1	cluster1	0
S002173.l.r.m.c.lib.g.k.a.t	0	5.38356164383562	ER+/HER2-/LN-_EndoAndCyto	NodeNegative	53	Pos	Pos	Neg	2	36	LumA	10	lumB	LumA	0.5	1	0.5	0.5	0.5	1	1	1	1	1	NA	ER+/HER2- High Prolif	1	cluster2	1
S002174.l.r.m.c.lib.g.k.a.t	0	5.37260273972603	NA	NodePositive	44	Neg	Pos	Neg	3	18	Basal	10	mApo	Basal	1	1	1	1	1	1	1	1	1	0	NA	ER-/HER2-	0	cluster2	1
S002176.l.r.m.c.lib.g.k.a.t	0	5.35890410958904	ER+/HER2-/LN-_Endo	NodeNegative	73	Pos	Pos	Neg	1	12	LumA	7	lumA	LumA	0	0	0	0	0	0	1	0	1	0	NA	ER+/HER2- Low Prolif	0	cluster3	0.5
S002177.l.r.m.c.lib.g.k.a.t	0	5.39452054794521	ER+/HER2-/LN+_Endo	NodePositive	73	Pos	Pos	Neg	3	20	LumB	9	lumA	LumB	1	0.5	1	1	1	1	1	1	1	1	NA	ER+/HER2- High Prolif	1	cluster2	1
S002178.l.r.m.c.lib.g.k.a.t	0	5.36164383561644	ER+/HER2-/LN-_Endo	NodeNegative	80	Pos	Pos	Neg	3	27	LumB	8	lumA	LumA	0.5	1	0.5	0.5	0.5	0	1	1	1	1	NA	ER+/HER2- High Prolif	1	cluster2	1
S002179.l.r.m.c.lib.g.k.a.t	0	5.37534246575343	ER+/HER2-/LN-_Untreated	NodeNegative	65	Pos	Neg	Neg	1	7	LumA	8	normL	LumA	0	0	0	0	0	0.5	0	0	0	0	NA	ER+/HER2- Low Prolif	0	NA	0.5
S002180.l.r.m.c.lib.g.k.a.t	0	5.44109589041096	ER+/HER2-/LN-_Untreated	NodeNegative	81	Pos	Pos	Neg	2	17	LumA	8	normL	LumA	0	0	0	0	0	0	0	0	1	0	NA	ER+/HER2- Low Prolif	0	cluster1	0
S002189.l.r.m.c.lib.g.k.a.t	1	3.86301369863014	ER+/HER2-/LN-_Endo	NodeNegative	77	Pos	Pos	Neg	2	17	LumA	8	lumA	LumA	0.5	0	0.5	0.5	0	0	0	0	1	0.5	NA	ER+/HER2- Low Prolif	0.5	cluster2	0
S002190.l.r.m.c.lib.g.k.a.t	0	5.34246575342466	ER+/HER2-/LN+_EndoAndCyto	NodePositive	40	Pos	Pos	Neg	2	9	Normal	7	normL	LumA	0	0	0	0	0	0	0	0	0	0	NA	ER+/HER2- Low Prolif	0	cluster1	0
S002191.l.r.m.c.lib.g.k.a.t	0	5.33698630136986	ER+/HER2-/LN-_Endo	NodeNegative	67	Pos	Pos	Neg	2	24	Normal	3	normL	Normal	0	0.5	0	0	0	1	1	0	1	0	NA	ER+/HER2- Low Prolif	0.5	cluster3	0.5
S002192.l.r.m.c.lib.g.k.a.t	0	5.31780821917808	NA	NodeNegative	55	Neg	Pos	Pos	3	13	Her2	4	mApo	Her2	1	1	1	1	1	1	1	1	1	0	NA	HER2+	0	cluster1	0
S002193.l.r.m.c.lib.g.k.a.t	0	5.31780821917808	TNBC_Cyto	NodeNegative	46	Neg	Neg	Neg	3	20	Basal	10	basL	Basal	1	1	1	1	1	1	1	1	1	0.5	IM	ER-/HER2-	0.5	cluster3	0.5
S002194.l.r.m.c.lib.g.k.a.t	0	5.31780821917808	ER+/HER2-/LN-_Untreated	NodeNegative	61	Pos	Pos	Neg	2	11	LumA	7	lumA	LumA	0.5	0.5	0.5	0.5	0.5	0.5	1	1	1	0.5	NA	ER+/HER2- High Prolif	0.5	cluster3	0.5
S002195.l.r.m.c.lib.g.k.a.t	0	5.36438356164384	ER+/HER2-/LN-_Endo	NodeNegative	58	Pos	Pos	Neg	1	13	LumA	8	lumA	LumA	0	0	0	0	0	0	0	0	1	0.5	NA	ER+/HER2- Low Prolif	0.5	cluster2	0.5
S002196.l.r.m.c.lib.g.k.a.t	0	5.39178082191781	ER+/HER2-/LN-_Endo	NodeNegative	67	Pos	Pos	Neg	2	11	Normal	3	lumC	LumA	0	0	0	0	0	1	1	0	1	0.5	NA	ER+/HER2- Low Prolif	0	cluster1	0
S002198.l.r.m.c.lib.g.k.a.t	0	5.33698630136986	ER+/HER2-/LN-_Endo	NodeNegative	76	Pos	Pos	Neg	2	3	Normal	4	lumA	LumA	0	0	0	0	0	0	0	0	0	0	NA	ER+/HER2- Low Prolif	0	cluster3	1
S002199.l.r.m.c.lib.g.k.a.t	0	5.33698630136986	ER+/HER2-/LN-_Endo	NodeNegative	61	Pos	Pos	Neg	2	20	LumA	8	lumA	LumB	0.5	0.5	0.5	0.5	1	0	1	1	1	1	NA	ER+/HER2- High Prolif	0.5	cluster2	1
S002200.l.r.m.c.lib.g.k.a.t	0	5.32602739726027	ER+/HER2-/LN-_EndoAndCyto	NodeNegative	45	Pos	Pos	Neg	2	15	LumA	7	normL	LumA	0	0	0	0	0	0	0	0	1	0	NA	ER+/HER2- Low Prolif	0.5	cluster2	0
S002201.l.r.m.c.lib.g.k.a.t	0	5.34520547945205	ER+/HER2-/LN-_EndoAndCyto	NodeNegative	66	Pos	Pos	Neg	3	18	Normal	4	lumC	LumA	0.5	0.5	0.5	0.5	0	1	1	0	1	0	NA	ER-/HER2-	0	cluster3	0
S002202.l.r.m.c.lib.g.k.a.t	0	5.33972602739726	ER+/HER2-/LN-_Endo	NodeNegative	70	Pos	Pos	Neg	2	11	LumA	3	normL	LumA	0	0	0	0	0	0.5	0	0	1	0	NA	ER+/HER2- Low Prolif	0	cluster2	0.5
S002203.l.r.m.c.lib.g.k.a.t	0	5.33972602739726	HER2+/ER+_ImmunAndEndoAndCyto	NodeNegative	73	Pos	Neg	Pos	3	14	LumB	5	lumB	LumB	1	1	1	1	1	1	1	1	1	0.5	NA	HER2+	1	cluster2	1
S002204.l.r.m.c.lib.g.k.a.t	0	5.34246575342466	ER+/HER2-/LN+_EndoAndCyto	NodePositive	54	Pos	Pos	Neg	1	43	Normal	4	normL	Normal	0	0.5	0	0	0	1	1	0	1	0.5	NA	ER+/HER2- Low Prolif	0.5	cluster3	0.5
S002205.l.r.m.c.lib.g.k.a.t	0	5.33698630136986	ER+/HER2-/LN-_Endo	NodeNegative	61	Pos	Pos	Neg	2	15	LumA	3	lumA	LumA	0	0	0	0	0	0	0	1	1	0.5	NA	ER+/HER2- High Prolif	1	NA	0.5
S002206.l.r.m.c.lib.g.k.a.t	0	5.47123287671233	ER+/HER2-/LN+_EndoAndCyto	NodePositive	46	Pos	Pos	Neg	1	19	LumA	8	normL	LumA	0	0	0	0	0.5	0	1	0	1	0.5	NA	ER+/HER2- Low Prolif	0	cluster1	0
S002208.l.r.m.c.lib.g.k.a.t	1	3.70684931506849	NA	NodeNegative	76	NA	NA	Neg	3	31	LumB	9	lumB	LumB	1	1	1	1	1	1	1	1	1	1	NA	ER+/HER2- High Prolif	NA	cluster3	1
S002209.l.r.m.c.lib.g.k.a.t	1	2.98630136986301	ER+/HER2-/LN+_EndoAndCyto	NodePositive	63	Pos	Pos	Neg	2	30	LumA	3	lumA	LumA	0.5	1	0.5	0.5	1	1	1	0	1	0.5	NA	ER+/HER2- Low Prolif	0.5	cluster2	0.5
S002210.l.r.m.c.lib.g.k.a.t	0	5.38082191780822	NA	NodeNegative	89	Pos	Pos	Pos	3	22	LumB	5	lumB	LumB	0.5	1	0.5	0.5	1	1	1	1	1	1	NA	HER2+	1	cluster2	1
S002211.l.r.m.c.lib.g.k.a.t	1	1.17260273972603	TNBC_Untreated	NodeNegative	79	Neg	Neg	Neg	3	17	Basal	10	basL	Basal	1	1	1	1	0.5	1	1	1	1	1	BL1	ER-/HER2-	0.5	cluster2	1
S002212.l.r.m2.c.lib.g.k.a.t	0	5.39178082191781	ER+/HER2-/LN-_EndoAndCyto	NodeNegative	51	Pos	Pos	Neg	2	12	LumA	4	lumA	LumB	0.5	0.5	0.5	0.5	0.5	0.5	1	0	1	0	NA	ER+/HER2- Low Prolif	0.5	cluster2	0.5
S002219.l.r.m.c.lib.g.k.a.t	0	5.34246575342466	NA	NodePositive	33	Pos	Pos	Neg	2	16	LumA	7	lumA	LumB	0.5	0.5	0.5	0.5	1	0.5	0	1	1	0.5	NA	ER+/HER2- High Prolif	1	NA	0.5
S002220.l.r.m.c.lib.g.k.a.t	0	5.33972602739726	NA	NodeNegative	67	Neg	Pos	Neg	3	18	LumB	1	lumB	LumB	1	1	1	1	1	1	1	1	1	1	NA	ER+/HER2- High Prolif	0.5	cluster1	0
S002221.l.r.m.c.lib.g.k.a.t	0	5.78630136986301	ER+/HER2-/LN+_Endo	NodePositive	72	Pos	Pos	Neg	1	11	Normal	3	normL	LumA	0	0	0	0	0	0	0	0	0	0	NA	ER+/HER2- Low Prolif	0	cluster1	0.5
S002222.l.r.m.c.lib.g.k.a.t	0	5.36438356164384	ER+/HER2-/LN+_EndoAndCyto	NodePositive	61	Pos	Pos	Neg	2	3	Normal	3	normL	LumA	0	0	0	0	0	1	1	0	1	0	NA	ER+/HER2- Low Prolif	0	cluster1	0
S002225.l.r.m.c.lib.g.k.a.t	0	5.32054794520548	ER+/HER2-/LN+_Endo	NodePositive	75	Pos	Pos	Neg	1	11	LumA	4	normL	LumA	0	0	0	0	1	0.5	0	0	0	0	NA	ER+/HER2- Low Prolif	0	NA	0.5
S002226.l.r.m.c.lib.g.k.a.t	0	5.33424657534247	ER+/HER2-/LN+_EndoAndCyto	NodePositive	45	Pos	Pos	Neg	2	14	LumA	2	lumA	NA	0.5	0.5	0.5	0.5	1	1	1	1	1	1	NA	ER+/HER2- High Prolif	1	cluster2	1
S002227.l.r.m.c.lib.g.k.a.t	0	5.2986301369863	ER+/HER2-/LN-_Endo	NodeNegative	45	Pos	Pos	Neg	2	12	LumA	3	lumA	LumB	1	0.5	1	0.5	1	0.5	1	1	1	0.5	NA	ER+/HER2- Low Prolif	0.5	cluster2	0.5
S002228.l.r.m.c.lib.g.k.a.t	0	5.3041095890411	ER+/HER2-/LN-_Endo	NodeNegative	52	Pos	Pos	Neg	1	15	LumA	3	normL	LumA	0	0	0	0	0	0	0	0	1	0	NA	ER+/HER2- Low Prolif	0	cluster1	0
S002229.l.r.m.c.lib.g.k.a.t	0	5.37534246575343	ER+/HER2-/LN+_Endo	NodePositive	64	Pos	Pos	Neg	2	15	LumA	9	lumB	LumB	0.5	0.5	0.5	0.5	1	1	1	1	1	1	NA	ER+/HER2- High Prolif	1	cluster2	0.5
S002230.l.r.m.c.lib.g.k.a.t	0	5.33698630136986	ER+/HER2-/LN+_Endo	NodePositive	64	Pos	Pos	Neg	2	13	Normal	4	normL	LumA	0	0	0	0	0	0	0	0	1	0	NA	ER+/HER2- Low Prolif	0	cluster3	0
S002236.l.r.m.c.lib.g.k.a.t	0	5.31506849315068	ER+/HER2-/LN-_EndoAndCyto	NodeNegative	44	Pos	Pos	Neg	3	37	Her2	9	lumC	Her2	1	1	1	1	1	1	1	1	1	1	NA	ER+/HER2- High Prolif	1	cluster2	0.5
S002237.l.r.m.c.lib.g.k.a.t	0	5.32328767123288	ER+/HER2-/LN-_Endo	NodeNegative	62	Pos	Pos	Neg	1	17	Normal	9	lumC	Basal	0.5	0.5	0.5	0.5	0.5	1	1	1	1	1	NA	ER+/HER2- High Prolif	1	cluster3	0.5
S002239.l.r.m.c.lib.g.k.a.t	0	5.2986301369863	ER+/HER2-/LN-_Endo	NodeNegative	67	Pos	Pos	Neg	2	27	LumA	2	lumA	LumA	0	0.5	0	0.5	0	0.5	1	0	1	0.5	NA	ER+/HER2- High Prolif	1	cluster2	1
S002240.l.r.m.c.lib.g.k.a.t	0	5.27945205479452	ER+/HER2-/LN-_Endo	NodeNegative	65	Pos	Pos	Neg	2	14	LumA	8	lumA	LumB	0.5	0.5	0.5	0.5	0.5	0	1	0	1	0.5	NA	ER+/HER2- High Prolif	1	NA	0.5
S002242.l.r.m.c.lib.g.k.a.t	1	3.47397260273973	NA	NodePositive	85	Pos	Neg	Pos	3	22	Her2	1	mApo	Her2	1	1	1	1	1	1	1	1	1	0.5	NA	HER2+	1	cluster2	1
S002243.l.r.m.c.lib.g.k.a.t	0	5.33972602739726	ER+/HER2-/LN+_EndoAndCyto	NodePositive	61	Pos	Pos	Neg	3	20	LumA	1	lumB	LumB	1	0.5	1	1	1	1	1	1	1	1	NA	ER+/HER2- High Prolif	1	cluster3	0.5
S002244.l.r.m.c.lib.g.k.a.t	1	2.67123287671233	ER+/HER2-/LN+_EndoAndCyto	NodePositive	69	Pos	Pos	Neg	2	33	Normal	4	lumC	LumA	0.5	1	0.5	0.5	1	1	1	0	1	0.5	NA	ER+/HER2- Low Prolif	1	cluster1	0
S002245.l.r.m.c.lib.g.k.a.t	0	5.3041095890411	NA	NodeNegative	76	Pos	Pos	Pos	3	10	LumA	9	lumB	LumB	1	0.5	1	0.5	1	1	1	1	1	1	NA	ER+/HER2- High Prolif	1	NA	0.5
S002246.l2.r.m.c.lib.g.k.a.t	0	5.33424657534247	ER+/HER2-/LN+_EndoAndCyto	NodePositive	44	Pos	Pos	Neg	2	18	Normal	4	normL	Normal	0	0	0	0	1	0	1	0	0	0	NA	ER+/HER2- Low Prolif	0	cluster3	0
S002251.l.r.m.c.lib.g.k.a.t	0	5.30958904109589	ER+/HER2-/LN-_Endo	NodeNegative	87	Pos	Pos	Neg	1	45	LumA	4	lumA	LumA	0.5	0.5	0.5	0.5	0.5	0	1	0	0	0.5	NA	ER+/HER2- Low Prolif	0.5	cluster2	1
S002252.l.r.m.c.lib.g.k.a.t	0	5.27945205479452	HER2+/ER-_ImmunAndCyto	NodePositive	72	Neg	Neg	Pos	3	32	Her2	4	mApo	Her2	1	1	1	1	1	1	1	1	1	0	NA	HER2+	0.5	cluster1	0.5
S002253.l.r.m.c.lib.g.k.a.t	0	5.3041095890411	ER+/HER2-/LN+_EndoAndCyto	NodePositive	48	Pos	Pos	Neg	2	20	Normal	4	normL	LumA	0	0	0	0	0.5	0	0	0	1	0	NA	ER+/HER2- Low Prolif	0.5	cluster1	0
S002267.l.r.m2.c.lib.g.k.a.t	0	5.32054794520548	ER+/HER2-/LN-_Endo	NodeNegative	63	Pos	Pos	Neg	2	16	LumA	3	lumA	LumA	0.5	0	0.5	0.5	0	0	1	0	1	0.5	NA	ER+/HER2- High Prolif	0.5	cluster2	1
S002268.l.r.m.c.lib.g.k.a.t	0	5.31780821917808	ER+/HER2-/LN-_Endo	NodeNegative	62	Pos	Pos	Neg	2	12	LumA	4	lumA	LumA	0	0	0	0	0	0.5	0	0	1	0	NA	ER+/HER2- Low Prolif	0	cluster1	0
S002269.l.r.m.c.lib.g.k.a.t	0	5.2986301369863	ER+/HER2-/LN-_Endo	NodeNegative	72	Pos	Pos	Neg	1	7	Normal	4	normL	LumA	0	0	0	0	0	0	0	0	0	0	NA	ER+/HER2- Low Prolif	0	cluster3	0.5
S002270.l.r.m.c.lib.g.k.a.t	1	2.50958904109589	ER+/HER2-/LN-_Endo	NodeNegative	86	Pos	Pos	Neg	3	25	LumB	2	lumC	LumB	1	1	1	1	1	1	1	1	1	1	NA	ER+/HER2- High Prolif	1	cluster2	0.5
S002271.l.r.m.c.lib.g.k.a.t	0	5.26301369863014	ER+/HER2-/LN+_EndoAndCyto	NodePositive	48	Pos	Pos	Neg	3	18	LumA	8	lumA	LumA	0	0	0	0	0	0	0	0	1	0	NA	ER+/HER2- Low Prolif	0	cluster1	0
S002272.l.r.m.c.lib.g.k.a.t	0	5.27945205479452	ER+/HER2-/LN-_EndoAndCyto	NodeNegative	52	Pos	Pos	Neg	2	14	Normal	4	lumC	LumA	0.5	0	0.5	0	0	1	1	0	1	0	NA	ER+/HER2- Low Prolif	0.5	cluster1	0
S002273.l.r.m.c.lib.g.k.a.t	0	5.31780821917808	HER2+/ER-_ImmunAndCyto	NodePositive	48	Neg	Neg	Pos	3	8	Her2	5	mApo	Her2	1	1	1	1	1	1	1	1	1	1	NA	HER2+	0.5	cluster2	1
S002274.l.r.m.c.lib.g.k.a.t	1	4.77808219178082	NA	NA	84	Pos	Neg	Neg	3	60	LumB	9	lumB	LumB	1	1	1	1	NA	1	1	1	1	1	NA	ER+/HER2- High Prolif	1	cluster2	1
S002276.l.r.m.c.lib.g.k.a.t	0	5.37808219178082	TNBC_Cyto	NodeNegative	72	Neg	Neg	Neg	3	0	Basal	4	basL	Basal	1	1	1	1	1	1	1	1	1	0.5	IM	ER-/HER2-	0.5	cluster3	0.5
S002279.l.r.m.c.lib.g.k.a.t	0	5.26027397260274	ER+/HER2-/LN+_EndoAndCyto	NodePositive	56	Pos	Pos	Neg	3	14	Her2	9	lumB	NA	1	1	1	1	1	1	1	1	1	1	NA	ER+/HER2- High Prolif	1	cluster3	0
S002282.l.r.m.c.lib.g.k.a.t	0	5.33972602739726	ER+/HER2-/LN-_EndoAndCyto	NodeNegative	61	Pos	Pos	Neg	3	11	LumB	2	lumA	LumB	1	0.5	1	1	1	1	1	1	1	1	NA	ER+/HER2- High Prolif	1	cluster2	1
S002283.l.r.m.c.lib.g.k.a.t	0	5.3041095890411	NA	NodePositive	56	Pos	Pos	NA	2	27	LumA	1	lumB	LumA	0.5	1	0.5	0.5	1	1	1	1	1	1	NA	ER+/HER2- High Prolif	1	cluster2	1
S002284.l.r.m.c.lib.g.k.a.t	0	5.39178082191781	ER+/HER2-/LN-_Endo	NodeNegative	64	Pos	Pos	Neg	2	10	LumA	8	lumA	LumA	0.5	0	0.5	0	0	0	0	0	0	0.5	NA	ER+/HER2- Low Prolif	0	cluster2	0.5
S002286.l.r.m.c.lib.g.k.a.t	1	3.43287671232877	TNBC_Untreated	NodeNegative	83	Neg	Neg	Neg	3	48	Basal	10	mApo	Her2	1	1	1	1	1	1	1	1	1	1	LAR	ER-/HER2-	0	cluster2	1
S002287.l.r.m.c.lib.g2.k.a.t	0	5.26301369863014	ER+/HER2-/LN-_Endo	NodeNegative	48	Pos	Pos	Neg	1	11	Normal	4	normL	LumA	0	0	0	0	0	0.5	0	0	0	0	NA	ER+/HER2- Low Prolif	0	cluster1	0
S002290.l.r.m.c.lib.g.k.a.t	0	5.33972602739726	ER+/HER2-/LN+_Endo	NodePositive	54	Pos	Pos	Neg	1	12	LumA	1	lumA	LumA	0.5	0	0	0	0.5	0.5	0	0	1	0.5	NA	ER+/HER2- Low Prolif	1	cluster2	0.5
S002291.l.r.m.c.lib.g.k.a.t	0	5.22191780821918	HER2+/ER+_ImmunAndEndoAndCyto	NodeNegative	47	Pos	Pos	Pos	3	17	Normal	5	lumC	LumA	0.5	0.5	0.5	0.5	0.5	1	1	1	1	1	NA	HER2+	1	cluster2	1
S002292.l.r.m.c.lib.g.k.a.t	0	5.38356164383562	ER+/HER2-/LN-_Untreated	NodeNegative	71	Pos	Pos	Neg	2	8	LumA	3	lumA	LumA	0	0	0	0	0	0	1	0	0	0.5	NA	ER+/HER2- Low Prolif	0.5	NA	1
S002294.l.r.m.c.lib.g2.k.a.t	0	5.24931506849315	ER+/HER2-/LN-_Endo	NodeNegative	42	Pos	Pos	Neg	2	21	LumA	3	lumA	LumA	0	0.5	0	0	0	0	0	0	0	0	NA	ER+/HER2- Low Prolif	0	NA	0
S002295.l.r.m.c.lib.g.k.a.t	0	5.28767123287671	ER+/HER2-/LN-_Endo	NodeNegative	81	Pos	Pos	Neg	2	11	LumA	3	lumA	LumA	0	0	0	0	0	0.5	1	0	0	0.5	NA	ER+/HER2- Low Prolif	1	cluster3	1
S002296.l.r.m.c.lib.g.k.a.t	0	5.24931506849315	TNBC_Untreated	NodeNegative	85	Neg	Neg	Neg	3	14	Normal	4	basL	Basal	0.5	0.5	0.5	0.5	0	1	1	0	1	1	M	ER-/HER2-	1	NA	0.5
S002297.l.r.m.c.lib.g.k.a.t	0	5.26301369863014	ER+/HER2-/LN+_EndoAndCyto	NodePositive	45	Pos	Pos	Neg	1	20	LumA	4	normL	LumA	0.5	0	0.5	0.5	0.5	1	0	0	1	0	NA	ER+/HER2- Low Prolif	0	cluster2	0.5
S002299.l.r.m.c.lib.g.k.a.t	0	5.28219178082192	NA	NodePositive	76	Pos	Pos	Pos	3	20	LumB	1	lumB	LumB	1	0.5	1	1	1	1	1	1	1	1	NA	ER+/HER2- High Prolif	1	cluster2	0.5
S002300.l.r.m.c.lib.g.k.a.t	0	5.3041095890411	ER+/HER2-/LN-_Endo	NodeNegative	66	Pos	Pos	Neg	1	15	Normal	4	normL	LumA	0	0	0	0	0	0	0	0	1	0	NA	ER+/HER2- Low Prolif	0	cluster1	0
S002301.l.r.m.c.lib.g.k.a.t	0	5.26027397260274	ER+/HER2-/LN-_Endo	NodeNegative	63	Pos	Pos	Neg	2	11	LumA	3	lumA	LumA	0.5	0.5	0.5	0.5	0.5	0.5	1	0	1	0	NA	ER+/HER2- Low Prolif	0.5	NA	0.5
S002302.l.r.m.c.lib.g.k.a.t	0	5.2986301369863	NA	NodeNegative	78	Neg	Neg	Pos	3	25	Her2	4	mApo	Her2	1	1	1	1	1	1	1	0	1	1	NA	ER-/HER2-	0.5	cluster2	0
S002303.l.r.m.c.lib.g.k.a.t	0	5.3041095890411	HER2+/ER-_ImmunAndCyto	NodeNegative	59	Neg	Neg	Pos	3	22	Her2	9	mApo	Her2	1	1	1	1	1	1	1	1	1	0.5	NA	HER2+	0	cluster2	1
S002304.l.r.m.c.lib.g.k.a.t	0	5.33424657534247	ER+/HER2-/LN-_Endo	NodeNegative	82	Pos	Pos	Neg	2	16	LumA	4	lumA	LumA	0.5	0.5	0.5	0.5	0.5	0	1	0	1	0.5	NA	ER+/HER2- High Prolif	1	cluster2	1
S002305.l.r.m.c.lib.g.k.a.t	0	5.28219178082192	ER+/HER2-/LN-_Endo	NodeNegative	44	Pos	Pos	Neg	1	13	Normal	3	lumA	LumA	0	0	0	0	0	1	0	0	1	0	NA	ER+/HER2- Low Prolif	0	cluster1	0
S002306.l.r.m.c.lib.g.k.a.t	0	5.32054794520548	ER+/HER2-/LN+_EndoAndCyto	NodePositive	35	Pos	Pos	Neg	2	20	Normal	4	normL	LumA	0	0	0	0.5	0.5	1	1	0	1	0	NA	ER+/HER2- Low Prolif	0.5	cluster1	0
S002318.l.r.m.c.lib.g.k.a.t	0	5.26301369863014	ER+/HER2-/LN+_EndoAndCyto	NodePositive	49	Pos	Pos	Neg	1	35	Normal	4	normL	LumA	0	0.5	0	0	1	0.5	0	0	0	0	NA	ER+/HER2- Low Prolif	0	cluster1	0
S002319.l.r.m.c.lib.g.k.a.t	0	5.23835616438356	TNBC_Untreated	NA	66	Neg	Neg	Neg	1	9	Normal	4	lumC	Basal	0.5	0.5	0.5	0.5	NA	1	1	0	1	1	MSL	ER-/HER2-	0.5	cluster3	0.5
S002320.l.r.m.c.lib.g.k.a.t	0	5.33698630136986	ER+/HER2-/LN+_Endo	NodePositive	76	Pos	Pos	Neg	1	13	LumA	8	lumA	LumA	0.5	0.5	0.5	0.5	1	0	0	0	0	0.5	NA	ER+/HER2- Low Prolif	0.5	cluster2	0.5
S002321.l.r.m.c.lib.g.k.a.t	0	5.26301369863014	ER+/HER2-/LN-_Endo	NodeNegative	66	Pos	Pos	Neg	2	14	LumA	7	normL	LumA	0.5	0	0.5	0.5	0	0	1	0	1	0.5	NA	ER+/HER2- Low Prolif	1	cluster2	0.5
S002322.l.r.m.c.lib.g.k.a.t	0	5.26027397260274	HER2+/ER+_ImmunAndEndoAndCyto	NodePositive	55	Pos	Pos	Pos	3	22	LumA	10	lumB	LumB	1	1	1	1	1	1	1	1	1	1	NA	ER+/HER2- High Prolif	1	cluster2	0.5
S002323.l.r.m.c.lib.g.k.a.t	0	5.26575342465753	ER+/HER2-/LN+_Endo	NodePositive	76	Pos	Pos	Neg	3	13	Her2	4	lumC	LumB	1	1	1	1	1	1	1	1	1	1	NA	ER+/HER2- High Prolif	1	cluster3	0.5
S002324.l.r.m.c.lib.g.k.a.t	0	5.24109589041096	ER+/HER2-/LN-_EndoAndCyto	NodeNegative	61	Pos	Neg	Neg	2	22	LumB	1	lumA	LumB	1	1	1	1	1	0	1	1	1	1	NA	ER+/HER2- High Prolif	1	cluster3	1
S002325.l.r.m2.c.lib.g.k.a.t	0	5.23835616438356	ER+/HER2-/LN+_EndoAndCyto	NodePositive	43	Pos	Pos	Neg	2	20	Normal	3	normL	LumA	0	0	0	0	0	0.5	0	0	1	0	NA	ER+/HER2- Low Prolif	0	cluster1	0
S002327.l.r.m.c.lib.g.k.a.t	0	5.24931506849315	ER+/HER2-/LN+_Endo	NodePositive	80	Pos	Pos	Neg	2	32	LumB	8	lumA	LumB	1	1	1	1	1	1	1	1	1	1	NA	ER+/HER2- High Prolif	0.5	NA	0.5
S002328.l.r.m.c.lib.g.k.a.t	0	5.33698630136986	TNBC_Untreated	NodeNegative	76	Neg	Neg	Neg	3	45	Her2	1	mApo	Her2	1	1	1	1	1	1	1	1	1	0.5	LAR	ER-/HER2-	0.5	cluster2	0.5
S002329.l.r.m.c.lib.g.k.a.t	0	5.26027397260274	ER+/HER2-/LN+_EndoAndCyto	NodePositive	52	Pos	Pos	Neg	3	18	Her2	8	lumC	LumB	1	0.5	1	1	1	1	1	1	1	1	NA	ER+/HER2- High Prolif	1	cluster2	0.5
S002330.l.r.m.c.lib.g.k.a.t	0	5.2986301369863	ER+/HER2-/LN+_Endo	NodePositive	74	Pos	Pos	Neg	3	15	LumB	1	lumA	LumB	1	0.5	1	1	1	1	1	1	1	1	NA	ER+/HER2- High Prolif	1	cluster2	0.5
S002331.l.r.m.c.lib.g.k.a.t	0	5.26849315068493	ER+/HER2-/LN-_Endo	NodeNegative	69	Pos	Pos	Neg	2	13	Normal	3	normL	LumA	0	0	0	0	0	0.5	0	0	1	0	NA	ER+/HER2- Low Prolif	0	cluster1	0
S002332.l.r.m.c.lib.g.k.a.t	0	5.30684931506849	ER+/HER2-/LN+_Endo	NodePositive	78	Pos	Pos	Neg	2	25	LumA	8	normL	LumA	0	0.5	0	0	0.5	0.5	1	0	1	0.5	NA	ER+/HER2- Low Prolif	0.5	cluster3	1
S002333.l.r.m.c.lib.g.k.a.t	0	5.27945205479452	ER+/HER2-/LN-_Endo	NodeNegative	69	Pos	Pos	Neg	2	15	Normal	3	lumA	LumA	0	0	0	0	0	0	0	0	0	0	NA	ER+/HER2- Low Prolif	0	cluster1	0
S002334.l.r.m.c.lib.g.k.a.t	0	5.26849315068493	ER+/HER2-/LN+_Endo	NodePositive	57	Pos	Pos	Neg	2	10	LumA	1	lumB	LumA	0.5	0	0.5	0.5	0.5	1	1	1	1	0.5	NA	ER+/HER2- High Prolif	1	cluster3	0.5
S002335.l.r.m.c.lib.g.k.a.t	0	5.27945205479452	ER+/HER2-/LN-_Untreated	NodeNegative	69	Pos	Pos	Neg	1	15	Normal	4	normL	LumA	0	0	0	0	0	1	0	0	1	0.5	NA	ER+/HER2- Low Prolif	0	cluster1	0.5
S002336.l.r.m.c.lib.g.k.a.t	1	4.4986301369863	ER+/HER2-/LN+_Endo	NodePositive	82	Pos	Pos	Neg	2	16	LumA	8	lumA	LumA	0.5	0	0.5	0.5	0.5	0.5	0	0	1	0.5	NA	ER+/HER2- High Prolif	0.5	cluster2	1
S002338.l.r.m.c.lib.g.k.a.t	0	5.24931506849315	TNBC_Cyto	NodeNegative	62	Neg	Neg	Neg	3	9	Basal	10	basL	Basal	1	1	1	1	1	1	1	1	1	1	UNS	ER-/HER2-	0.5	cluster2	1
S002339.l.r.m.c.lib.g.k.a.t	0	5.27671232876712	ER+/HER2-/LN+_EndoAndCyto	NodePositive	60	Pos	Neg	Neg	2	27	LumB	9	lumB	LumB	1	1	1	1	1	1	1	1	1	1	NA	ER+/HER2- High Prolif	1	cluster2	1
S002340.l.r.m2.c.lib.g.k.a.t	0	5.26027397260274	ER+/HER2-/LN+_EndoAndCyto	NodePositive	62	Pos	Neg	Neg	2	14	Her2	9	lumC	LumB	1	1	1	1	1	1	1	1	1	1	NA	ER+/HER2- High Prolif	1	cluster2	0.5
S002343.l.r.m.c.lib.g.k.a.t	0	5.2027397260274	ER+/HER2-/LN+_EndoAndCyto	NodePositive	69	Pos	Pos	Neg	3	30	LumB	9	lumB	LumB	1	1	1	1	1	1	1	1	1	1	NA	ER+/HER2- High Prolif	1	cluster2	1
S002344.l.r.m.c.lib.g.k.a.t	0	5.31780821917808	ER+/HER2-/LN-_Endo	NodeNegative	87	Pos	Pos	Neg	2	19	LumA	3	lumA	LumA	0.5	0.5	0.5	0.5	0.5	0	1	0	0	0.5	NA	ER+/HER2- Low Prolif	0	cluster2	1
S002345.l.r.m.c.lib.g.k.a.t	1	2.18904109589041	ER+/HER2-/LN+_Endo	NodePositive	95	Pos	Pos	Neg	2	32	LumA	7	lumA	LumA	0.5	1	0.5	0.5	1	1	1	0	1	0.5	NA	ER+/HER2- Low Prolif	0.5	cluster2	0.5
S002346.l.r.m.c.lib.g.k.a.t	0	5.22465753424658	ER+/HER2-/LN+_Endo	NodePositive	62	Pos	Pos	Neg	2	30	Normal	4	normL	Normal	0	0.5	0	0	0	1	1	0	1	1	NA	ER-/HER2-	0	cluster3	0
S002347.l.r.m.c.lib.g.k.a.t	0	5.23013698630137	ER+/HER2-/LN-_EndoAndCyto	NodeNegative	56	Pos	Pos	Neg	2	12	LumA	7	lumB	LumA	0.5	0.5	0.5	0.5	0.5	1	1	1	1	0.5	NA	ER+/HER2- High Prolif	1	cluster3	0
S002348.l.r.m.c.lib.g.k.a.t	0	5.26027397260274	ER+/HER2-/LN-_Endo	NodeNegative	71	Pos	Pos	Neg	2	16	LumA	3	lumA	LumA	0.5	0	0	0	0	0	0	0	0	0.5	NA	ER+/HER2- Low Prolif	0.5	NA	1
S002350.l.r.m.c.lib.g.k.a.t	0	5.24657534246575	ER+/HER2-/LN-_Endo	NodeNegative	63	Pos	Pos	Neg	2	27	LumA	1	lumB	LumB	1	1	0.5	1	1	1	1	1	1	1	NA	ER+/HER2- High Prolif	1	cluster3	0.5
S002351.l.r.m.c.lib.g.k.a.t	0	5.22191780821918	NA	NodeNegative	61	NA	NA	Neg	1	7	LumA	4	normL	LumA	0	0	0	0	0	0.5	0	0	0	0	NA	ER+/HER2- Low Prolif	NA	cluster2	0.5
S002353.l.r.m.c.lib.g.k.a.t	0	5.26849315068493	NA	NA	68	Pos	Pos	Pos	3	17	Her2	5	lumC	Her2	1	1	1	1	NA	1	1	1	1	1	NA	HER2+	0.5	cluster2	1
S002354.l.r.m.c.lib.g.k.a.t	0	5.21095890410959	ER+/HER2-/LN-_Endo	NodeNegative	57	Pos	Pos	Neg	2	12	Normal	4	normL	LumA	0	0	0	0	0	1	1	0	1	0	NA	ER+/HER2- Low Prolif	0	cluster1	0
S002355.l.r.m2.c.lib.g.k.a.t	0	5.21095890410959	ER+/HER2-/LN+_EndoAndCyto	NodePositive	60	Pos	Pos	Neg	2	20	LumA	8	lumA	LumB	0.5	0.5	0.5	0.5	1	0	0	0	0	0.5	NA	ER+/HER2- Low Prolif	0.5	cluster2	0.5
S002356.l.r.m.c.lib.g.k.a.t	0	5.21095890410959	HER2+/ER+_ImmunAndEndoAndCyto	NodePositive	62	Pos	Pos	Pos	2	29	Normal	5	lumC	Normal	0.5	0.5	0.5	0.5	0.5	1	1	0	1	0.5	NA	ER+/HER2- Low Prolif	0	cluster1	0.5
S002357.l.r.m.c.lib.g.k.a.t	0	5.20547945205479	TNBC_Cyto	NodePositive	27	Neg	Neg	Neg	3	40	Basal	10	basL	Basal	1	1	1	1	1	1	1	1	1	1	UNS	ER-/HER2-	0	cluster3	1
S002358.l.r.m.c.lib.g.k.a.t	0	5.24383561643836	NA	NA	55	Pos	Pos	Neg	1	4	LumA	3	lumA	LumA	0	0	0	0	NA	0	1	0	0	0	NA	ER+/HER2- Low Prolif	0.5	cluster1	0.5
S002359.l.r.m.c.lib.g.k.a.t	1	0.276712328767123	ER+/HER2-/LN-_Endo	NodeNegative	91	Pos	Pos	Neg	3	32	Her2	4	lumC	LumB	1	1	1	1	1	1	1	1	1	0.5	NA	ER+/HER2- High Prolif	1	cluster3	1
S002360.l.r.m.c.lib.g.k.a.t	1	2.78356164383562	ER+/HER2-/LN-_Untreated	NodeNegative	75	Pos	Neg	Neg	3	20	Normal	8	basL	Normal	0.5	0.5	0.5	0.5	0	1	1	0	1	1	NA	ER-/HER2-	0	cluster2	1
S002361.l.r.m.c.lib.g.k.a.t	0	5.27671232876712	ER+/HER2-/LN-_Endo	NodeNegative	72	Pos	Neg	Neg	3	19	Her2	3	lumC	LumB	1	0.5	1	1	1	0.5	1	1	1	0.5	NA	ER+/HER2- High Prolif	0.5	cluster2	0.5
S002362.l.r.m.c.lib.g.k.a.t	0	5.27945205479452	ER+/HER2-/LN-_Endo	NodeNegative	86	Pos	Pos	Neg	1	24	LumB	8	lumA	LumB	1	1	1	1	1	0.5	1	1	1	1	NA	ER+/HER2- High Prolif	1	cluster2	1
S002363.l.r.m.c.lib.g.k.a.t	0	5.26575342465753	ER+/HER2-/LN-_Endo	NodeNegative	69	Pos	Pos	Neg	1	13	LumA	7	lumA	LumA	0	0	0	0	0	0	0	0	0	0	NA	ER+/HER2- Low Prolif	0	cluster3	0.5
S002364.l.r.m.c.lib.g.k.a.t	0	5.26301369863014	ER+/HER2-/LN+_Endo	NodePositive	50	Pos	Neg	Neg	2	19	Normal	6	normL	LumA	0	0	0	0	0	0.5	0	0	1	0	NA	ER+/HER2- Low Prolif	0	cluster3	0
S002365.l.r.m.c.lib.g.k.a.t	0	5.24383561643836	ER+/HER2-/LN+_Endo	NodePositive	52	Pos	Pos	Neg	2	15	LumA	4	normL	LumA	0	0	0	0	1	0.5	0	0	1	0	NA	ER+/HER2- Low Prolif	0	NA	0
S002367.l.r.m2.c.lib.g.k.a.t	0	5.17260273972603	ER+/HER2-/LN-_Endo	NodeNegative	64	Pos	Pos	Neg	2	16	LumA	8	normL	LumA	0	0	0	0	0	0	0	0	1	0	NA	ER+/HER2- Low Prolif	0	cluster2	0
S002368.l.r.m.c.lib.g2.k.a.t	0	5.20547945205479	TNBC_Cyto	NodeNegative	50	Neg	Neg	Neg	2	25	Basal	3	basL	Basal	1	1	0.5	1	0.5	1	1	0	1	1	M	ER-/HER2-	0.5	cluster2	1
S002369.l.r.m.c.lib.g.k.a.t	0	5.21095890410959	ER+/HER2-/LN+_EndoAndCyto	NodePositive	43	Pos	Pos	Neg	2	18	LumA	8	lumC	Her2	1	0.5	1	1	1	1	1	1	1	0.5	NA	ER+/HER2- High Prolif	1	cluster2	0.5
S002370.l.r.m.c.lib.g.k.a.t	0	5.20821917808219	TNBC_Cyto	NodePositive	75	Neg	Neg	Neg	3	18	Basal	10	basL	Basal	1	1	1	1	1	1	1	1	1	0	IM	ER-/HER2-	0	cluster3	0.5
S002371.l.r.m.c.lib.g.k.a.t	0	5.20547945205479	ER+/HER2-/LN-_Endo	NodeNegative	73	Pos	Pos	Neg	2	12	LumA	8	lumA	LumA	0.5	0.5	0.5	0.5	0.5	1	0	0	1	0.5	NA	ER+/HER2- High Prolif	0.5	cluster1	0
S002373.l.r.m.c.lib.g.k.a.t	0	5.16712328767123	NA	NodeNegative	60	Pos	Pos	Pos	2	13	LumB	3	lumB	LumB	1	1	1	1	1	1	1	1	1	1	NA	ER+/HER2- High Prolif	1	cluster1	0
S002374.l.r.m.c.lib.g.k.a.t	0	5.2	ER+/HER2-/LN-_EndoAndCyto	NodeNegative	59	Pos	Pos	Neg	2	14	LumA	7	lumB	LumB	1	0.5	0.5	0.5	0.5	0.5	1	1	1	0.5	NA	ER+/HER2- High Prolif	1	cluster2	1
S002376.l.r.m.c.lib.g.k.a.t	0	5.16986301369863	ER+/HER2-/LN-_EndoAndCyto	NodeNegative	75	Pos	Pos	Neg	3	110	Normal	6	normL	LumA	0	0.5	0	0	0	1	1	0	1	0.5	NA	ER-/HER2-	0	cluster1	0
S002377.l.r.m.c.lib.g2.k.a.t	1	1.34246575342466	ER+/HER2-/LN+_Endo	NodePositive	75	Pos	Neg	Neg	2	19	LumA	4	lumA	LumB	0.5	0.5	0.5	0.5	1	1	1	1	1	0.5	NA	ER+/HER2- High Prolif	1	cluster2	1
S002378.l.r.m.c.lib.g.k.a.t	0	5.16712328767123	ER+/HER2-/LN+_Endo	NodePositive	59	Pos	Pos	Neg	1	25	LumA	3	normL	LumA	0	0.5	0	0	0	0	0	0	0	0	NA	ER+/HER2- Low Prolif	0	cluster1	0.5
S002379.l.r.m.c.lib.g.k.a.t	0	5.19178082191781	ER+/HER2-/LN-_Endo	NodeNegative	67	Pos	Pos	Neg	2	15	Normal	3	lumA	LumA	0	0	0	0	0	0	1	0	1	0	NA	ER+/HER2- Low Prolif	0	cluster3	1
S002380.l.r.m.c.lib.g.k.a.t	0	5.27671232876712	ER+/HER2-/LN+_EndoAndCyto	NodePositive	64	Pos	Neg	Neg	3	25	LumA	2	lumA	LumB	0.5	1	0.5	0.5	1	0.5	0	0	1	0.5	NA	ER+/HER2- High Prolif	1	cluster2	1
S002382.l.r.m.c.lib.g.k.a.t	0	5.16986301369863	ER+/HER2-/LN+_Endo	NodePositive	59	Pos	Neg	Neg	1	18	LumA	4	lumA	LumA	0	0	0	0	0	1	1	0	1	0.5	NA	ER+/HER2- Low Prolif	0	cluster1	0.5
S002384.l.r.m.c.lib.g.k.a.t	0	5.19178082191781	ER+/HER2-/LN+_Endo	NodePositive	64	Pos	Pos	Neg	1	12	LumA	7	normL	LumA	0	0	0	0	0.5	0	0	0	1	0.5	NA	ER+/HER2- Low Prolif	0.5	cluster1	0
S002385.l.r.m.c.lib.g.k.a.t	1	1.96164383561644	TNBC_Cyto	NodePositive	38	Neg	Neg	Neg	3	13	Basal	9	basL	Basal	1	1	1	1	1	1	1	1	1	1	UNS	ER-/HER2-	0.5	cluster2	1
S002387.l.r.m.c.lib.g.k.a.t	0	5.15342465753425	ER+/HER2-/LN-_Endo	NodeNegative	74	Pos	Pos	Neg	3	10	Normal	4	lumB	LumA	0.5	0.5	0.5	0.5	0	1	1	1	1	0.5	NA	ER+/HER2- Low Prolif	0.5	cluster3	0
S002400.l.r.m.c.lib.g.k.a.t	0	5.23013698630137	ER+/HER2-/LN+_EndoAndCyto	NodePositive	55	Pos	Pos	Neg	2	18	LumA	8	lumA	LumA	0.5	0.5	0.5	0.5	1	0.5	1	1	1	1	NA	ER+/HER2- High Prolif	1	cluster2	0.5
S002401.l.r.m.c.lib.g.k.a.t	0	5.18904109589041	ER+/HER2-/LN-_EndoAndCyto	NodeNegative	64	Pos	Pos	Neg	3	30	LumA	3	lumA	LumB	1	1	1	1	1	1	1	1	1	0.5	NA	ER+/HER2- High Prolif	1	cluster2	0.5
S002402.l.r.m3.c.lib.g.k.a.t	1	1.02465753424658	TNBC_Untreated	NodePositive	89	Neg	Neg	Neg	3	33	Basal	10	basL	Basal	1	1	1	1	1	1	1	1	1	0	IM	ER-/HER2-	0	cluster3	1
S002405.l.r.m2.c.lib.g.k.a.t	0	5.14246575342466	ER+/HER2-/LN+_EndoAndCyto	NodePositive	65	Pos	Neg	Neg	3	20	Normal	4	normL	Normal	0	0	0	0	0	0	1	0	1	0	NA	ER+/HER2- Low Prolif	0	cluster3	0.5
S002406.l.r.m3.c.lib.g.k.a.t	1	2.38356164383562	ER+/HER2-/LN+_Endo	NodePositive	65	Pos	Pos	Neg	2	25	LumA	8	normL	LumA	0	0.5	0.5	0.5	1	0	0	0	1	0.5	NA	ER+/HER2- High Prolif	0.5	cluster2	1
S002407.l.r.m.c.lib.g.k.a.t	0	5.18904109589041	ER+/HER2-/LN+_Endo	NodePositive	67	Pos	Pos	Neg	2	22	LumA	3	lumA	LumA	0.5	0.5	0.5	0.5	0.5	0	0	0	1	0	NA	ER+/HER2- Low Prolif	0	cluster2	0
S002408.l.r.m2.c.lib.g.k.a.t	0	5.18356164383562	HER2+/ER+_ImmunAndEndoAndCyto	NodeNegative	73	Pos	Pos	Pos	2	26	LumA	1	lumA	LumA	0.5	1	0.5	0.5	0.5	0	1	0	0	0.5	NA	ER+/HER2- High Prolif	0.5	NA	1
S002409.l.r.m2.c.lib.g.k.a.t	0	5.23013698630137	ER+/HER2-/LN-_Endo	NodeNegative	83	Pos	Pos	Neg	2	19	LumA	8	lumA	LumA	0.5	0.5	0.5	0.5	0.5	0	1	0	1	0.5	NA	ER+/HER2- High Prolif	1	cluster2	1
S002410.l.r.m2.c.lib.g.k.a.t	0	5.11506849315068	ER+/HER2-/LN+_EndoAndCyto	NodePositive	65	Pos	Pos	Neg	2	16	LumA	2	lumA	LumA	0	0	0	0	0.5	0.5	1	0	1	0.5	NA	ER+/HER2- Low Prolif	0.5	cluster1	0
S002413.l.r.m2.c.lib.g.k.a.t	0	5.04931506849315	ER+/HER2-/LN-_Endo	NodeNegative	74	Pos	Pos	Neg	2	23	Normal	4	normL	Normal	0	0.5	0	0	0	1	1	0	1	1	NA	ER-/HER2-	0	cluster1	0
S002414.l.r.m2.c.lib.g.k.a.t	0	5.16438356164384	HER2+/ER+_ImmunAndEndoAndCyto	NodeNegative	63	Pos	Neg	Pos	2	15	LumA	5	lumB	LumB	1	0.5	1	0.5	1	1	1	1	1	0	NA	HER2+	1	cluster1	0
S002415.l.r.m2.c.lib.g.k.a.t	0	5.12876712328767	ER+/HER2-/LN-_Untreated	NodeNegative	64	Pos	Pos	Neg	1	9	LumA	8	normL	LumA	0	0	0	0	0	1	0	0	1	0	NA	ER+/HER2- Low Prolif	0	cluster2	0
S002419.l.r.m2.c.lib.g.k.a.t	0	5.13150684931507	NA	NodeNegative	63	Neg	Neg	Pos	3	11	Her2	5	mApo	Her2	1	1	1	1	1	1	1	1	1	1	NA	HER2+	0.5	cluster2	1
S002420.l.r.m2.c.lib.g.k.a.t	0	5.13150684931507	ER+/HER2-/LN+_EndoAndCyto	NodePositive	77	Pos	Pos	Neg	2	21	LumA	4	lumA	LumA	0	0.5	0	0	1	1	1	0	1	0	NA	ER+/HER2- Low Prolif	0.5	cluster2	0.5
S002422.l.r.m.c.lib.g2.k.a.t	0	5.23013698630137	ER+/HER2-/LN+_EndoAndCyto	NodePositive	51	Pos	Pos	Neg	2	16	LumA	8	normL	LumA	0	0	0	0	0.5	0.5	1	0	1	0.5	NA	ER+/HER2- High Prolif	0.5	cluster2	0.5
S002423.l.r.m2.c.lib.g.k.a.t	0	5.11506849315068	HER2+/ER+_ImmunAndEndoAndCyto	NodePositive	67	Pos	Pos	Pos	3	18	LumB	1	lumB	LumB	1	0.5	1	0.5	1	1	1	1	1	1	NA	ER+/HER2- High Prolif	1	cluster2	1
S002425.l.r.m.c.lib.g2.k.a.t	0	5.1041095890411	ER+/HER2-/LN-_Endo	NodeNegative	76	Pos	Pos	Neg	2	20	LumA	4	lumA	LumA	0.5	0.5	0.5	0.5	0	0.5	1	0	0	0.5	NA	ER+/HER2- Low Prolif	0	cluster2	1
S002429.l.r.m.c.lib.g.k.a.t	0	5.22191780821918	ER+/HER2-/LN+_Endo	NodePositive	57	Pos	Pos	Neg	1	12	Normal	3	normL	LumA	0	0	0	0	0	0	0	0	0	0	NA	ER+/HER2- Low Prolif	0	cluster1	0
S002430.l.r.m.c.lib.g.k.a.t	0	5.12602739726027	ER+/HER2-/LN-_Endo	NodeNegative	68	Pos	Neg	Neg	2	23	Normal	4	normL	LumA	0.5	0.5	0.5	0.5	0	1	1	0	1	0	NA	ER+/HER2- Low Prolif	0	cluster1	0
S002431.l.r.m.c.lib.g.k.a.t	0	5.16712328767123	ER+/HER2-/LN-_Endo	NodeNegative	82	Pos	Pos	Neg	2	16	LumA	3	lumA	LumB	0.5	0.5	0.5	0.5	0.5	0.5	0	0	1	0.5	NA	ER+/HER2- Low Prolif	0.5	cluster2	0
S002432.l.r.m.c.lib.g.k.a.t	0	5.15068493150685	ER+/HER2-/LN-_EndoAndCyto	NodeNegative	41	Pos	Pos	Neg	3	47	LumB	9	lumB	LumB	1	1	1	1	1	1	1	1	1	1	NA	ER+/HER2- High Prolif	1	cluster2	1
S002434.l.r.m.c.lib.g.k.a.t	0	5.18356164383562	ER+/HER2-/LN+_EndoAndCyto	NodePositive	31	Pos	Pos	Neg	3	21	LumB	1	lumB	LumB	1	1	1	1	1	1	1	1	1	1	NA	ER+/HER2- High Prolif	1	cluster3	0.5
S002435.l.r.m.c.lib.g.k.a.t	0	5.1041095890411	ER+/HER2-/LN-_Endo	NodeNegative	85	Pos	Pos	Neg	2	20	LumA	1	normL	LumA	0	0	0	0	0	0	0	0	0	0	NA	ER+/HER2- Low Prolif	0	cluster3	0.5
S002436.l.r.m.c.lib.g.k.a.t	0	5.12876712328767	NA	NA	54	Pos	Pos	Neg	1	15	LumA	8	normL	LumA	0	0	0	0	NA	0	0	0	1	0	NA	ER+/HER2- Low Prolif	0	cluster2	0.5
S002437.l.r.m.c.lib.g.k.a.t	0	5.1041095890411	ER+/HER2-/LN+_EndoAndCyto	NodePositive	45	Pos	Pos	Neg	2	15	LumA	8	lumA	LumA	0.5	0.5	0.5	0.5	1	0	1	0	1	0.5	NA	ER+/HER2- High Prolif	0.5	NA	0.5
S002438.l.r.m.c.lib.g.k.a.t	0	5.11232876712329	ER+/HER2-/LN-_EndoAndCyto	NodeNegative	26	Pos	Pos	Neg	3	15	LumA	7	lumA	LumB	1	0.5	1	1	1	0.5	1	1	1	1	NA	ER+/HER2- High Prolif	1	cluster2	0.5
S002439.l.r.m.c.lib.g.k.a.t	0	5.0958904109589	ER+/HER2-/LN+_EndoAndCyto	NodePositive	50	Pos	Pos	Neg	3	30	LumB	9	lumB	LumB	1	1	1	1	1	1	1	1	1	1	NA	ER+/HER2- High Prolif	1	cluster2	0.5
S002440.l.r.m.c.lib.g.k.a.t	0	5.13424657534247	ER+/HER2-/LN-_Endo	NodeNegative	65	Pos	Pos	Neg	2	14	LumB	4	lumA	LumA	0.5	0.5	0.5	0.5	0	0	1	0	1	0.5	NA	ER+/HER2- Low Prolif	1	cluster2	1
S002441.l.r.m.c.lib.g2.k.a.t	0	5.16712328767123	TNBC_Cyto	NodeNegative	69	Neg	Neg	Neg	3	13	Basal	10	basL	Basal	1	1	1	1	1	1	1	1	1	1	UNS	ER-/HER2-	0.5	cluster3	1
S002442.l.r.m.c.lib.g.k.a.t	1	2.63835616438356	ER+/HER2-/LN-_Endo	NodeNegative	81	Pos	Neg	Neg	3	25	LumA	3	lumC	Her2	0.5	1	1	1	1	1	1	1	1	1	NA	ER+/HER2- High Prolif	1	cluster2	1
S002448.l.r.m.c.lib.g.k.a.t	0	5.09315068493151	NA	NodePositive	66	Neg	Neg	Pos	3	32	Basal	10	basL	Basal	1	1	1	1	1	1	1	1	1	1	NA	ER-/HER2-	0.5	cluster2	1
S002449.l.r.m.c.lib.g.k.a.t	0	5.10958904109589	ER+/HER2-/LN-_Endo	NodeNegative	74	Pos	Pos	Neg	1	12	LumA	8	lumA	LumA	0	0	0	0	0	0	0	0	1	0	NA	ER+/HER2- Low Prolif	0	NA	0.5
S002450.l.r.m.c.lib.g.k.a.t	0	5.13424657534247	ER+/HER2-/LN-_Endo	NodeNegative	54	Pos	Pos	Neg	3	32	LumA	8	normL	LumA	0	0.5	0	0	0	1	0	0	1	0	NA	ER+/HER2- Low Prolif	0	cluster1	0
S002451.l.r.m.c.lib.g.k.a.t	0	5.10684931506849	NA	NodeNegative	76	Pos	Pos	Pos	3	18	Her2	5	lumC	Her2	1	1	1	1	1	1	1	1	1	0.5	NA	ER+/HER2- High Prolif	0.5	cluster1	0
S002452.l.r.m.c.lib.g.k.a.t	0	5.16438356164384	TNBC_Untreated	NodeNegative	72	Neg	Neg	Neg	2	10	Her2	4	mApo	Her2	0.5	0.5	0.5	0.5	0.5	1	1	0	1	1	LAR	ER-/HER2-	0.5	cluster2	1
S002453.l.r.m.c.lib.g.k.a.t	0	5.14794520547945	ER+/HER2-/LN-_Endo	NodeNegative	89	Pos	Neg	Neg	2	20	LumA	9	lumA	LumA	0.5	0.5	0.5	0.5	0.5	0	1	0	1	1	NA	ER+/HER2- High Prolif	1	cluster2	1
S002454.l.r.m.c.lib.g.k.a.t	0	5.15068493150685	ER+/HER2-/LN+_Endo	NodePositive	62	Pos	Pos	Neg	1	15	LumA	3	normL	LumA	0	0	0	0	0	0	0	0	0	0	NA	ER+/HER2- Low Prolif	0	NA	0
S002455.l.r.m.c.lib.g.k.a.t	0	5.16712328767123	NA	NodePositive	88	Neg	Neg	Pos	NA	42	Her2	9	mApo	Her2	1	1	1	1	1	1	1	1	1	0	NA	HER2+	0	cluster2	1
S002456.l.r.m.c.lib.g.k.a.t	0	5.14246575342466	ER+/HER2-/LN+_Endo	NodePositive	69	Pos	Pos	Neg	2	18	LumA	9	normL	LumA	0	0	0	0	0	0	0	0	1	0.5	NA	ER+/HER2- Low Prolif	0.5	NA	0
S002458.l.r.m.c.lib.g.k.a.t	0	5.06849315068493	ER+/HER2-/LN-_Endo	NodeNegative	67	Pos	Pos	Neg	1	14	LumA	7	normL	LumA	0	0	0	0	0	0	0	0	1	0.5	NA	ER+/HER2- Low Prolif	0.5	NA	0
S002460.l.r.m.c.lib.g.k.a.t	0	5.11232876712329	NA	NodeNegative	51	Pos	Neg	Pos	3	22	LumB	2	lumB	LumB	1	1	1	1	1	1	1	1	1	1	NA	ER+/HER2- High Prolif	1	cluster2	0.5
S002461.l.r.m.c.lib.g.k.a.t	0	5.08767123287671	NA	NodeNegative	59	Pos	Pos	NA	2	28	LumA	8	lumA	LumB	0.5	1	0.5	0.5	1	1	1	0	1	0.5	NA	ER+/HER2- Low Prolif	0.5	cluster2	0
S002462.l.r.m.c.lib.g.k.a.t	0	5.0958904109589	ER+/HER2-/LN-_Endo	NodeNegative	69	Pos	Pos	Neg	2	9	Normal	4	normL	Normal	0	0	0	0	0	0.5	0	0	0	0	NA	ER+/HER2- Low Prolif	0	cluster1	0.5
S002463.l.r.m2.c.lib.g.k.a.t	0	5.11506849315068	HER2+/ER+_ImmunAndEndoAndCyto	NodeNegative	80	Pos	Pos	Pos	3	30	Her2	4	lumC	LumB	1	1	1	1	1	1	1	1	1	1	NA	ER+/HER2- High Prolif	0.5	cluster1	0
S002464.l.r.m.c.lib.g.k.a.t	0	5.11506849315068	ER+/HER2-/LN+_EndoAndCyto	NodePositive	63	Pos	Pos	Neg	3	15	LumB	6	lumB	LumB	1	0.5	1	1	1	1	1	1	1	1	NA	ER+/HER2- High Prolif	1	cluster2	1
S002465.l.r.m.c.lib.g.k.a.t	0	5.38356164383562	ER+/HER2-/LN-_Endo	NodeNegative	78	Pos	Pos	Neg	2	30	LumA	8	lumA	LumB	0.5	1	0.5	0.5	0.5	0	1	0	1	1	NA	ER+/HER2- High Prolif	0.5	cluster2	1
S002470.l.r.m.c.lib.g.k.a.t	0	5.0958904109589	NA	NodePositive	80	Pos	Pos	Pos	3	22	LumA	8	lumB	LumB	1	1	1	1	1	1	1	1	1	1	NA	ER+/HER2- High Prolif	1	cluster2	1
S002471.l.r.m.c.lib.g.k.a.t	0	5.07671232876712	ER+/HER2-/LN+_Endo	NodePositive	64	Pos	Neg	Neg	2	27	LumB	7	lumA	LumB	0.5	1	0.5	0.5	1	0	1	0	1	1	NA	ER+/HER2- High Prolif	0.5	cluster2	1
S002472.l.r.m.c.lib.g.k.a.t	0	5.10684931506849	ER+/HER2-/LN-_Endo	NodeNegative	80	Pos	Pos	Neg	3	16	LumB	8	lumA	LumB	1	0.5	1	1	1	0.5	1	1	1	1	NA	ER+/HER2- High Prolif	1	cluster2	1
S002473.l.r.m.c.lib.g.k.a.t	0	5.0958904109589	HER2+/ER-_ImmunAndCyto	NodePositive	68	Neg	Neg	Pos	3	20	Her2	5	mApo	Her2	1	1	1	1	1	1	1	1	1	1	NA	HER2+	0.5	cluster2	1
S002474.l.r.m.c.lib.g.k.a.t	0	5.06849315068493	HER2+/ER-_ImmunAndCyto	NodePositive	55	Neg	Neg	Pos	3	20	Her2	5	mApo	Her2	1	1	1	1	1	1	1	1	1	1	NA	HER2+	0.5	cluster2	0.5
S002476.l.r.m.c.lib.g.k.a.t	0	5.09041095890411	ER+/HER2-/LN-_EndoAndCyto	NodeNegative	49	Pos	Pos	Neg	3	15	LumB	8	lumC	LumB	1	1	1	1	1	1	1	1	1	1	NA	ER+/HER2- High Prolif	1	cluster2	1
S002477.l.r.m.c.lib.g.k.a.t	1	4.13698630136986	NA	NodePositive	52	Neg	Pos	Pos	3	30	Her2	5	mApo	Her2	1	1	1	1	1	1	1	1	1	1	NA	HER2+	0.5	cluster2	1
S002478.l.r.m.c.lib.g.k.a.t	0	5.04931506849315	NA	NA	46	Pos	Pos	Neg	2	19	LumA	8	normL	LumA	0	0	0	0	NA	0	0	0	1	0	NA	ER+/HER2- Low Prolif	0	cluster1	0
S002480.l.r.m.c.lib.g.k.a.t	0	5.06849315068493	HER2+/ER+_ImmunAndEndoAndCyto	NodePositive	42	Pos	Pos	Pos	3	22	LumA	3	lumC	LumA	0.5	0.5	0.5	0.5	1	1	1	1	1	0.5	NA	ER+/HER2- High Prolif	1	cluster1	0
S002486.l.r.m.c.lib.g.k.a.t	0	5.14794520547945	ER+/HER2-/LN+_Endo	NodePositive	63	Pos	Pos	Neg	2	11	LumA	4	lumA	LumB	0.5	0.5	0.5	0.5	1	0.5	1	1	1	0.5	NA	ER+/HER2- High Prolif	0.5	cluster3	0.5
S002487.l.r.m.c.lib.g.k.a.t	0	3.48493150684931	ER+/HER2-/LN-_EndoAndCyto	NodeNegative	50	Pos	Pos	Neg	2	12	LumA	4	normL	LumA	0	0	0.5	0	0	0	1	0	1	0.5	NA	ER+/HER2- Low Prolif	0.5	cluster3	0.5
S002488.l.r.m.c.lib.g.k.a.t	0	5.08767123287671	ER+/HER2-/LN-_Untreated	NodeNegative	54	Pos	Pos	Neg	2	10	Normal	4	normL	LumA	0	0	0	0	0	0.5	1	0	0	0	NA	ER+/HER2- Low Prolif	0	cluster1	0
S002489.l.r.m.c.lib.g.k.a.t	0	5.08493150684932	ER+/HER2-/LN-_Endo	NodeNegative	43	Pos	Pos	Neg	1	10	Normal	3	normL	Normal	0	0	0	0	0	0	1	0	0	0	NA	ER+/HER2- Low Prolif	0	cluster3	0.5
S002490.l.r.m.c.lib.g.k.a.t	0	5.15342465753425	ER+/HER2-/LN+_Endo	NodePositive	75	Pos	Pos	Neg	3	39	LumB	8	lumA	LumB	1	1	1	1	1	0.5	1	1	1	1	NA	ER+/HER2- High Prolif	1	cluster3	1
S002491.l.r.m.c.lib.g.k.a.t	0	5.0958904109589	ER+/HER2-/LN-_EndoAndCyto	NodeNegative	61	Pos	Pos	Neg	3	19	LumA	1	lumC	Normal	0.5	0.5	0.5	0.5	0.5	0.5	1	1	1	1	NA	ER+/HER2- High Prolif	1	cluster3	0.5
S002492.l2.r.m2.c.lib.g.k.a.t	0	5.09041095890411	ER+/HER2-/LN-_Endo	NodeNegative	76	Pos	Pos	Neg	2	18	LumA	8	normL	LumA	0.5	0	0.5	0.5	0	1	1	0	1	0.5	NA	ER+/HER2- Low Prolif	0	cluster2	1
S002493.l.r.m.c.lib.g.k.a.t	0	5.10958904109589	TNBC_Cyto	NodeNegative	53	Neg	Neg	Neg	3	55	Basal	10	basL	Basal	1	1	1	1	1	1	1	1	1	1	UNS	ER-/HER2-	0	cluster3	1
S002494.l.r.m.c.lib.g.k.a.t	0	5.04931506849315	ER+/HER2-/LN+_Endo	NodePositive	63	Pos	Pos	Neg	2	17	Normal	3	normL	LumA	0	0	0	0	0	0	0	0	0	0	NA	ER+/HER2- Low Prolif	0	cluster1	0
S002495.l.r.m.c.lib.g.k.a.t	0	5.07123287671233	HER2+/ER+_ImmunAndEndoAndCyto	NodeNegative	72	Pos	Pos	Pos	NA	NA	Her2	4	mApo	Her2	1	1	1	1	1	1	1	1	1	0.5	NA	ER-/HER2-	0.5	cluster3	0
S002496.l.r.m.c.lib.g.k.a.t	0	5.05205479452055	ER+/HER2-/LN-_EndoAndCyto	NodeNegative	66	Pos	Pos	Neg	3	19	LumB	1	lumC	LumB	1	1	1	1	1	1	1	1	1	1	NA	ER+/HER2- High Prolif	1	cluster2	1
S002498.l.r.m.c.lib.g.k.a.t	0	5.07397260273973	HER2+/ER+_ImmunAndEndoAndCyto	NodeNegative	54	Pos	Pos	Pos	3	18	Her2	9	lumC	LumB	1	1	1	1	1	1	1	1	1	1	NA	ER+/HER2- High Prolif	1	cluster3	0.5
S002499.l.r.m.c.lib.g.k.a.t	0	5.06849315068493	ER+/HER2-/LN-_Endo	NodeNegative	71	Pos	Pos	Neg	2	9	LumA	2	lumA	LumA	0.5	0.5	0.5	0.5	0.5	0	1	0	0	0.5	NA	ER+/HER2- Low Prolif	0.5	cluster3	1
S002500.l.r.m.c.lib.g.k.a.t	0	5.03561643835616	ER+/HER2-/LN+_Endo	NodePositive	78	Pos	Pos	Neg	2	15	LumA	8	lumA	LumA	0.5	0	0.5	0	0.5	0	0	0	1	0.5	NA	ER+/HER2- Low Prolif	0	cluster2	1
S002501.l.r.m.c.lib.g.k.a.t	0	5.06849315068493	ER+/HER2-/LN-_Endo	NodeNegative	59	Pos	Pos	Neg	2	16	LumA	3	lumA	LumA	0	0	0	0	0	0.5	0	0	1	0	NA	ER+/HER2- Low Prolif	0	cluster1	0
S002502.l.r.m.c.lib.g.k.a.t	1	2.32328767123288	HER2+/ER-_ImmunAndCyto	NodeNegative	44	Neg	Neg	Pos	3	9	Her2	5	mApo	Her2	1	1	1	1	1	1	1	1	1	0	NA	HER2+	0	cluster3	1
S002503.l.r.m.c.lib.g.k.a.t	0	5.03013698630137	ER+/HER2-/LN+_Endo	NodePositive	54	Pos	Pos	Neg	1	11	Normal	4	normL	LumA	0	0	0	0	0	1	1	0	1	0	NA	ER+/HER2- Low Prolif	0	cluster3	0
S002504.l.r.m.c.lib.g.k.a.t	1	3.1972602739726	ER+/HER2-/LN-_Endo	NodeNegative	83	Pos	Pos	Neg	2	20	LumA	7	normL	LumA	0.5	0.5	0.5	0.5	0.5	0	0	0	1	0.5	NA	ER+/HER2- Low Prolif	0.5	cluster2	0.5
S002515.l.r.m.c.lib.g.k.a.t	0	5.28493150684931	ER+/HER2-/LN-_EndoAndCyto	NodeNegative	44	Pos	Pos	Neg	3	29	Normal	4	normL	LumA	0.5	0.5	0.5	0.5	0	1	1	0	1	0	NA	ER+/HER2- Low Prolif	0	cluster1	0
S002516.l.r.m.c.lib.g.k.a.t	0	5.03561643835616	NA	NodeNegative	75	Pos	Neg	NA	3	31	Basal	10	basL	Basal	1	1	1	1	1	1	1	1	1	1	NA	ER-/HER2-	1	cluster3	1
S002517.l.r.m.c.lib.g.k.a.t	0	5.05479452054795	ER+/HER2-/LN+_EndoAndCyto	NodePositive	47	Pos	Pos	Neg	2	22	LumA	3	normL	LumA	0	0.5	0	0	1	1	1	0	1	0.5	NA	ER+/HER2- Low Prolif	0	cluster2	0.5
S002518.l.r.m.c.lib.g.k.a.t	0	5.01917808219178	TNBC_Cyto	NodeNegative	62	Neg	Neg	Neg	3	20	Basal	10	basL	Basal	1	1	1	1	1	1	1	1	1	0.5	IM	ER-/HER2-	0.5	cluster3	1
S002519.l.r.m.c.lib.g.k.a.t	0	5.10958904109589	NA	NA	57	Pos	Pos	Neg	2	18	LumA	8	normL	LumA	0	0	0	0	NA	1	0	0	0	0	NA	ER+/HER2- Low Prolif	0	cluster1	0
S002520.l.r.m.c.lib.g.k.a.t	1	1.73424657534247	ER+/HER2-/LN-_Endo	NodeNegative	88	Pos	Pos	Neg	2	18	LumA	8	lumA	LumA	0.5	0.5	0.5	0.5	0	0	1	0	1	0.5	NA	ER+/HER2- High Prolif	0	cluster3	1
S002521.l.r.m.c.lib.g.k.a.t	0	5.07397260273973	HER2+/ER+_ImmunAndEndoAndCyto	NodeNegative	66	Pos	Pos	Pos	2	15	Normal	3	lumC	Her2	0.5	0.5	0.5	0.5	0.5	1	1	0	1	0.5	NA	ER+/HER2- Low Prolif	0.5	cluster2	0.5
S002522.l.r.m.c.lib.g.k.a.t	0	5.05479452054795	NA	NA	67	Pos	Pos	Neg	3	16	LumA	2	lumA	LumA	0.5	0.5	0.5	0.5	NA	0.5	1	1	1	0.5	NA	ER+/HER2- High Prolif	1	cluster3	0
S002524.l.r.m.c.lib.g.k.a.t	0	5.04931506849315	ER+/HER2-/LN-_Endo	NodeNegative	50	Pos	Pos	Neg	1	25	LumA	7	lumA	LumA	0	0.5	0	0	0	0	0	0	0	0	NA	ER+/HER2- Low Prolif	0	cluster2	0
S002525.l.r.m.c.lib.g.k.a.t	0	5.03013698630137	ER+/HER2-/LN-_Endo	NodeNegative	64	Pos	Pos	Neg	2	14	LumA	4	normL	LumA	0.5	0.5	0.5	0.5	0.5	1	0	0	1	0.5	NA	ER+/HER2- High Prolif	1	cluster2	0.5
S002526.l.r.m2.c.lib.g.k.a.t	0	5.08767123287671	ER+/HER2-/LN-_Endo	NodeNegative	62	Pos	Pos	Neg	2	10	LumA	7	lumA	LumA	0.5	0	0.5	0.5	0	0	0	0	1	0.5	NA	ER+/HER2- High Prolif	0.5	cluster2	0.5
S002528.l.r.m.c.lib.g.k.a.t	0	5.03835616438356	ER+/HER2-/LN+_Endo	NodePositive	69	Pos	Pos	Neg	2	15	LumA	7	lumA	LumA	0.5	0.5	0.5	0.5	1	0.5	1	1	1	0.5	NA	ER+/HER2- High Prolif	1	cluster3	0
S002529.l.r.m.c.lib.g.k.a.t	0	5.01095890410959	ER+/HER2-/LN-_Endo	NodeNegative	62	Pos	Pos	Neg	1	11	LumA	3	normL	LumA	0	0	0	0	0	0.5	0	0	0	0	NA	ER+/HER2- Low Prolif	0	cluster1	0
S002531.l.r.m.c.lib.g.k.a.t	0	5.05205479452055	ER+/HER2-/LN+_EndoAndCyto	NodePositive	65	Pos	Pos	Neg	3	18	LumB	8	lumA	LumB	1	0.5	1	1	1	1	1	1	1	1	NA	ER+/HER2- High Prolif	1	cluster2	1
S002532.l.r.m.c.lib.g.k.a.t	0	5.01643835616438	ER+/HER2-/LN+_Endo	NodePositive	79	Pos	Neg	Neg	3	36	Her2	9	lumB	LumB	1	1	1	1	1	1	1	1	1	1	NA	ER+/HER2- High Prolif	1	cluster2	1
S002533.l.r.m.c.lib.g.k.a.t	0	5.01643835616438	ER+/HER2-/LN+_EndoAndCyto	NodePositive	53	Pos	Pos	Neg	2	17	LumA	7	normL	LumA	0	0	0	0	1	0	1	0	1	0.5	NA	ER+/HER2- High Prolif	0.5	cluster3	0.5
S002534.l.r.m.c.lib.g.k.a.t	0	5.06849315068493	ER+/HER2-/LN+_EndoAndCyto	NodePositive	35	Pos	Pos	Neg	1	33	Normal	3	normL	LumA	0	0.5	0	0	0	0.5	0	0	0	0	NA	ER+/HER2- Low Prolif	0	cluster1	0
S002535.l.r.m.c.lib.g.k.a.t	0	5.04931506849315	ER+/HER2-/LN-_Endo	NodeNegative	52	Pos	Pos	Neg	1	NA	LumA	8	normL	LumA	0	0	0	0	0	0	0	0	1	0	NA	ER+/HER2- Low Prolif	0	cluster2	0.5
S002536.l.r.m.c.lib.g.k.a.t	0	4.98904109589041	ER+/HER2-/LN-_Endo	NodeNegative	67	Pos	Pos	Neg	1	13	Normal	4	normL	LumA	0	0	0	0	0	0.5	0	0	0	0	NA	ER+/HER2- Low Prolif	0	cluster1	0
S002537.l.r.m.c.lib.g.k.a.t	0	5.01643835616438	ER+/HER2-/LN-_Endo	NodeNegative	70	Pos	Pos	Neg	2	7	LumA	8	normL	LumA	0	0	0	0	0	0	1	0	1	0.5	NA	ER+/HER2- High Prolif	0.5	cluster3	0.5
S002538.l.r.m.c.lib.g.k.a.t	0	4.99178082191781	NA	NodePositive	48	Pos	Pos	NA	NA	125	LumB	5	lumB	LumB	1	1	1	1	1	0.5	1	1	1	1	NA	ER+/HER2- High Prolif	1	cluster1	0.5
S002539.l.r.m.c.lib.g.k.a.t	0	4.99178082191781	NA	NodePositive	50	Pos	Pos	NA	NA	15	LumB	9	lumB	LumB	1	0.5	1	1	1	1	1	1	1	1	NA	ER+/HER2- High Prolif	1	cluster2	1
S002549.l.r.m.c.lib.g.k.a.t	0	5.02739726027397	ER+/HER2-/LN-_Endo	NodeNegative	63	Pos	Neg	Neg	2	11	LumA	2	normL	LumA	0	0	0	0	0	0.5	0	0	1	0	NA	ER+/HER2- Low Prolif	0	cluster2	0
S002551.l.r.m.c.lib.g.k.a.t	0	5.04931506849315	ER+/HER2-/LN+_Endo	NodePositive	66	Pos	Pos	Neg	2	45	LumA	8	normL	LumA	0	0.5	0	0.5	0.5	0	1	1	1	0.5	NA	ER+/HER2- High Prolif	0.5	cluster2	0.5
S002552.l.r.m.c.lib.g.k.a.t	0	5.01095890410959	ER+/HER2-/LN+_EndoAndCyto	NodePositive	41	Pos	Pos	Neg	2	30	Her2	4	lumC	Basal	1	1	1	1	1	1	1	1	1	1	NA	ER-/HER2-	1	cluster2	1
S002553.l.r.m.c.lib.g.k.a.t	0	5	ER+/HER2-/LN-_Endo	NodeNegative	78	Pos	Pos	Neg	2	16	LumA	7	lumA	LumB	1	0.5	1	0.5	1	0	1	1	1	0.5	NA	ER+/HER2- High Prolif	0.5	cluster1	0
S002554.l.r.m.c.lib.g.k.a.t	0	5.01095890410959	HER2+/ER-_ImmunAndCyto	NodePositive	63	Neg	Neg	Pos	3	28	Her2	5	mApo	Her2	1	1	1	1	1	1	1	1	1	1	NA	HER2+	0.5	cluster2	1
S002556.l.r.m.c.lib.g.k.a.t	0	5.04931506849315	ER+/HER2-/LN+_Endo	NodePositive	60	Pos	Neg	Neg	1	20	Normal	4	normL	Normal	0	0	0	0	0	1	1	0	0	1	NA	ER-/HER2-	0	cluster3	0
S002558.l.r.m.c.lib.g.k.a.t	1	2.6	ER+/HER2-/LN+_Endo	NodePositive	91	Pos	Pos	Neg	2	15	LumA	8	lumA	LumA	0.5	0.5	0.5	0.5	0.5	1	0	0	0	0	NA	ER+/HER2- Low Prolif	0	cluster2	0
S002560.l.r.m.c.lib.g.k.a.t	0	5.05205479452055	ER+/HER2-/LN-_Untreated	NodeNegative	93	Pos	Pos	Neg	1	10	LumA	4	lumA	LumA	0.5	0.5	0.5	0.5	0.5	0	0	0	1	0.5	NA	ER+/HER2- Low Prolif	1	cluster2	1
S002562.l.r.m.c.lib.g.k.a.t	0	5.03287671232877	ER+/HER2-/LN-_EndoAndCyto	NodeNegative	42	Pos	Pos	Neg	3	23	LumB	9	lumB	LumB	1	1	1	1	1	1	1	1	1	1	NA	ER+/HER2- High Prolif	1	cluster2	1
S002563.l.r.m.c.lib.g.k.a.t	0	4.99178082191781	HER2+/ER+_ImmunAndEndoAndCyto	NodePositive	52	Pos	Pos	Pos	3	25	LumB	2	lumB	LumB	1	1	1	1	1	1	1	1	1	1	NA	HER2+	1	cluster2	1
S002564.l.r.m.c.lib.g.k.a.t	0	5.09315068493151	TNBC_Cyto	NodeNegative	63	Neg	Neg	Neg	3	25	Basal	9	basL	Basal	1	1	1	1	1	1	1	1	1	0.5	M	ER-/HER2-	1	cluster3	1
S002565.l.r.m.c.lib.g.k.a.t	0	5.07397260273973	ER+/HER2-/LN-_Endo	NodeNegative	77	Pos	Pos	Neg	1	14	Normal	3	lumA	LumA	0	0	0	0	0	0.5	0	0	1	0	NA	ER+/HER2- Low Prolif	0	cluster3	0.5
S002571.l.r.m.c.lib.g.k.a.t	0	5.07397260273973	HER2+/ER+_ImmunAndEndoAndCyto	NodeNegative	51	Pos	Pos	Pos	3	13	Normal	5	lumC	Normal	0.5	0.5	0.5	0.5	0	1	1	1	1	0	NA	HER2+	0.5	cluster1	0
S002572.l.r.m.c.lib.g.k.a.t	0	5.01369863013699	ER+/HER2-/LN+_EndoAndCyto	NodePositive	77	Pos	Pos	Neg	3	35	LumB	9	lumB	LumB	1	1	1	1	1	1	1	1	1	1	NA	ER+/HER2- High Prolif	1	cluster2	1
S002573.l.r.m.c.lib.g.k.a.t	1	0.838356164383562	NA	NodeNegative	52	Neg	Neg	Neg	3	90	Basal	10	basL	Basal	1	1	1	1	1	1	1	1	1	0.5	UNS	ER-/HER2-	0	cluster2	1
S002574.l.r.m.c.lib.g.k.a.t	1	2.74520547945205	ER+/HER2-/LN-_Endo	NodeNegative	91	Pos	Pos	Neg	2	25	LumA	8	lumA	LumA	0.5	1	0.5	0.5	0.5	0.5	0	0	1	0.5	NA	ER+/HER2- High Prolif	0	cluster2	1
S002575.l.r.m.c.lib.g.k.a.t	1	0.49041095890411	NA	NodePositive	84	Pos	Neg	Pos	2	38	LumA	3	mApo	LumA	0.5	0.5	0.5	0.5	1	1	1	0	1	0.5	NA	HER2+	0	cluster1	0
S002577.l.r.m.c.lib.g.k.a.t	0	4.99178082191781	ER+/HER2-/LN-_Endo	NodeNegative	64	Pos	Neg	Neg	2	15	Normal	3	normL	LumA	0	0	0	0	0	1	0	0	0	0	NA	ER+/HER2- Low Prolif	0	cluster1	0
S002578.l.r.m.c.lib.g.k.a.t	0	4.99452054794521	ER+/HER2-/LN-_Endo	NodeNegative	77	Pos	Pos	Neg	2	15	LumB	8	lumB	LumB	0.5	0.5	0.5	0.5	0.5	0.5	1	1	0	1	NA	ER+/HER2- High Prolif	1	cluster2	1
S002583.l.r.m.c.lib.g.k.a.t	0	4.92054794520548	ER+/HER2-/LN-_Endo	NodeNegative	70	Pos	Neg	Neg	2	20	LumB	6	lumB	LumB	1	0.5	1	1	1	1	1	1	1	1	NA	ER+/HER2- High Prolif	1	cluster2	1
S002584.l.r.m.c.lib.g.k.a.t	0	4.97534246575342	HER2+/ER-_ImmunAndCyto	NodeNegative	70	Neg	Neg	Pos	3	10	Her2	5	mApo	Her2	1	1	1	1	1	1	1	1	1	1	NA	HER2+	0.5	cluster1	0
S002585.l.r.m.c.lib.g.k.a.t	1	2.44657534246575	ER+/HER2-/LN-_Endo	NodeNegative	68	Pos	Pos	Neg	2	16	LumA	8	lumA	LumA	0.5	0.5	0.5	0.5	0.5	1	1	0	1	0	NA	ER+/HER2- Low Prolif	0	cluster2	0.5
S002586.l.r.m.c.lib.g.k.a.t	0	5.01369863013699	ER+/HER2-/LN+_EndoAndCyto	NodePositive	75	Pos	Neg	Neg	2	15	LumA	3	lumA	LumB	0.5	0.5	0.5	0.5	1	0.5	1	0	1	0.5	NA	ER+/HER2- Low Prolif	1	cluster2	0.5
S002587.l.r.m.c.lib.g.k.a.t	0	4.97808219178082	ER+/HER2-/LN-_Endo	NodeNegative	54	Pos	Neg	Neg	1	20	LumA	3	normL	LumA	0.5	0.5	0.5	0.5	0	0.5	0	0	1	0	NA	ER+/HER2- Low Prolif	0	cluster2	0.5
S002588.l.r.m.c.lib.g.k.a.t	0	4.99178082191781	ER+/HER2-/LN+_Endo	NodePositive	71	Pos	Pos	Neg	1	25	LumA	7	lumA	LumA	0	0.5	0	0	0	0.5	0	0	0	0	NA	ER+/HER2- Low Prolif	0	cluster2	0
S002589.l.r.m.c.lib.g.k.a.t	0	5.04657534246575	ER+/HER2-/LN+_Endo	NodePositive	79	Pos	Pos	Neg	3	17	LumA	1	lumB	LumB	0.5	0.5	1	0.5	1	0.5	1	1	1	1	NA	ER+/HER2- High Prolif	1	cluster2	1
S002590.l.r.m.c.lib.g.k.a.t	1	1.54794520547945	ER+/HER2-/LN-_EndoAndCyto	NodeNegative	74	Pos	Pos	Neg	3	30	LumA	7	lumC	LumA	0.5	0.5	0.5	0.5	0.5	1	1	0	1	0.5	NA	ER+/HER2- Low Prolif	0.5	cluster2	0.5
S002591.l.r.m.c.lib.g.k.a.t	0	4.99178082191781	ER+/HER2-/LN+_Endo	NodePositive	61	Pos	Pos	Neg	1	25	LumA	7	lumA	LumA	0	0.5	0	0.5	0.5	0	0	0	1	0.5	NA	ER+/HER2- Low Prolif	0.5	cluster1	0
S002593.l.r.m.c.lib.g.k.a.t	0	4.97808219178082	ER+/HER2-/LN+_Endo	NodePositive	90	Pos	Pos	Neg	3	45	LumA	6	lumB	LumA	0.5	1	0.5	0.5	1	0.5	1	0	0	1	NA	ER+/HER2- High Prolif	1	cluster2	1
S002594.l.r.m.c.lib.g.k.a.t	0	4.99178082191781	ER+/HER2-/LN-_Endo	NodeNegative	45	Pos	Pos	Neg	2	15	LumA	7	normL	LumA	0	0	0	0	0	0	0	0	1	0	NA	ER+/HER2- Low Prolif	0	cluster1	0
S002595.l.r.m.c.lib.g.k.a.t	0	4.98082191780822	ER+/HER2-/LN-_Endo	NodeNegative	68	Pos	Pos	Neg	1	15	LumA	3	normL	LumA	0.5	0	0	0	0	1	0	0	1	0	NA	ER+/HER2- Low Prolif	0	cluster1	0
S002597.l.r.m.c.lib.g.k.a.t	1	4.86027397260274	TNBC_Cyto	NodeNegative	49	Neg	Neg	Neg	3	11	Basal	10	basL	Basal	1	1	1	1	0.5	1	1	1	1	1	M	ER-/HER2-	1	NA	1
S002598.l.r.m.c.lib.g.k.a.t	0	4.94246575342466	TNBC_Cyto	NodeNegative	51	Neg	Neg	Neg	3	11	Basal	10	basL	Basal	1	1	1	1	0.5	1	1	1	1	0.5	MSL	ER-/HER2-	0.5	cluster3	0.5
S002600.l.r.m.c.lib.g.k.a.t	0	5.01917808219178	ER+/HER2-/LN-_Endo	NodeNegative	44	Pos	Pos	Neg	2	11	LumA	2	lumC	LumB	1	0.5	1	1	1	1	1	1	1	0.5	NA	ER+/HER2- High Prolif	1	cluster2	0.5
S002601.l.r.m.c.lib.g.k.a.t	0	4.99178082191781	NA	NodeNegative	70	NA	NA	Neg	2	16	LumA	3	lumA	LumA	0.5	0	0.5	0.5	0.5	1	0	0	1	0	NA	ER+/HER2- Low Prolif	NA	cluster1	0
S002602.l.r.m.c.lib.g.k.a.t	1	2.75616438356164	TNBC_Cyto	NodePositive	66	Neg	Neg	Neg	2	30	Her2	4	mApo	Her2	1	1	0.5	1	1	1	1	0	1	0.5	LAR	ER-/HER2-	0.5	cluster2	1
S002603.l.r.m.c.lib.g.k.a.t	0	4.98904109589041	TNBC_Cyto	NodePositive	58	Neg	Neg	Neg	3	32	Basal	10	basL	Basal	1	1	1	1	1	1	1	1	1	1	M	ER-/HER2-	0.5	cluster2	1
S002604.l.r.m.c.lib.g.k.a.t	0	4.94246575342466	ER+/HER2-/LN+_EndoAndCyto	NodePositive	42	Pos	Pos	Neg	2	20	Normal	3	normL	LumA	0	0	0	0	1	0	0	0	0	0	NA	ER+/HER2- Low Prolif	0	cluster1	0
S002605.l.r.m.c.lib.g.k.a.t	0	4.96164383561644	NA	NodeNegative	63	NA	NA	Neg	3	15	Her2	1	mApo	Her2	1	1	1	1	1	1	1	1	1	1	NA	ER-/HER2-	NA	cluster2	1
S002606.l.r.m.c.lib.g.k.a.t	0	4.97808219178082	ER+/HER2-/LN+_EndoAndCyto	NodePositive	55	Pos	Pos	Neg	3	24	LumA	9	lumB	NA	0.5	1	0.5	1	1	1	1	1	1	1	NA	ER+/HER2- High Prolif	1	cluster3	0
S002607.l.r.m.c.lib.g.k.a.t	0	4.98082191780822	TNBC_Cyto	NodePositive	63	Neg	Neg	Neg	3	23	Basal	10	basL	Basal	1	1	1	1	1	1	1	1	1	0.5	IM	ER-/HER2-	0.5	cluster3	1
S002618.l.r.m.c.lib.g.k.a.t	0	4.97260273972603	NA	NodePositive	79	Pos	Pos	Pos	3	22	LumB	4	lumB	LumB	1	1	1	1	1	1	1	1	1	1	NA	ER+/HER2- High Prolif	1	cluster3	0.5
S002619.l.r.m.c.lib.g.k.a.t	0	4.95616438356164	ER+/HER2-/LN-_Endo	NodeNegative	53	Pos	Pos	Neg	2	15	LumA	8	normL	LumA	0.5	0	0.5	0.5	0	1	0	0	1	0.5	NA	ER+/HER2- Low Prolif	0	cluster1	0
S002620.l.r.m.c.lib.g.k.a.t	0	4.95616438356164	ER+/HER2-/LN-_Endo	NodeNegative	52	Pos	Pos	Neg	1	11	LumA	4	normL	LumA	0	0	0	0	0	0.5	1	0	1	0	NA	ER+/HER2- Low Prolif	0	cluster1	0
S002621.l.r.m.c.lib.g.k.a.t	0	4.97260273972603	ER+/HER2-/LN-_Untreated	NodeNegative	47	Pos	Pos	Neg	2	9	Her2	9	lumC	LumB	1	1	1	1	1	1	1	1	1	0.5	NA	ER-/HER2-	1	cluster2	1
S002622.l.r.m.c.lib.g.k.a.t	0	4.9972602739726	HER2+/ER+_ImmunAndEndoAndCyto	NodeNegative	44	Pos	Pos	Pos	3	13	LumA	5	lumC	LumA	0.5	0.5	0.5	0.5	0	1	0	0	1	1	NA	HER2+	1	cluster2	1
S002623.l.r.m.c.lib.g.k.a.t	0	4.99178082191781	ER+/HER2-/LN-_Endo	NodeNegative	73	Pos	Pos	Neg	2	11	LumA	8	lumA	LumA	0	0	0	0	0	0	0	0	0	0.5	NA	ER+/HER2- Low Prolif	0	cluster3	0.5
S002624.l.r.m.c.lib.g.k.a.t	0	5	ER+/HER2-/LN-_EndoAndCyto	NodeNegative	64	Pos	Pos	Neg	3	13	LumA	7	normL	LumA	0.5	0	0.5	0.5	0	0	1	1	1	0.5	NA	ER+/HER2- High Prolif	1	NA	0.5
S002631.l.r.m.c.lib.g.k.a.t	0	4.95342465753425	HER2+/ER+_ImmunAndEndoAndCyto	NodeNegative	63	Pos	Pos	Pos	2	10	LumA	5	lumC	LumB	0.5	0.5	0.5	0.5	0.5	1	1	0	1	0.5	NA	HER2+	1	cluster2	0.5
S002632.l.r.m.c.lib.g.k.a.t	0	4.95616438356164	ER+/HER2-/LN+_EndoAndCyto	NodePositive	46	Pos	Pos	Neg	1	14	LumA	7	normL	LumA	0	0	0	0	0	0	0	0	0	0	NA	ER+/HER2- Low Prolif	0	cluster3	0.5
S002633.l.r.m.c.lib.g.k.a.t	0	4.95342465753425	ER+/HER2-/LN-_Untreated	NodeNegative	61	Pos	Pos	Neg	1	9	LumA	8	lumA	LumB	1	0.5	1	1	1	1	1	0	1	1	NA	ER+/HER2- High Prolif	0.5	cluster2	1
S002634.l.r.m.c.lib.g.k.a.t	0	4.92602739726027	TNBC_Cyto	NodePositive	44	Neg	Neg	Neg	3	27	LumA	7	normL	LumA	0	0.5	0	0	1	0	1	0	0	0.5	NA	ER+/HER2- Low Prolif	0.5	cluster3	1
S002635.l.r.m.c.lib.g.k.a.t	0	4.93424657534247	ER+/HER2-/LN+_EndoAndCyto	NodePositive	45	Pos	Pos	Neg	3	33	LumA	7	lumB	LumA	0.5	1	0.5	0.5	1	1	1	0	1	1	NA	ER+/HER2- Low Prolif	1	cluster3	1
S002636.l.r.m.c.lib.g.k.a.t	0	4.95890410958904	ER+/HER2-/LN-_EndoAndCyto	NodeNegative	49	Pos	Neg	Neg	3	27	LumA	8	lumA	LumB	1	1	1	1	1	1	1	1	1	0.5	NA	ER+/HER2- High Prolif	1	cluster2	0.5
S002637.l.r.m.c.lib.g.k.a.t	0	4.93972602739726	HER2+/ER+_ImmunAndEndoAndCyto	NodePositive	59	Pos	Pos	Pos	3	29	LumA	8	lumA	LumA	0.5	0.5	0.5	0.5	0.5	0.5	1	0	0	0.5	NA	ER+/HER2- High Prolif	0	cluster3	0.5
S002638.l.r.m.c.lib.g.k.a.t	0	4.93698630136986	ER+/HER2-/LN+_Endo	NodePositive	69	Pos	Pos	Neg	2	20	LumB	8	lumA	LumB	1	0.5	1	0.5	1	0	1	1	1	1	NA	ER+/HER2- High Prolif	0.5	cluster2	1
S002641.l.r.m.c.lib.g.k.a.t	0	4.97808219178082	ER+/HER2-/LN-_EndoAndCyto	NodeNegative	51	Pos	Pos	Neg	2	45	LumB	8	lumA	LumB	1	1	1	1	1	1	1	1	1	1	NA	ER+/HER2- High Prolif	0.5	cluster2	1
S002642.l.r.m.c.lib.g.k.a.t	0	4.97260273972603	ER+/HER2-/LN-_Untreated	NodeNegative	67	Pos	Pos	Neg	3	8	LumB	9	lumB	LumB	1	1	1	1	1	1	1	1	1	1	NA	ER+/HER2- High Prolif	1	cluster1	0
S002643.l.r.m.c.lib.g.k.a.t	0	4.93698630136986	ER+/HER2-/LN+_Endo	NodePositive	69	Pos	Pos	Neg	2	15	Normal	10	basL	Basal	0.5	0.5	0.5	0.5	0.5	1	1	1	1	1	NA	ER-/HER2-	0.5	cluster3	0.5
S002644.l.r.m.c.lib.g.k.a.t	1	3.6958904109589	ER+/HER2-/LN-_Endo	NodeNegative	66	Pos	Neg	Neg	2	33	LumA	3	lumA	LumA	0.5	0.5	0.5	0.5	0.5	0	0	0	1	0	NA	ER+/HER2- Low Prolif	0.5	NA	0.5
S002645.l.r.m.c.lib.g.k.a.t	0	5.04657534246575	TNBC_Cyto	NodePositive	53	Neg	Neg	Neg	3	15	Basal	4	basL	Basal	1	1	1	1	1	1	1	1	1	1	IM	ER-/HER2-	0.5	cluster3	0.5
S002646.l.r.m.c.lib.g.k.a.t	0	4.95068493150685	ER+/HER2-/LN+_EndoAndCyto	NodePositive	46	Pos	Pos	Neg	3	14	Normal	9	lumC	Basal	1	1	1	1	1	1	1	1	1	0	NA	ER-/HER2-	0.5	cluster1	0
S002652.l.r.m.c.lib.g.k.a.t	0	4.9972602739726	TNBC_Cyto	NodePositive	69	Neg	Neg	Neg	2	30	Normal	4	mApo	Her2	0.5	1	0.5	0.5	1	1	1	0	1	0.5	LAR	ER-/HER2-	0.5	cluster3	0
S002654.l.r.m.c.lib.g.k.a.t	0	4.97260273972603	HER2+/ER+_ImmunAndEndoAndCyto	NodeNegative	47	Pos	Pos	Pos	3	15	LumB	8	lumC	LumB	1	0.5	1	1	1	1	1	1	1	0.5	NA	HER2+	1	cluster2	0.5
S002657.l.r.m.c.lib.g.k.a.t	0	4.91506849315068	HER2+/ER+_ImmunAndEndoAndCyto	NodeNegative	71	Pos	Pos	Pos	3	20	LumA	6	lumB	LumA	0.5	0.5	0.5	0.5	0	1	1	1	1	1	NA	ER+/HER2- High Prolif	0.5	cluster2	0.5
S002658.l.r.m.c.lib.g.k.a.t	0	4.95342465753425	ER+/HER2-/LN+_EndoAndCyto	NodePositive	53	Pos	Pos	Neg	2	14	LumA	9	normL	LumA	0.5	0	0.5	0.5	0.5	0.5	1	0	1	0.5	NA	ER+/HER2- High Prolif	0.5	cluster2	1
S002659.l.r.m.c.lib.g.k.a.t	0	4.95890410958904	TNBC_Untreated	NodeNegative	68	Neg	Neg	Neg	NA	20	Normal	4	lumC	Normal	0.5	0.5	0.5	0.5	0	1	1	0	1	1	UNS	ER-/HER2-	0.5	cluster3	0
S002661.l.r.m.c.lib.g.k.a.t	0	4.92328767123288	NA	NodePositive	67	Pos	Pos	Pos	3	24	LumB	1	lumB	LumB	1	1	1	1	1	1	1	1	1	1	NA	ER+/HER2- High Prolif	1	cluster2	0.5
S002663.l.r.m.c.lib.g.k.a.t	0	4.95616438356164	ER+/HER2-/LN+_Endo	NodePositive	83	Pos	Neg	Neg	2	22	LumA	3	lumA	LumA	0.5	1	0.5	0.5	1	1	0	0	1	0.5	NA	ER+/HER2- Low Prolif	0.5	cluster2	0
S002664.l.r.m.c.lib.g.k.a.t	0	4.95616438356164	ER+/HER2-/LN+_EndoAndCyto	NodePositive	45	Pos	Pos	Neg	1	21	LumA	7	normL	LumA	0	0.5	0	0	0	0	0	0	0	0	NA	ER+/HER2- Low Prolif	0	cluster1	0
S002665.l.r.m.c.lib.g.k.a.t	0	4.94246575342466	NA	NA	46	Pos	Pos	Neg	2	23	LumA	3	lumA	LumA	0	0.5	0	0	NA	0	1	0	0	0	NA	ER+/HER2- Low Prolif	0	cluster3	0
S002666.l.r.m.c.lib.g.k.a.t	1	3.2986301369863	ER+/HER2-/LN+_EndoAndCyto	NodePositive	56	Pos	Pos	Neg	2	21	LumA	8	lumA	LumA	0	0.5	0	0.5	1	1	1	0	1	0.5	NA	ER+/HER2- Low Prolif	0.5	cluster2	1
S002667.l.r.m.c.lib.g.k.a.t	0	5.01095890410959	HER2+/ER-_ImmunAndCyto	NodePositive	48	Neg	Neg	Pos	3	7	Her2	5	mApo	Her2	1	1	1	1	1	1	1	1	1	0	NA	HER2+	0	cluster1	0.5
S002668.l.r.m.c.lib.g.k.a.t	1	2.9972602739726	ER+/HER2-/LN-_Endo	NodeNegative	81	Pos	Pos	Neg	1	22	LumA	8	lumA	LumA	0.5	0.5	0.5	0.5	0.5	0	0	0	1	0.5	NA	ER+/HER2- Low Prolif	0	cluster2	0.5
S002669.l.r.m.c.lib.g.k.a.t	0	4.96164383561644	NA	NA	80	Neg	Neg	Neg	3	16	LumA	7	lumC	LumB	1	0.5	1	1	NA	1	1	1	1	0.5	LAR	ER+/HER2- High Prolif	0.5	NA	0.5
S002670.l.r.m.c.lib.g.k.a.t	0	4.92054794520548	ER+/HER2-/LN-_Endo	NodeNegative	64	Pos	Pos	Neg	2	11	LumA	4	lumA	LumA	0.5	0	0.5	0	0	0.5	1	0	1	0	NA	ER+/HER2- Low Prolif	0.5	cluster2	0
S002671.l.r.m.c.lib.g.k.a.t	0	4.95890410958904	ER+/HER2-/LN-_Endo	NodeNegative	71	Pos	Neg	Neg	2	14	Normal	3	normL	LumA	0	0	0	0	0	1	0	0	1	0	NA	ER+/HER2- Low Prolif	0	cluster3	0
S002672.l.r.m.c.lib.g.k.a.t	0	5.10684931506849	HER2+/ER+_ImmunAndEndoAndCyto	NodeNegative	42	Pos	Neg	Pos	3	19	Her2	1	mApo	Her2	1	1	1	1	1	1	1	1	1	0	NA	HER2+	0.5	cluster1	0
S002674.l.r.m.c.lib.g.k.a.t	1	4.17808219178082	ER+/HER2-/LN-_Endo	NodeNegative	69	Pos	Pos	Neg	2	13	LumA	1	lumB	LumB	1	0.5	1	1	1	1	1	1	1	1	NA	ER+/HER2- High Prolif	1	cluster2	1
S002676.l.r.m.c.lib.g.k.a.t	1	2.58630136986301	NA	NodePositive	70	Pos	Pos	Neg	2	40	LumA	8	lumA	NA	0.5	1	0.5	0.5	1	1	0	0	1	0.5	NA	ER+/HER2- Low Prolif	1	cluster3	0.5
S002677.l.r.m.c.lib.g.k.a.t	0	4.95342465753425	ER+/HER2-/LN-_EndoAndCyto	NodeNegative	47	Pos	Pos	Neg	2	19	LumA	2	lumB	LumB	0.5	0.5	0.5	0.5	1	1	1	1	1	1	NA	ER+/HER2- High Prolif	1	cluster3	1
S002678.l.r.m.c.lib.g.k.a.t	0	4.94246575342466	HER2+/ER+_ImmunAndEndoAndCyto	NodeNegative	75	Pos	Neg	Pos	3	22	Her2	5	mApo	Her2	0.5	1	1	1	0.5	1	1	1	1	1	NA	HER2+	1	cluster2	1
S002680.l.r.m.c.lib.g.k.a.t	0	4.92054794520548	ER+/HER2-/LN+_EndoAndCyto	NodePositive	47	Pos	Pos	Neg	2	24	Normal	3	normL	LumA	0	0.5	0	0	1	1	1	0	1	0	NA	ER+/HER2- Low Prolif	0	cluster1	0
S002681.l.r.m.c.lib.g.k.a.t	0	4.92054794520548	ER+/HER2-/LN+_Endo	NodePositive	65	Pos	Pos	Neg	1	13	LumA	4	normL	LumA	0	0	0	0	0	1	0	0	1	0	NA	ER+/HER2- Low Prolif	0	cluster2	0.5
S002684.l.r.m.c.lib.g.k.a.t	0	4.91780821917808	NA	NA	48	Pos	Pos	Neg	2	14	LumA	8	normL	LumA	0	0	0	0	NA	0.5	0	0	1	0	NA	ER+/HER2- Low Prolif	0.5	cluster2	0.5
S002685.l.r.m.c.lib.g.k.a.t	0	4.91506849315068	ER+/HER2-/LN-_Untreated	NodeNegative	72	Pos	Pos	Neg	1	8	LumA	4	normL	LumA	0	0	0	0	0	0.5	0	0	1	0	NA	ER+/HER2- Low Prolif	0	cluster1	0
S002686.l.r.m.c.lib.g.k.a.t	0	4.99178082191781	ER+/HER2-/LN-_EndoAndCyto	NodeNegative	48	Pos	Pos	Neg	2	22	LumA	4	normL	Normal	0.5	0.5	0.5	0.5	0	0.5	1	1	1	0.5	NA	ER+/HER2- Low Prolif	0.5	cluster1	0
S002687.l.r.m.c.lib.g.k.a.t	0	4.93424657534247	TNBC_Cyto	NodeNegative	48	Neg	Neg	Neg	3	12	Basal	4	basL	Basal	1	1	1	1	1	1	1	1	1	0.5	IM	ER-/HER2-	0.5	cluster3	0
S002688.l.r.m.c.lib.g.k.a.t	0	4.91780821917808	ER+/HER2-/LN+_EndoAndCyto	NodePositive	64	Pos	Pos	Neg	3	26	LumB	1	lumB	LumA	0.5	0.5	0.5	0.5	1	0.5	1	1	1	1	NA	ER+/HER2- High Prolif	1	cluster2	1
S002689.l.r.m.c.lib.g.k.a.t	0	4.92054794520548	HER2+/ER+_ImmunAndEndoAndCyto	NodeNegative	67	Pos	Pos	Pos	2	14	Normal	2	normL	LumA	0.5	0	0.5	0.5	0	0.5	1	1	1	0.5	NA	HER2+	0	cluster1	0.5
S002691.l.r.m.c.lib.g.k.a.t	0	4.88493150684932	ER+/HER2-/LN+_Endo	NodePositive	70	Pos	Pos	Neg	2	19	LumA	7	normL	LumA	0.5	0.5	0.5	0.5	1	1	0	0	1	0.5	NA	ER+/HER2- Low Prolif	0	cluster1	0
S002692.l.r.m.c.lib.g.k.a.t	0	4.87945205479452	ER+/HER2-/LN+_Endo	NodePositive	65	Pos	Pos	Neg	1	21	LumA	8	lumA	LumA	0.5	1	0.5	0.5	1	0	1	1	1	1	NA	ER+/HER2- High Prolif	0.5	NA	1
S002693.l.r.m.c.lib.g.k.a.t	0	4.96164383561644	ER+/HER2-/LN+_Endo	NodePositive	81	Pos	Neg	Neg	1	20	LumA	8	normL	LumA	0	0	0	0	1	0.5	0	0	0	0	NA	ER+/HER2- Low Prolif	0	cluster2	0
S002694.l.r.m.c.lib.g.k.a.t	0	4.93698630136986	NA	NA	68	Pos	Pos	Neg	2	20	LumA	8	lumA	LumA	0.5	0	0.5	0.5	NA	0	1	0	1	0.5	NA	ER+/HER2- High Prolif	0.5	cluster2	1
S002696.l.r.m.c.lib.g.k.a.t	0	4.93972602739726	ER+/HER2-/LN-_Endo	NodeNegative	54	Pos	Pos	Neg	2	13	LumA	8	lumA	LumB	0.5	0.5	0.5	0.5	0.5	1	0	0	1	0.5	NA	ER+/HER2- High Prolif	0.5	cluster2	0
S002697.l.r.m.c.lib.g.k.a.t	0	4.91506849315068	ER+/HER2-/LN-_Endo	NodeNegative	44	Pos	Pos	Neg	2	14	Normal	4	normL	LumA	0	0	0	0	0	0	1	0	0	0	NA	ER+/HER2- Low Prolif	0	cluster3	0
S002699.l.r.m.c.lib.g.k.a.t	0	4.8958904109589	ER+/HER2-/LN-_Endo	NodeNegative	59	Pos	Pos	Neg	1	16	LumA	9	lumA	LumA	0.5	0.5	0.5	0.5	0.5	0	1	0	1	1	NA	ER+/HER2- High Prolif	1	cluster2	0.5
S002700.l.r.m.c.lib.g.k.a.t	0	4.87945205479452	ER+/HER2-/LN-_Endo	NodeNegative	65	Pos	Pos	Neg	1	13	LumA	3	lumA	LumA	0	0	0	0	0	0	1	0	1	0.5	NA	ER+/HER2- Low Prolif	0.5	NA	0.5
S002701.l.r.m.c.lib.g.k.a.t	0	4.8958904109589	ER+/HER2-/LN+_Endo	NodePositive	70	Pos	Pos	Neg	2	13	LumA	3	lumA	LumA	0	0	0	0	0	0	1	0	1	0	NA	ER+/HER2- Low Prolif	0.5	cluster3	0.5
S002703.l.r.m.c.lib.g.k.a.t	1	3.45753424657534	TNBC_Untreated	NodePositive	80	Neg	Neg	Neg	3	70	Basal	10	basL	Basal	1	1	1	1	1	1	1	1	1	0.5	BL1	ER-/HER2-	0.5	cluster2	1
S002705.l.r.m.c.lib.g.k.a.t	0	4.93150684931507	ER+/HER2-/LN+_EndoAndCyto	NodePositive	51	Pos	Pos	Neg	2	13	LumA	7	normL	LumA	0	0	0.5	0.5	0.5	0	1	0	1	0.5	NA	ER+/HER2- Low Prolif	0.5	cluster2	1
S002706.l.r.m.c.lib.g.k.a.t	0	4.94246575342466	TNBC_Cyto	NodePositive	62	Neg	Neg	Neg	3	30	Basal	10	basL	Basal	1	1	1	1	1	1	1	1	1	1	BL1	ER-/HER2-	0.5	cluster2	1
S002707.l.r.m.c.lib.g.k.a.t	0	4.8986301369863	ER+/HER2-/LN-_Endo	NodeNegative	60	Pos	Neg	Neg	2	28	LumB	1	lumA	LumB	1	1	1	1	1	1	1	1	1	1	NA	ER+/HER2- High Prolif	1	cluster2	1
S002708.l.r.m.c.lib.g.k.a.t	0	4.91780821917808	HER2+/ER-_ImmunAndCyto	NodePositive	55	Neg	Neg	Pos	3	13	Basal	5	mApo	Her2	1	1	1	1	1	1	1	1	1	0	NA	HER2+	0.5	cluster1	0.5
S002712.l.r.m.c.lib.g.k.a.t	0	4.93424657534247	HER2+/ER+_ImmunAndEndoAndCyto	NA	57	Pos	Pos	Pos	3	30	Her2	5	lumB	Her2	1	1	1	1	NA	1	1	1	1	1	NA	HER2+	1	cluster2	1
S002715.l.r.m.c.lib.g.k.a.t	0	4.93698630136986	NA	NodeNegative	34	Neg	Pos	Neg	3	11	Basal	10	basL	Basal	1	1	1	1	1	1	1	1	1	0	NA	ER-/HER2-	0.5	cluster3	0.5
S002716.l.r.m.c.lib.g.k.a.t	0	4.8986301369863	ER+/HER2-/LN-_Endo	NodeNegative	84	Pos	Pos	Neg	2	20	LumA	8	lumA	LumA	0.5	0.5	0.5	0.5	0.5	0.5	0	0	1	0.5	NA	ER+/HER2- High Prolif	0.5	cluster2	1
S002718.l.r.m.c.lib.g.k.a.t	0	4.9013698630137	ER+/HER2-/LN-_Endo	NodeNegative	80	Pos	Pos	Neg	3	17	LumA	4	lumA	LumA	0.5	0.5	0.5	0.5	0.5	0.5	1	0	1	0.5	NA	ER+/HER2- Low Prolif	0.5	NA	0.5
S002720.l.r.m.c.lib.g.k.a.t	0	4.93698630136986	ER+/HER2-/LN+_EndoAndCyto	NodePositive	69	Pos	Pos	Neg	2	33	LumB	2	lumB	LumB	1	1	1	1	1	0.5	1	1	1	1	NA	ER+/HER2- High Prolif	0.5	cluster2	1
S002725.l.r.m.c.lib.g.k.a.t	0	4.86575342465753	HER2+/ER+_ImmunAndEndoAndCyto	NodeNegative	49	Pos	Neg	Pos	3	15	LumA	5	lumC	LumA	0.5	0.5	0.5	0.5	0	1	1	1	1	1	NA	HER2+	1	cluster1	0
S002726.l.r.m.c.lib.g.k.a.t	0	4.92328767123288	ER+/HER2-/LN-_Untreated	NodeNegative	69	Pos	Pos	Neg	2	11	LumA	8	lumA	LumA	0.5	0.5	0.5	0.5	0.5	1	1	1	1	0.5	NA	ER+/HER2- High Prolif	1	cluster2	0
S002727.l.r.m.c.lib.g.k.a.t	0	4.9041095890411	ER+/HER2-/LN-_EndoAndCyto	NodeNegative	NA	Pos	Pos	Neg	3	20	LumB	1	lumB	LumB	1	0.5	1	1	1	1	1	1	1	1	NA	ER+/HER2- High Prolif	1	cluster3	0
S002728.l.r.m.c.lib.g.k.a.t	0	4.8986301369863	ER+/HER2-/LN+_Endo	NodePositive	75	Pos	Pos	Neg	2	22	LumA	3	lumA	LumA	0.5	0.5	0	0.5	0.5	0	0	0	1	0.5	NA	ER+/HER2- Low Prolif	0.5	cluster2	0.5
S002730.l.r.m.c.lib.g.k.a.t	0	4.92054794520548	ER+/HER2-/LN-_Endo	NodeNegative	65	Pos	Pos	Neg	2	20	Normal	3	normL	LumA	0	0	0	0	0	0.5	0	0	0	0	NA	ER+/HER2- Low Prolif	0	cluster1	0
S002732.l.r.m.c.lib.g.k.a.t	0	4.92054794520548	ER+/HER2-/LN-_EndoAndCyto	NodeNegative	50	Pos	Pos	Neg	3	13	Normal	5	mApo	Normal	0.5	0.5	0.5	0.5	0	1	1	0	1	0	NA	HER2+	0	cluster1	0.5
S002744.l.r.m.c.lib.g.k.a.t	0	4.87945205479452	HER2+/ER-_ImmunAndCyto	NodePositive	62	Neg	Neg	Pos	3	9	Her2	9	mApo	Her2	1	1	1	1	1	1	1	1	1	1	NA	HER2+	0.5	cluster2	0.5
S002747.l.r.m.c.lib.g.k.a.t	0	4.87945205479452	ER+/HER2-/LN-_Endo	NodeNegative	61	Pos	Pos	Neg	2	9	LumA	7	normL	LumA	0	0	0	0	0	0.5	0	0	1	0	NA	ER+/HER2- Low Prolif	0.5	NA	0
S002749.l.r.m.c.lib.g.k.a.t	0	4.88493150684932	ER+/HER2-/LN-_Endo	NodeNegative	47	Pos	Pos	Neg	2	28	Normal	3	lumA	LumA	0	0.5	0	0	0	0	0	0	1	0	NA	ER+/HER2- Low Prolif	0	cluster1	0.5
S002750.l.r.m.c.lib.g.k.a.t	0	4.86027397260274	ER+/HER2-/LN-_Endo	NodeNegative	79	Pos	Pos	Neg	2	23	LumB	7	lumA	LumB	0.5	1	0.5	0.5	0.5	0	1	0	1	0.5	NA	ER+/HER2- High Prolif	0	cluster3	0.5
S002752.l.r.m.c.lib.g.k.a.t	0	4.85753424657534	HER2+/ER+_ImmunAndEndoAndCyto	NodeNegative	54	Pos	Pos	Pos	3	16	Her2	9	mApo	Her2	1	1	1	1	1	1	1	1	1	0.5	NA	HER2+	1	cluster2	1
S002756.l.r.m2.c.lib.g.k.a.t	0	4.87945205479452	ER+/HER2-/LN+_EndoAndCyto	NodePositive	50	Pos	Neg	Neg	3	28	Her2	9	lumB	LumB	1	1	1	1	1	1	1	1	1	1	NA	ER+/HER2- High Prolif	1	cluster2	1
S002757.l.r.m.c.lib.g.k.a.t	0	4.87671232876712	HER2+/ER+_ImmunAndEndoAndCyto	NodePositive	65	Pos	Pos	Pos	3	15	LumB	9	lumB	LumB	1	1	1	1	1	1	1	1	1	1	NA	HER2+	1	cluster2	1
S002758.l.r.m.c.lib.g.k.a.t	0	4.86301369863014	ER+/HER2-/LN+_EndoAndCyto	NodePositive	64	Pos	Pos	Neg	2	22	LumA	7	lumA	LumA	0.5	0.5	0.5	0.5	1	0	0	0	0	0.5	NA	ER+/HER2- Low Prolif	0.5	NA	1
S002759.l.r.m.c.lib.g.k.a.t	0	4.87945205479452	NA	NA	67	Pos	Pos	Neg	2	30	LumA	2	lumB	LumB	1	1	1	1	NA	1	1	1	1	1	NA	ER+/HER2- High Prolif	1	cluster2	0.5
S002760.l.r.m.c.lib.g.k.a.t	0	4.87945205479452	ER+/HER2-/LN+_EndoAndCyto	NodePositive	66	Pos	Pos	Neg	3	22	LumB	9	lumB	LumB	1	1	1	1	1	1	1	1	1	1	NA	ER+/HER2- High Prolif	1	cluster2	1
S002761.l.r.m.c.lib.g.k.a.t	0	4.77260273972603	ER+/HER2-/LN-_EndoAndCyto	NodeNegative	69	Pos	Pos	Neg	2	16	LumA	4	normL	LumA	0.5	0.5	0.5	0.5	0.5	0.5	1	0	1	0.5	NA	ER+/HER2- Low Prolif	1	cluster2	0.5
S002762.l.r.m.c.lib.g.k.a.t	0	4.83835616438356	ER+/HER2-/LN-_EndoAndCyto	NodeNegative	51	Pos	Pos	Neg	2	18	LumA	3	normL	LumA	0	0	0	0	0	0	0	0	1	0	NA	ER+/HER2- Low Prolif	0.5	cluster1	0
S002763.l.r.m.c.lib.g.k.a.t	0	4.93424657534247	ER+/HER2-/LN+_EndoAndCyto	NodePositive	35	Pos	Pos	Neg	2	20	LumA	7	lumB	LumA	0.5	0	0.5	0.5	0.5	1	1	0	1	0.5	NA	ER+/HER2- Low Prolif	1	cluster2	0.5
S002764.l.r.m.c.lib.g.k.a.t	1	1.88219178082192	HER2+/ER-_ImmunAndCyto	NodePositive	60	Neg	Neg	Pos	3	15	Her2	5	mApo	Her2	1	1	1	1	1	1	1	1	1	1	NA	HER2+	0.5	cluster2	1
S002765.l.r.m.c.lib.g.k.a.t	0	4.9041095890411	ER+/HER2-/LN-_Endo	NodeNegative	44	Pos	Pos	Neg	1	17	LumA	4	normL	LumA	0	0	0	0	0	1	0	0	1	0	NA	ER+/HER2- Low Prolif	0.5	cluster2	0
S002766.l.r.m.c.lib.g.k.a.t	1	3.35890410958904	ER+/HER2-/LN-_Endo	NodeNegative	72	Pos	Pos	Neg	2	15	LumA	8	lumA	LumA	0	0	0	0	0	0.5	0	0	1	0	NA	ER+/HER2- Low Prolif	0.5	NA	0.5
S002783.l.r.m.c.lib.g.k.a.t	0	4.86301369863014	HER2+/ER+_ImmunAndEndoAndCyto	NA	40	Pos	Neg	Pos	3	12	Her2	1	lumB	LumB	1	0.5	1	1	NA	1	1	1	1	1	NA	HER2+	1	cluster2	1
S002784.l.r.m.c.lib.g.k.a.t	0	4.86027397260274	ER+/HER2-/LN-_Endo	NodeNegative	70	Pos	Pos	Neg	2	70	LumA	3	normL	LumA	0.5	1	0.5	0.5	0.5	0	0	0	1	0	NA	ER+/HER2- Low Prolif	0.5	cluster2	0.5
S002786.l.r.m.c.lib.g.k.a.t	0	4.84109589041096	ER+/HER2-/LN-_Endo	NodeNegative	77	Pos	Neg	Neg	2	15	LumA	8	normL	LumA	0	0	0	0	0	0.5	0	0	1	0	NA	ER+/HER2- Low Prolif	0.5	NA	0
S002787.l.r.m.c.lib.g.k.a.t	0	4.84657534246575	NA	NA	44	Pos	Pos	Pos	3	20	LumB	9	lumB	LumB	0.5	0.5	0.5	0.5	NA	1	1	0	1	1	NA	ER+/HER2- High Prolif	1	cluster2	1
S002789.l.r.m.c.lib.g.k.a.t	0	4.88219178082192	ER+/HER2-/LN-_Endo	NodeNegative	69	Pos	Pos	Neg	2	14	LumA	8	lumA	LumB	0.5	0.5	0.5	0.5	0.5	1	0	0	1	0	NA	ER+/HER2- Low Prolif	0.5	cluster2	0.5
S002790.l.r.m.c.lib.g.k.a.t	0	4.91780821917808	HER2+/ER+_ImmunAndEndoAndCyto	NodePositive	72	Pos	Pos	Pos	3	21	LumB	4	lumC	Her2	1	1	1	1	1	1	1	1	1	0.5	NA	HER2+	0.5	cluster1	0.5
S002791.l.r.m.c.lib.g.k.a.t	0	4.87945205479452	ER+/HER2-/LN+_Endo	NodePositive	67	Pos	Pos	Neg	2	8	LumA	7	lumA	LumA	0.5	0	0.5	0.5	0.5	0	0	0	1	0.5	NA	ER+/HER2- High Prolif	0.5	cluster2	0.5
S002793.l.r.m.c.lib.g.k.a.t	0	4.84657534246575	HER2+/ER+_ImmunAndEndoAndCyto	NA	60	Pos	Neg	Pos	3	12	Her2	5	mApo	Her2	1	1	1	1	NA	1	1	1	1	1	NA	HER2+	0.5	cluster2	0.5
S002794.l.r.m.c.lib.g.k.a.t	0	4.87671232876712	HER2+/ER+_ImmunAndEndoAndCyto	NodeNegative	50	Pos	Pos	Pos	2	13	LumA	7	lumA	LumA	0.5	0	0.5	0.5	0	0	0	0	0	0.5	NA	ER+/HER2- Low Prolif	0.5	cluster2	0.5
S002795.l.r.m.c.lib.g.k.a.t	0	4.86301369863014	ER+/HER2-/LN+_Endo	NodePositive	78	Pos	Pos	Neg	2	21	LumA	3	lumA	LumA	0.5	1	0.5	0.5	1	0	0	0	1	0.5	NA	ER+/HER2- Low Prolif	0	cluster2	1
S002796.l.r.m.c.lib.g.k.a.t	0	4.86027397260274	NA	NA	69	Pos	Pos	Neg	1	18	LumA	4	lumA	LumA	0.5	0	0.5	0.5	NA	0.5	0	0	1	0	NA	ER+/HER2- Low Prolif	0	cluster3	0
S002797.l.r.m2.c.lib.g.k.a.t	0	4.9041095890411	TNBC_Untreated	NodeNegative	82	Neg	Neg	Neg	3	19	Basal	10	basL	Basal	1	1	1	1	1	1	1	1	1	1	M	ER-/HER2-	0	cluster2	1
S002798.l.r.m2.c.lib.g.k.a.t	0	4.86301369863014	TNBC_Untreated	NodeNegative	85	Neg	Neg	Neg	3	32	Basal	4	mApo	Basal	1	1	1	1	1	1	1	1	1	1	BL2	ER-/HER2-	0.5	cluster3	1
S002799.l.r.m2.c.lib.g.k.a.t	0	4.86027397260274	ER+/HER2-/LN-_Endo	NodeNegative	67	Pos	Pos	Neg	2	20	LumA	7	lumB	LumA	0.5	0	0.5	0.5	0	1	1	0	1	0.5	NA	ER+/HER2- High Prolif	1	cluster2	1
S002801.l.r.m2.c.lib.g.k.a.t	0	4.86027397260274	ER+/HER2-/LN+_Endo	NodePositive	61	Pos	Pos	Neg	1	10	LumA	7	normL	LumA	0	0	0	0	0	1	0	0	1	0	NA	ER+/HER2- Low Prolif	0	cluster1	0
S002802.l.r.m2.c.lib.g.k.a.t	0	4.91780821917808	NA	NodePositive	76	Pos	Pos	Pos	2	11	Normal	4	normL	LumA	0	0	0	0	0	1	0	0	1	0	NA	HER2+	0	cluster1	0
S002803.l.r.m2.c.lib.g.k.a.t	0	4.87671232876712	ER+/HER2-/LN-_EndoAndCyto	NodeNegative	52	Pos	Pos	Neg	3	25	Her2	1	lumB	LumB	1	1	1	1	1	1	1	1	1	1	NA	ER+/HER2- High Prolif	1	cluster2	1
S002804.l.r.m2.c.lib.g.k.a.t	0	4.86301369863014	ER+/HER2-/LN-_EndoAndCyto	NodeNegative	69	Pos	Pos	Neg	3	28	LumA	1	lumA	LumA	0	0.5	0	0	0	0.5	0	0	1	0.5	NA	ER+/HER2- High Prolif	1	cluster2	0.5
S002805.l.r.m.c.lib.g.k.a.t	1	1.70958904109589	ER+/HER2-/LN+_EndoAndCyto	NodePositive	63	Pos	Pos	Neg	3	35	Her2	9	lumB	LumB	1	1	1	1	1	1	1	1	1	1	NA	ER+/HER2- High Prolif	1	cluster2	1
S002810.l.r.m2.c.lib.g.k.a.t	0	4.84109589041096	ER+/HER2-/LN+_Endo	NodePositive	67	Pos	Pos	Neg	2	32	LumA	3	lumA	LumB	0.5	1	0.5	0.5	1	0	1	0	1	0.5	NA	ER+/HER2- High Prolif	0.5	NA	1
S002812.l.r.m2.c.lib.g.k.a.t	0	4.82465753424658	ER+/HER2-/LN-_Endo	NodeNegative	80	Pos	Pos	Neg	3	15	LumA	3	lumA	LumA	0.5	0.5	0.5	0.5	0	0.5	0	0	1	0	NA	ER+/HER2- Low Prolif	0.5	cluster2	0.5
S002813.l.r.m2.c.lib.g.k.a.t	0	4.82465753424658	ER+/HER2-/LN+_EndoAndCyto	NodePositive	64	Pos	Pos	Neg	3	33	LumA	9	lumB	LumA	0.5	1	0.5	0.5	1	0.5	1	1	1	1	NA	ER+/HER2- High Prolif	1	cluster2	1
S002814.l.r.m2.c.lib.g.k.a.t	0	4.82739726027397	ER+/HER2-/LN-_Endo	NodeNegative	41	Pos	Pos	Neg	2	14	Normal	4	normL	LumA	0	0	0	0	0	0.5	0	0	1	0	NA	ER+/HER2- Low Prolif	0	cluster1	0
S002815.l.r.m2.c.lib.g.k.a.t	1	0.254794520547945	NA	NodeNegative	86	Neg	Neg	Pos	3	19	Her2	5	mApo	Her2	1	1	1	1	1	1	1	1	1	0.5	NA	HER2+	0.5	cluster2	1
S002818.l2.r.m.c.lib.g.k.a.t	1	3.47123287671233	ER+/HER2-/LN+_Endo	NodePositive	82	Pos	Pos	Neg	2	60	Normal	4	normL	LumA	0	0.5	0	0	1	1	1	0	1	0.5	NA	ER-/HER2-	0	cluster1	0
S002819.l2.r.m2.c.lib.g.k.a.t	0	4.84657534246575	ER+/HER2-/LN+_Endo	NodePositive	71	Pos	Pos	Neg	2	25	LumA	3	normL	LumA	0	0.5	0	0	0	0.5	0	0	1	0	NA	ER+/HER2- Low Prolif	0	cluster1	0
S002820.l.r.m2.c.lib.g.k.a.t	0	4.85753424657534	HER2+/ER-_ImmunAndCyto	NodeNegative	51	Neg	Neg	Pos	3	17	Her2	4	mApo	Her2	1	1	1	1	1	1	1	1	1	1	NA	HER2+	0.5	cluster2	0.5
S002821.l.r.m2.c.lib.g.k.a.t	0	4.82465753424658	HER2+/ER-_ImmunAndCyto	NodePositive	62	Neg	Neg	Pos	2	40	Her2	5	mApo	Her2	0.5	1	1	1	1	1	1	1	1	0.5	NA	HER2+	0.5	cluster1	0.5
S002822.l.r.m3.c.lib.g.k.a.t	1	0.542465753424658	NA	NodeNegative	61	Neg	Pos	Neg	3	40	Basal	10	basL	Basal	1	1	1	1	1	1	1	1	1	1	NA	ER-/HER2-	1	cluster3	1
S002824.l.r.m2.c.lib.g.k.a.t	0	4.85753424657534	ER+/HER2-/LN-_EndoAndCyto	NodeNegative	71	Pos	Pos	Neg	3	13	LumA	8	lumB	LumB	1	0.5	1	1	1	1	1	1	1	1	NA	ER+/HER2- High Prolif	1	cluster2	1
S002825.l.r.m.c.lib.g.k.a.t	0	4.86027397260274	ER+/HER2-/LN-_Endo	NodeNegative	79	Pos	Pos	Neg	1	11	LumA	7	normL	LumA	0	0	0	0	0	0	0	0	0	0	NA	ER+/HER2- Low Prolif	0	cluster3	0
S002826.l.r.m2.c.lib.g.k.a.t	0	4.82191780821918	ER+/HER2-/LN-_Untreated	NodeNegative	67	Pos	Pos	Neg	2	11	LumA	3	lumA	LumA	0.5	0	0.5	0.5	0.5	0	0	1	1	0.5	NA	ER+/HER2- High Prolif	0	cluster2	0
S002827.l.r.m2.c.lib.g.k.a.t	0	4.82191780821918	ER+/HER2-/LN-_EndoAndCyto	NodeNegative	63	Pos	Pos	Neg	3	17	LumA	8	lumA	LumB	1	0.5	1	1	1	1	1	1	1	1	NA	ER+/HER2- High Prolif	1	cluster2	0.5
S002828.l.r.m2.c.lib.g.k.a.t	0	4.81917808219178	ER+/HER2-/LN-_Endo	NodeNegative	53	Pos	Pos	Neg	2	55	LumA	8	normL	LumA	0	0.5	0	0	0	0	1	0	1	0	NA	HER2+	0	cluster1	0.5
S002830.l.r.m2.c.lib.g.k.a.t	0	4.82191780821918	ER+/HER2-/LN+_Endo	NodePositive	68	Pos	Pos	Neg	1	8	LumA	3	lumA	LumA	0	0	0	0	0	0	0	0	0	0	NA	ER+/HER2- Low Prolif	0.5	NA	0.5
S002831.l.r.m2.c.lib.g.k.a.t	0	4.84657534246575	NA	NA	67	Pos	Pos	Neg	2	15	LumA	8	normL	LumA	0.5	0	0	0	NA	0.5	1	0	1	0	NA	ER+/HER2- Low Prolif	0	cluster2	0
S002832.l.r.m2.c.lib.g.k.a.t	1	3.81643835616438	HER2+/ER+_ImmunAndEndoAndCyto	NodePositive	56	Pos	Pos	Pos	3	4	LumB	5	lumC	Her2	1	1	1	1	1	1	1	1	1	1	NA	HER2+	1	cluster2	1
S002833.l.r.m2.c.lib.g.k.a.t	1	1.72876712328767	HER2+/ER+_ImmunAndEndoAndCyto	NodePositive	68	Pos	Neg	Pos	3	19	LumB	9	lumB	Her2	1	1	1	1	1	1	1	1	1	1	NA	ER+/HER2- High Prolif	1	cluster2	1
S002834.l.r.m2.c.lib.g.k.a.t	1	3.04931506849315	NA	NodePositive	41	Pos	Pos	Pos	3	25	Her2	5	lumB	LumB	1	1	1	1	1	1	1	1	1	1	NA	ER+/HER2- High Prolif	1	cluster2	1
S002835.l.r.m2.c.lib.g.k.a.t	1	4.01917808219178	ER+/HER2-/LN-_Endo	NodeNegative	65	Pos	Pos	Neg	3	14	LumA	7	lumB	LumB	1	0.5	1	0.5	1	1	1	1	1	1	NA	ER+/HER2- High Prolif	1	cluster2	1
S002836.l.r.m2.c.lib.g.k.a.t	0	4.8	ER+/HER2-/LN+_EndoAndCyto	NodePositive	61	Pos	Pos	Neg	3	40	LumB	1	lumC	NA	1	1	1	1	1	1	1	1	1	1	NA	ER+/HER2- High Prolif	1	cluster2	1
S002848.l2.r.m.c.lib.g.k.a.t	0	4.8027397260274	TNBC_Cyto	NodePositive	70	Neg	Neg	Neg	2	22	Normal	4	mApo	LumA	0.5	0.5	0.5	0.5	0.5	1	1	0	1	0.5	LAR	ER-/HER2-	0.5	cluster1	0
S002849.l.r.m2.c.lib.g.k.a.t	0	4.82191780821918	ER+/HER2-/LN-_Endo	NodeNegative	41	Pos	Pos	Neg	1	4	LumA	6	lumA	LumA	0	0	0	0	0	1	0	0	1	0	NA	ER+/HER2- Low Prolif	0.5	cluster2	0.5
S002850.l.r.m2.c.lib.g.k.a.t	0	4.82191780821918	ER+/HER2-/LN+_EndoAndCyto	NodePositive	67	Pos	Pos	Neg	2	13	LumB	8	lumA	LumB	1	0.5	1	1	1	0.5	1	1	1	1	NA	ER+/HER2- High Prolif	1	cluster2	0.5
S002851.l.r.m2.c.lib.g.k.a.t	0	4.81917808219178	NA	NA	50	Pos	Pos	Neg	1	7	LumA	7	lumA	LumA	0	0	0	0	NA	0	0	0	0	0.5	NA	ER+/HER2- Low Prolif	0.5	NA	0.5
S002852.l.r.m2.c.lib.g.k.a.t	0	4.82465753424658	ER+/HER2-/LN-_Endo	NodeNegative	65	Pos	Pos	Neg	2	17	LumA	8	lumA	LumB	0.5	0.5	0.5	0.5	0.5	0.5	1	1	1	1	NA	ER+/HER2- High Prolif	1	cluster2	0.5
S002853.l.r.m2.c.lib.g.k.a.t	0	4.84657534246575	ER+/HER2-/LN+_EndoAndCyto	NodePositive	66	Pos	Pos	Neg	2	20	LumA	8	lumA	LumA	0.5	0	0.5	0.5	1	0	0	0	1	0.5	NA	ER+/HER2- High Prolif	0	cluster2	1
S002855.l.r.m2.c.lib.g.k.a.t	0	4.88219178082192	ER+/HER2-/LN-_Endo	NodeNegative	45	Pos	Pos	Neg	1	34	LumA	7	lumA	LumA	0	0.5	0	0	0	0	0	0	1	0.5	NA	ER+/HER2- Low Prolif	0.5	cluster2	0.5
S002856.l.r.m2.c.lib.g.k.a.t	0	4.82465753424658	ER+/HER2-/LN-_EndoAndCyto	NodeNegative	56	Pos	Pos	Neg	3	12	LumA	6	normL	LumA	0	0	0	0	0	0.5	1	0	1	0.5	NA	ER+/HER2- Low Prolif	1	cluster2	0.5
S002869.l.r.m2.c.lib.g.k.a.t	0	4.86301369863014	ER+/HER2-/LN-_EndoAndCyto	NodeNegative	49	Pos	Pos	Neg	2	23	LumB	1	lumB	LumB	1	1	1	1	1	1	1	1	1	1	NA	ER+/HER2- High Prolif	1	cluster2	1
S002870.l.r.m2.c.lib.g.k.a.t	1	4.05479452054795	NA	NodePositive	84	Pos	Neg	Pos	3	25	LumB	9	lumB	Her2	1	1	1	1	1	1	1	1	1	1	NA	HER2+	1	cluster2	1
S002871.l.r.m2.c.lib.g.k.a.t	0	4.83835616438356	ER+/HER2-/LN+_EndoAndCyto	NodePositive	49	Pos	Pos	Neg	2	16	LumA	9	lumB	LumA	0.5	0.5	0.5	0.5	1	0	1	1	1	1	NA	ER+/HER2- High Prolif	1	cluster2	1
S002872.l.r.m2.c.lib.g.k.a.t	0	4.83561643835616	ER+/HER2-/LN+_EndoAndCyto	NodePositive	72	Pos	Pos	Neg	2	18	LumA	3	lumA	LumA	0	0	0	0	0.5	0	0	0	1	0.5	NA	ER+/HER2- Low Prolif	0	cluster2	0
S002878.l.r.m2.c.lib.g.k.a.t	0	4.82191780821918	ER+/HER2-/LN-_Endo	NodeNegative	76	Pos	Pos	Neg	2	22	Normal	3	normL	LumA	0	0.5	0	0	0	0.5	1	0	0	0	NA	ER+/HER2- Low Prolif	0	cluster1	0
S002882.l.r.m2.c.lib.g.k.a.t	0	4.82191780821918	NA	NA	62	Pos	Pos	Neg	2	18	LumA	8	lumA	LumA	0.5	0.5	0.5	0.5	NA	1	0	0	1	0.5	NA	ER+/HER2- Low Prolif	0.5	cluster2	0
S002887.l.r.m2.c.lib.g.k.a.t	0	4.8	NA	NodeNegative	63	Pos	Pos	Neg	1	7	LumA	3	lumA	LumB	0.5	0.5	0.5	0.5	0.5	0.5	0	0	1	0	NA	ER+/HER2- Low Prolif	0.5	cluster2	0.5
S002888.l.r.m2.c.lib.g.k.a.t	0	4.8	HER2+/ER+_ImmunAndEndoAndCyto	NodeNegative	53	Pos	Neg	Pos	3	16	LumA	5	lumC	Her2	0.5	0.5	0.5	0.5	1	1	1	1	1	1	NA	HER2+	0.5	cluster2	0.5
S002889.l.r.m2.c.lib.g.k.a.t	0	4.86027397260274	ER+/HER2-/LN+_EndoAndCyto	NodePositive	38	Pos	Neg	Neg	3	33	LumA	1	lumB	LumB	1	1	1	1	1	1	1	1	1	1	NA	ER+/HER2- High Prolif	1	cluster2	1
S002893.l.r.m2.c.lib.g.k.a.t	0	4.78356164383562	NA	NA	59	Pos	Pos	Neg	2	14	LumA	3	lumA	LumA	0	0	0	0	NA	0	1	0	0	0.5	NA	ER+/HER2- Low Prolif	0	cluster3	0.5
S002895.l.r.m2.c.lib.g.k.a.t	0	4.82191780821918	ER+/HER2-/LN-_Endo	NodeNegative	81	Pos	Neg	Neg	3	10	LumB	9	lumB	LumB	0.5	0.5	1	1	1	1	1	1	1	1	NA	ER+/HER2- High Prolif	1	cluster3	1
S002898.l.r.m3.c.lib.g.k.a.t	0	4.7972602739726	ER+/HER2-/LN-_EndoAndCyto	NodeNegative	69	Pos	Neg	Neg	2	18	Normal	4	normL	LumA	0	0	0	0	0	0.5	0	0	1	0	NA	ER+/HER2- Low Prolif	0.5	NA	0.5
S002899.l2.r.m2.c.lib.g.k.a.t	0	4.78082191780822	NA	NodeNegative	77	Pos	Pos	Pos	2	9	LumA	3	normL	LumA	0	0	0	0	0	0.5	0	0	1	0	NA	ER+/HER2- Low Prolif	0	cluster1	0
S002900.l.r.m3.c.lib.g.k.a.t	0	4.78082191780822	ER+/HER2-/LN-_Endo	NodeNegative	74	Pos	Pos	Neg	2	22	Normal	3	normL	Normal	0	0.5	0	0	0	0.5	1	0	1	0	NA	ER+/HER2- Low Prolif	0	cluster3	0.5
S002901.l.r.m4.c.lib.g.k.a.t	0	4.78082191780822	ER+/HER2-/LN-_EndoAndCyto	NodeNegative	45	Pos	Pos	Neg	3	12	Basal	10	basL	Basal	1	1	1	1	1	1	1	1	1	0.5	NA	ER-/HER2-	1	cluster3	1
S002903.l.r.m3.c.lib.g.k.a.t	0	4.78904109589041	ER+/HER2-/LN-_Endo	NodeNegative	42	Pos	Pos	Neg	2	18	LumA	3	lumA	LumA	0.5	0	0.5	0.5	0	0.5	1	0	1	0.5	NA	ER+/HER2- Low Prolif	0.5	NA	0.5
S002905.l.r.m2.c.lib.g.k.a.t	0	4.8027397260274	ER+/HER2-/LN-_Endo	NodeNegative	53	Pos	Pos	Neg	2	17	Normal	4	normL	Normal	0	0	0	0	0	1	1	0	0	0.5	NA	ER+/HER2- Low Prolif	0	cluster1	0
S002906.l.r.m4.c.lib.g.k.a.t	0	4.78904109589041	ER+/HER2-/LN-_EndoAndCyto	NodeNegative	52	Pos	Pos	Neg	3	30	LumB	9	lumB	LumB	1	1	1	1	1	1	1	1	1	1	NA	ER+/HER2- High Prolif	1	cluster2	1
S002907.l.r.m3.c.lib.g.k.a.t	0	4.78356164383562	ER+/HER2-/LN+_Endo	NodePositive	56	Pos	Pos	Neg	2	13	LumA	4	normL	LumA	0	0	0	0	0	0	0	0	1	0	NA	ER+/HER2- Low Prolif	0	NA	0
S002908.l.r.m3.c.lib.g.k.a.t	0	4.78356164383562	ER+/HER2-/LN-_Endo	NodeNegative	56	Pos	Pos	Neg	2	8	LumB	1	lumB	LumB	1	0.5	1	1	1	1	1	1	1	1	NA	ER+/HER2- High Prolif	1	cluster2	1
S002910.l.r.m3.c.lib.g.k.a.t	0	4.80547945205479	ER+/HER2-/LN+_EndoAndCyto	NodePositive	53	Pos	Pos	Neg	2	9	LumA	3	normL	LumB	0.5	0.5	0.5	0.5	1	0.5	1	1	1	0	NA	ER+/HER2- Low Prolif	1	cluster1	0
S002911.l.r.m3.c.lib.g.k.a.t	0	4.74246575342466	NA	NodePositive	36	Neg	Pos	Pos	3	21	Basal	4	mApo	Her2	1	1	1	1	1	1	1	1	1	1	NA	HER2+	0.5	cluster2	1
S002914.l.r.m3.c.lib.g.k.a.t	0	4.81643835616438	HER2+/ER-_ImmunAndCyto	NodePositive	60	Neg	Neg	Pos	3	22	Her2	4	mApo	Her2	1	1	1	1	1	1	1	1	1	0	NA	HER2+	0.5	cluster2	1
S002915.l.r.m3.c.lib.g.k.a.t	0	4.82739726027397	ER+/HER2-/LN-_Endo	NodeNegative	56	Pos	Pos	Neg	2	18	LumA	7	normL	LumA	0	0	0	0	0	0	0	0	1	0	NA	ER+/HER2- Low Prolif	0.5	cluster3	0
S002916.l.r.m3.c.lib.g.k.a.t	0	4.78082191780822	ER+/HER2-/LN+_EndoAndCyto	NodePositive	51	Pos	Pos	Neg	3	20	Normal	1	lumC	NA	0.5	0.5	1	1	1	1	1	1	1	1	NA	ER+/HER2- High Prolif	0.5	cluster1	0
S002917.l.r.m3.c.lib.g.k.a.t	0	4.78082191780822	ER+/HER2-/LN-_EndoAndCyto	NodeNegative	40	Pos	Pos	Neg	3	13	LumB	8	lumB	LumB	1	0.5	1	1	1	1	1	1	1	1	NA	ER+/HER2- High Prolif	1	cluster2	0.5
S002918.l.r.m3.c.lib.g.k.a.t	0	4.8	ER+/HER2-/LN+_EndoAndCyto	NodePositive	51	Pos	Pos	Neg	2	20	LumA	7	lumA	LumA	0.5	0.5	0.5	0.5	1	0.5	0	1	1	1	NA	ER+/HER2- High Prolif	1	cluster3	0.5
S002932.l.r.m2.c.lib.g.k.a.t	0	4.8	HER2+/ER+_ImmunAndEndoAndCyto	NA	44	Pos	Pos	Pos	3	18	LumA	1	lumB	Her2	0.5	0.5	1	1	NA	1	1	1	1	1	NA	HER2+	1	cluster2	0.5
S002933.l.r.m.c.lib.g.k.a.t	0	4.8027397260274	NA	NA	63	Pos	Neg	Neg	1	10	LumA	3	normL	LumA	0.5	0	0.5	0	NA	0.5	0	0	0	0	NA	ER+/HER2- Low Prolif	0	NA	0
S002934.l.r.m.c.lib.g.k.a.t	0	4.78356164383562	NA	NA	68	Pos	Pos	Neg	2	15	LumA	3	normL	LumA	0	0	0.5	0.5	NA	1	1	0	1	0	NA	ER+/HER2- Low Prolif	0.5	cluster1	0
S002935.l.r.m.c.lib.g.k.a.t	0	4.78356164383562	ER+/HER2-/LN+_EndoAndCyto	NodePositive	60	Pos	Pos	Neg	3	14	LumA	8	normL	LumA	0.5	0.5	0.5	0.5	1	0	1	1	0	0.5	NA	ER+/HER2- High Prolif	1	cluster1	0
S002936.l.r.m.c.lib.g.k.a.t	0	4.78630136986301	ER+/HER2-/LN-_Untreated	NodeNegative	65	Pos	Pos	Neg	2	7	LumA	4	lumA	LumA	0	0	0	0	0	0	0	0	0	0	NA	ER+/HER2- Low Prolif	0.5	NA	1
S002937.l.r.m.c.lib.g.k.a.t	0	4.78082191780822	ER+/HER2-/LN+_Endo	NodePositive	62	Pos	Pos	Neg	2	40	Normal	4	normL	LumA	0	0.5	0	0	0	1	0	0	1	0	NA	ER+/HER2- Low Prolif	0	cluster1	0
S002939.l.r.m2.c.lib.g.k.a.t	1	4.23835616438356	NA	NodePositive	74	Pos	Neg	Neg	3	10	LumA	1	lumB	LumB	0.5	0.5	0.5	0.5	1	1	1	1	1	1	NA	ER+/HER2- High Prolif	1	cluster2	1
S002940.l.r.m.c.lib.g.k.a.t	0	4.71232876712329	ER+/HER2-/LN+_Endo	NodePositive	60	Pos	Pos	Neg	2	23	LumA	3	normL	LumA	0.5	0.5	0.5	0.5	1	1	1	0	1	0	NA	ER+/HER2- Low Prolif	0.5	cluster3	0.5
S002941.l.r.m.c.lib.g.k.a.t	0	4.74246575342466	ER+/HER2-/LN+_Endo	NodePositive	64	Pos	Pos	Neg	2	12	LumA	8	lumA	LumA	0.5	0	0.5	0.5	0.5	0	1	0	1	0.5	NA	ER+/HER2- Low Prolif	0.5	cluster2	0.5
S002942.l.r.m.c.lib.g.k.a.t	0	4.8	HER2+/ER+_ImmunAndEndoAndCyto	NodePositive	57	Pos	Neg	Pos	2	20	LumB	8	lumC	LumB	1	1	1	1	1	1	1	1	1	1	NA	ER+/HER2- High Prolif	1	cluster2	1
S002944.l.r.m.c.lib.g.k.a.t	1	3.62465753424658	NA	NA	72	Pos	Neg	Neg	3	10	Her2	4	lumC	Her2	1	1	1	1	NA	1	1	1	1	0.5	NA	ER-/HER2-	1	cluster2	0.5
S002945.l.r.m.c.lib.g.k.a.t	0	4.8	NA	NA	59	Pos	Pos	Neg	3	13	LumA	7	lumA	LumA	0.5	0	0.5	0.5	NA	0.5	1	1	1	0.5	NA	ER+/HER2- High Prolif	1	cluster3	0.5
S002946.l.r.m.c.lib.g.k.a.t	0	4.78356164383562	NA	NA	60	Pos	Pos	Neg	2	12	LumA	3	lumA	LumA	0	0	0.5	0.5	NA	1	0	0	1	0	NA	ER+/HER2- Low Prolif	0	NA	0
S002947.l.r.m.c.lib.g.k.a.t	0	4.78630136986301	ER+/HER2-/LN+_EndoAndCyto	NodePositive	70	Pos	Pos	Neg	3	16	LumB	8	lumB	LumB	1	1	1	1	1	1	1	1	1	1	NA	ER+/HER2- High Prolif	1	cluster2	0
S002949.l.r.m.c.lib.g.k.a.t	0	4.76712328767123	ER+/HER2-/LN-_EndoAndCyto	NodeNegative	53	Pos	Pos	Neg	2	35	Normal	2	normL	Normal	0	0.5	0	0.5	0	0.5	1	1	1	0.5	NA	ER+/HER2- Low Prolif	1	cluster3	0
S002950.l.r.m.c.lib.g.k.a.t	0	4.76986301369863	ER+/HER2-/LN-_EndoAndCyto	NodeNegative	61	Pos	Pos	Neg	3	25	LumB	1	lumB	LumB	0.5	1	1	1	1	1	1	1	1	1	NA	ER+/HER2- High Prolif	1	cluster3	0.5
S002951.l.r.m.c.lib.g.k.a.t	0	4.76986301369863	ER+/HER2-/LN-_Endo	NodeNegative	70	Pos	Pos	Neg	2	12	LumA	8	normL	LumA	0	0	0	0	0	0	0	0	1	0	NA	ER+/HER2- Low Prolif	0	cluster1	0
S002953.l.r.m.c.lib.g.k.a.t	0	4.78904109589041	NA	NodeNegative	61	Neg	Neg	NA	3	12	Basal	10	basL	Basal	1	1	1	1	0.5	1	1	1	1	0.5	NA	ER-/HER2-	0.5	cluster3	0.5
S002954.l.r.m.c.lib.g.k.a.t	0	4.78630136986301	ER+/HER2-/LN-_Untreated	NodeNegative	59	Pos	Pos	Neg	3	6	LumB	9	lumB	LumB	1	0.5	1	1	1	1	1	1	1	1	NA	ER+/HER2- High Prolif	1	cluster3	0.5
S002955.l.r.m.c.lib.g.k.a.t	0	4.80821917808219	ER+/HER2-/LN-_Endo	NodeNegative	37	Pos	Pos	Neg	2	16	LumA	8	lumA	LumA	0	0	0	0	0	0.5	0	0	0	0.5	NA	ER+/HER2- Low Prolif	0.5	cluster2	1
S002958.l.r.m.c.lib.g2.k.a.t	0	4.78356164383562	ER+/HER2-/LN+_EndoAndCyto	NodePositive	66	Pos	Pos	Neg	2	16	LumA	9	lumB	LumA	0.5	0	0.5	0.5	1	1	1	0	1	0.5	NA	ER+/HER2- Low Prolif	0.5	cluster1	0
S002959.l.r.m.c.lib.g.k.a.t	0	4.69315068493151	TNBC_Cyto	NA	61	Neg	Neg	Neg	3	0	Basal	4	basL	Basal	0.5	0.5	0.5	0.5	NA	1	1	1	1	0.5	IM	ER-/HER2-	0	cluster3	0
S002960.l.r.m.c.lib.g.k.a.t	0	4.7041095890411	ER+/HER2-/LN-_Untreated	NodeNegative	59	Pos	Pos	Neg	1	6	Normal	4	normL	LumA	0	0	0	0	0	0.5	0	0	0	0	NA	ER+/HER2- Low Prolif	0	cluster1	0
S002961.l.r.m.c.lib.g.k.a.t	0	4.7041095890411	ER+/HER2-/LN-_Endo	NodeNegative	61	Pos	Pos	Neg	1	24	LumA	8	lumA	LumA	0	0.5	0	0	0	0.5	0	0	0	0	NA	ER+/HER2- Low Prolif	0	cluster1	0
S002969.l.r.m.c.lib.g.k.a.t	0	4.77808219178082	NA	NA	66	Pos	Neg	Neg	2	10	LumA	3	lumA	LumA	0.5	0.5	0.5	0.5	NA	0.5	0	0	1	0	NA	ER+/HER2- Low Prolif	0	cluster2	0.5
S002970.l.r.m.c.lib.g.k.a.t	0	4.69315068493151	ER+/HER2-/LN+_Endo	NodePositive	85	Pos	Pos	Neg	2	18	LumA	1	lumB	LumB	0.5	0.5	0.5	0.5	1	1	1	1	1	1	NA	ER+/HER2- High Prolif	1	cluster2	1
S002974.l.r.m.c.lib.g.k.a.t	1	2.28493150684932	ER+/HER2-/LN+_Endo	NodePositive	91	Pos	Neg	Neg	1	21	LumA	3	normL	LumA	0.5	0.5	0.5	0.5	1	1	0	0	1	0	NA	ER+/HER2- Low Prolif	0	cluster2	0
S002975.l.r.m.c.lib.g.k.a.t	0	4.76712328767123	ER+/HER2-/LN+_EndoAndCyto	NodePositive	71	Pos	Pos	Neg	3	20	LumB	9	lumB	LumB	1	1	1	1	1	1	1	1	1	1	NA	ER+/HER2- High Prolif	1	cluster3	1
S002976.l.r.m.c.lib.g.k.a.t	0	4.78082191780822	ER+/HER2-/LN-_Endo	NodeNegative	67	Pos	Pos	Neg	1	12	LumA	7	normL	LumA	0	0	0	0	0	0.5	0	0	1	0	NA	ER+/HER2- Low Prolif	0	cluster1	0
S002977.l.r.m.c.lib.g.k.a.t	0	4.76164383561644	HER2+/ER-_ImmunAndCyto	NodePositive	56	Neg	Neg	Pos	3	15	Her2	5	mApo	Her2	1	1	1	1	1	1	1	1	1	0.5	NA	HER2+	0.5	cluster2	1
S002978.l.r.m.c.lib.g.k.a.t	0	4.7013698630137	ER+/HER2-/LN-_Endo	NodeNegative	69	Pos	Pos	Neg	2	10	LumA	4	lumA	LumA	0	0	0	0	0	0	0	0	0	0	NA	ER+/HER2- Low Prolif	0	cluster1	0
S002980.l.r.m.c.lib.g.k.a.t	1	1.83561643835616	TNBC_Untreated	NodePositive	79	Neg	Neg	Neg	3	19	Basal	10	basL	Basal	1	1	1	1	1	1	1	1	1	1	M	ER-/HER2-	1	NA	1
S002981.l.r.m.c.lib.g.k.a.t	0	4.78082191780822	NA	NA	74	Pos	Pos	Neg	2	32	LumA	8	lumA	LumA	0.5	0.5	0.5	0.5	NA	0	1	0	1	0.5	NA	ER+/HER2- Low Prolif	0.5	cluster1	0
S002982.l.r.m.c.lib.g.k.a.t	1	3.41095890410959	NA	NA	70	Pos	Pos	Neg	2	16	Normal	4	normL	Normal	0	0	0	0	NA	1	1	0	1	1	NA	ER-/HER2-	0	NA	0
S002983.l.r.m.c.lib.g.k.a.t	0	4.78356164383562	NA	NodePositive	68	Pos	Pos	Neg	2	8	LumA	4	lumA	LumA	0	0	0	0	0.5	0.5	0	0	1	0	NA	ER+/HER2- Low Prolif	0	cluster2	0.5
S002984.l.r.m2.c.lib.g.k.a.t	0	4.80547945205479	NA	NA	85	Pos	Pos	Neg	3	25	LumA	4	lumA	LumA	0	0.5	0	0	NA	0	0	0	1	0	NA	ER+/HER2- Low Prolif	0	cluster3	1
S002985.l.r.m.c.lib.g.k.a.t	1	4.2986301369863	ER+/HER2-/LN-_Untreated	NodeNegative	69	Pos	Pos	Neg	1	9	Normal	4	normL	Normal	0	0	0	0	0	1	1	0	1	0.5	NA	ER-/HER2-	0	cluster3	0.5
S002986.l.r.m.c.lib.g.k.a.t	0	4.7041095890411	ER+/HER2-/LN-_Endo	NodeNegative	60	Pos	Pos	Neg	1	7	LumA	4	normL	LumA	0	0	0	0	0	0	0	0	1	0	NA	ER+/HER2- Low Prolif	0	NA	0
S002987.l.r.m.c.lib.g.k.a.t	0	4.76986301369863	ER+/HER2-/LN-_Endo	NodeNegative	48	Pos	Pos	Neg	1	13	LumA	3	lumA	LumA	0	0	0.5	0.5	0	0.5	1	1	1	0.5	NA	ER+/HER2- High Prolif	0.5	cluster2	0.5
S002988.l.r.m.c.lib.g.k.a.t	0	4.78356164383562	ER+/HER2-/LN-_Endo	NodeNegative	71	Pos	Pos	Neg	2	17	LumA	8	lumA	LumA	0.5	0	0.5	0.5	0	1	0	0	1	0.5	NA	ER+/HER2- Low Prolif	0	cluster2	0.5
S002990.l.r.m.c.lib.g.k.a.t	0	4.76438356164384	ER+/HER2-/LN+_EndoAndCyto	NodePositive	47	Pos	Pos	Neg	3	31	LumB	6	lumB	LumB	1	1	1	1	1	1	1	1	1	1	NA	ER+/HER2- High Prolif	1	cluster2	1
S003003.l.r.m.c.lib.g.k.a.t	0	4.76164383561644	HER2+/ER+_ImmunAndEndoAndCyto	NodePositive	50	Pos	Pos	Pos	NA	30	LumA	1	lumB	LumB	0.5	1	1	1	1	1	1	1	1	1	NA	ER+/HER2- High Prolif	1	cluster2	1
S003004.l.r.m.c.lib.g.k.a.t	0	4.70958904109589	ER+/HER2-/LN+_EndoAndCyto	NodePositive	48	Pos	Pos	Neg	1	30	LumA	7	normL	LumA	0	0.5	0	0	0	0.5	0	0	1	0	NA	ER+/HER2- Low Prolif	0	NA	0
S003008.l.r.m.c.lib.g.k.a.t	0	4.70958904109589	ER+/HER2-/LN-_Endo	NodeNegative	73	Pos	Pos	Neg	2	16	LumA	4	lumA	LumA	0.5	0.5	0.5	0.5	0.5	1	0	0	1	0.5	NA	ER+/HER2- Low Prolif	0.5	cluster2	0.5
S003009.l.r.m.c.lib.g.k.a.t	0	4.68493150684932	ER+/HER2-/LN+_EndoAndCyto	NodePositive	44	Pos	Pos	Neg	2	26	LumB	1	lumB	LumB	1	1	1	1	1	1	1	1	1	1	NA	ER+/HER2- High Prolif	1	cluster2	0.5
S003010.l.r.m2.c.lib.g.k.a.t	0	4.67123287671233	ER+/HER2-/LN+_EndoAndCyto	NodePositive	63	Pos	Pos	Neg	2	20	LumA	3	normL	LumA	0.5	0	0.5	0.5	0.5	0	0	0	1	0	NA	ER+/HER2- Low Prolif	0.5	NA	0
S003011.l.r.m.c.lib.g.k.a.t	0	4.67123287671233	ER+/HER2-/LN-_Endo	NodeNegative	54	Pos	Pos	Neg	2	25	LumA	3	normL	LumA	0	0.5	0	0.5	0	0.5	0	0	1	0	NA	ER+/HER2- Low Prolif	0	cluster2	0
S003012.l.r.m.c.lib.g.k.a.t	0	4.66575342465753	ER+/HER2-/LN+_Endo	NodePositive	83	Pos	Pos	Neg	3	24	LumB	9	lumB	LumB	1	1	1	1	1	1	1	1	1	1	NA	ER+/HER2- High Prolif	1	cluster3	0.5
S003013.l.r.m.c.lib.g.k.a.t	0	4.72054794520548	NA	NodeNegative	66	Pos	Pos	NA	2	12	Normal	4	normL	LumA	0	0	0	0	0	1	1	0	0	0.5	NA	ER+/HER2- Low Prolif	0	cluster3	0
S003014.l.r.m.c.lib.g.k.a.t	0	4.72328767123288	ER+/HER2-/LN-_Endo	NodeNegative	54	Pos	Pos	Neg	2	11	LumA	4	lumB	LumA	0.5	0.5	0.5	0.5	0.5	1	1	1	1	0.5	NA	ER+/HER2- Low Prolif	0.5	NA	0
S003015.l.r.m.c.lib.g.k.a.t	0	4.82739726027397	ER+/HER2-/LN-_Endo	NodeNegative	62	Pos	Pos	Neg	1	15	Normal	7	normL	LumA	0	0	0	0	0	0.5	0	0	0	0	NA	ER+/HER2- Low Prolif	0	cluster1	0
S003016.l.r.m.c.lib.g.k.a.t	0	4.69315068493151	HER2+/ER+_ImmunAndEndoAndCyto	NodePositive	74	Pos	Pos	Pos	3	14	LumA	9	lumB	LumB	1	0.5	1	1	1	1	1	1	1	1	NA	ER+/HER2- High Prolif	1	cluster2	0.5
S003017.l.r.m.c.lib.g.k.a.t	0	4.68493150684932	ER+/HER2-/LN-_Endo	NodeNegative	70	Pos	Pos	Neg	2	14	Normal	3	normL	LumA	0.5	0	0	0	0	1	0	0	1	0	NA	ER+/HER2- Low Prolif	0	NA	0.5
S003020.l.r.m.c.lib.g.k.a.t	0	4.76438356164384	NA	NA	66	Pos	Pos	Neg	1	7	LumA	3	normL	LumA	0	0	0	0	NA	0.5	0	0	0	0	NA	ER+/HER2- Low Prolif	0	cluster1	0
S003021.l.r.m.c.lib.g.k.a.t	0	4.72328767123288	TNBC_Cyto	NodePositive	61	Neg	Neg	Neg	3	40	Basal	10	basL	Basal	1	1	1	1	1	1	1	1	1	0.5	UNS	ER-/HER2-	0.5	cluster3	1
S003022.l.r.m.c.lib.g.k.a.t	0	4.70958904109589	ER+/HER2-/LN+_Endo	NodePositive	79	Pos	Pos	Neg	3	18	LumA	8	lumA	LumA	0.5	0.5	0.5	0.5	1	0	1	1	0	1	NA	ER+/HER2- High Prolif	0.5	NA	1
S003025.l.r.m.c.lib.g.k.a.t	0	4.66575342465753	ER+/HER2-/LN+_EndoAndCyto	NodePositive	64	Pos	Pos	Neg	2	23	LumA	3	lumA	LumA	0.5	0.5	0.5	0.5	1	0.5	0	0	1	0	NA	ER+/HER2- Low Prolif	0.5	cluster2	0.5
S003027.l.r.m.c.lib.g.k.a.t	0	4.70684931506849	ER+/HER2-/LN+_Endo	NodePositive	85	Pos	Neg	Neg	1	26	Normal	3	normL	LumA	0.5	0.5	0.5	0.5	1	1	1	0	1	0.5	NA	ER+/HER2- Low Prolif	0	cluster1	0
S003028.l.r.m.c.lib.g.k.a.t	0	4.69315068493151	ER+/HER2-/LN+_Endo	NodePositive	53	Pos	Pos	Neg	2	13	LumA	7	lumA	LumA	0.5	0.5	0.5	0.5	1	0	0	0	1	0.5	NA	ER+/HER2- High Prolif	0.5	cluster2	0.5
S003042.l.r.m.c.lib.g.k.a.t	0	4.70684931506849	ER+/HER2-/LN-_Endo	NodeNegative	63	Pos	Pos	Neg	2	17	LumA	7	lumA	LumA	0	0	0	0	0	0	0	0	1	0.5	NA	ER+/HER2- Low Prolif	0	NA	0
S003044.l.r.m.c.lib.g.k.a.t	0	4.68767123287671	NA	NodeNegative	67	Neg	NA	NA	3	29	Basal	10	basL	Basal	1	1	1	1	1	1	1	1	1	1	NA	ER-/HER2-	0	cluster2	0.5
S003045.l.r.m.c.lib.g.k.a.t	0	4.61643835616438	ER+/HER2-/LN-_Untreated	NodeNegative	79	Pos	Pos	Neg	2	16	Basal	10	basL	LumB	1	1	1	1	1	1	1	1	1	0	NA	ER-/HER2-	1	cluster3	1
S003047.l.r.m.c.lib.g.k.a.t	0	4.66575342465753	ER+/HER2-/LN-_Endo	NodeNegative	73	Pos	Pos	Neg	2	19	LumA	2	lumB	LumB	0.5	0.5	0.5	0.5	0.5	1	1	1	1	1	NA	ER+/HER2- High Prolif	1	cluster2	1
S003048.l.r.m.c.lib.g.k.a.t	0	4.70684931506849	ER+/HER2-/LN-_Endo	NodeNegative	50	Pos	Pos	Neg	2	11	LumA	9	normL	LumA	0	0	0	0	0	0	1	0	1	0.5	NA	ER+/HER2- Low Prolif	0.5	cluster2	0.5
S003049.l.r.m.c.lib.g.k.a.t	0	4.72328767123288	HER2+/ER+_ImmunAndEndoAndCyto	NodePositive	39	Pos	Neg	Pos	3	25	Her2	1	lumC	Her2	1	1	1	1	1	1	1	1	1	1	NA	HER2+	1	cluster2	1
S003050.l.r.m.c.lib.g.k.a.t	0	4.70958904109589	ER+/HER2-/LN-_EndoAndCyto	NodeNegative	67	Pos	Pos	Neg	3	32	LumB	6	lumB	LumB	1	1	1	1	1	0	1	1	1	1	NA	ER+/HER2- High Prolif	1	cluster2	1
S003052.l.r.m.c.lib.g.k.a.t	0	4.68493150684932	HER2+/ER-_ImmunAndCyto	NodeNegative	57	Neg	Neg	Pos	3	25	Basal	10	basL	Basal	1	1	1	1	1	1	1	1	1	1	NA	ER-/HER2-	0.5	cluster2	1
S003053.l.r.m.c.lib.g.k.a.t	0	4.66575342465753	HER2+/ER-_ImmunAndCyto	NodePositive	67	Neg	Neg	Pos	3	27	Basal	10	basL	Basal	1	1	1	1	1	1	1	1	1	0	NA	ER-/HER2-	0.5	cluster2	1
S003054.l.r.m.c.lib.g.k.a.t	0	4.67397260273973	ER+/HER2-/LN+_EndoAndCyto	NodePositive	61	Pos	Pos	Neg	2	15	LumA	7	normL	LumA	0.5	0	0	0	0.5	0.5	0	0	1	0	NA	ER+/HER2- Low Prolif	0.5	cluster2	0.5
S003055.l.r.m.c.lib.g.k.a.t	0	4.65205479452055	ER+/HER2-/LN-_Endo	NodeNegative	65	Pos	Pos	Neg	2	10	LumA	3	lumA	LumA	0	0	0	0	0	0	0	0	0	0	NA	ER+/HER2- Low Prolif	0	cluster3	1
S003057.l.r.m.c.lib.g.k.a.t	0	4.72328767123288	ER+/HER2-/LN-_Endo	NodeNegative	47	Pos	Pos	Neg	2	15	LumA	8	normL	LumA	0	0	0	0	0	0	0	0	1	0	NA	ER+/HER2- Low Prolif	0	cluster2	0.5
S003058.l.r.m.c.lib.g.k.a.t	0	4.71232876712329	ER+/HER2-/LN-_Endo	NodeNegative	68	Pos	Pos	Neg	2	19	LumA	7	lumA	LumB	0.5	0.5	0.5	0.5	0.5	0.5	1	1	1	1	NA	ER+/HER2- High Prolif	0.5	cluster1	0.5
S003059.l.r.m.c.lib.g.k.a.t	0	4.70958904109589	ER+/HER2-/LN-_Endo	NodeNegative	73	Pos	Pos	Neg	3	11	Her2	9	mApo	Her2	1	1	1	1	1	1	1	1	1	0.5	NA	ER+/HER2- High Prolif	1	cluster3	1
S003060.l.r.m.c.lib.g.k.a.t	0	4.70684931506849	ER+/HER2-/LN-_Endo	NodeNegative	66	Pos	Pos	Neg	2	25	LumA	8	normL	LumA	0	0.5	0	0.5	0	0	1	0	1	0.5	NA	ER+/HER2- High Prolif	1	cluster2	1
S003061.l.r.m.c.lib.g.k.a.t	0	4.76438356164384	ER+/HER2-/LN+_EndoAndCyto	NodePositive	59	Pos	Pos	Neg	2	13	LumB	9	lumB	LumB	1	0.5	1	0.5	1	0	1	1	1	1	NA	ER+/HER2- High Prolif	1	cluster2	1
S003062.l.r.m.c.lib.g.k.a.t	1	2.08767123287671	NA	NA	56	Pos	Pos	Neg	3	13	Normal	4	lumC	Basal	0.5	0.5	0.5	0.5	NA	1	1	0	1	1	NA	ER-/HER2-	0	cluster3	0
S003063.l.r.m.c.lib.g.k.a.t	0	4.65205479452055	ER+/HER2-/LN-_Endo	NodeNegative	75	Pos	Pos	Neg	2	15	LumA	3	normL	LumA	0	0	0	0	0	1	0	0	1	0	NA	ER+/HER2- Low Prolif	0	cluster2	0.5
S003066.l.r.m.c.lib.g.k.a.t	0	4.64657534246575	ER+/HER2-/LN-_Endo	NodeNegative	67	Pos	Pos	Neg	1	16	LumA	4	normL	LumA	0	0	0	0	0	0.5	1	0	1	0	NA	ER+/HER2- Low Prolif	0	cluster2	0
S003067.l.r.m.c.lib.g.k.a.t	0	4.68219178082192	ER+/HER2-/LN+_Endo	NodePositive	69	Pos	Pos	Neg	1	15	LumA	8	lumA	LumA	0	0	0	0	0	1	1	0	1	0	NA	ER+/HER2- Low Prolif	0	cluster2	0.5
S003068.l.r.m.c.lib.g.k.a.t	0	4.72328767123288	ER+/HER2-/LN+_EndoAndCyto	NodePositive	61	Pos	Pos	Neg	2	13	LumA	6	lumA	LumA	0	0	0	0	0.5	0	1	0	1	0.5	NA	ER+/HER2- High Prolif	1	cluster3	0.5
S003069.l.r.m.c.lib.g.k.a.t	0	4.68219178082192	ER+/HER2-/LN+_Endo	NodePositive	68	Pos	Pos	Neg	2	28	LumA	8	lumA	LumA	0.5	0.5	0.5	0.5	1	0.5	0	0	0	0.5	NA	ER+/HER2- Low Prolif	0.5	cluster1	0
S003074.l.r.m.c.lib.g.k.a.t	0	4.7041095890411	NA	NA	50	Pos	Pos	Neg	2	8	LumA	4	normL	LumA	0	0	0	0	NA	0	1	0	0	0	NA	ER+/HER2- Low Prolif	0	cluster1	0.5
S003077.l.r.m.c.lib.g.k.a.t	0	4.70958904109589	NA	NA	64	Pos	Pos	Neg	1	12	LumA	9	normL	LumA	0	0	0.5	0.5	NA	0	0	0	1	0.5	NA	ER+/HER2- High Prolif	0.5	cluster2	0.5
S003078.l.r.m.c.lib.g.k.a.t	0	4.68767123287671	TNBC_Cyto	NodePositive	60	Neg	Neg	Neg	3	25	Basal	10	basL	Basal	1	1	1	1	1	1	1	1	1	0	BL1	ER-/HER2-	0	cluster3	1
S003079.l.r.m.c.lib.g.k.a.t	0	4.72602739726027	ER+/HER2-/LN-_Untreated	NodeNegative	72	Pos	Pos	Neg	1	9	LumA	4	normL	LumA	0	0	0	0	0	1	0	0	1	0	NA	ER+/HER2- Low Prolif	0	cluster2	0
S003080.l.r.m.c.lib.g.k.a.t	0	4.70684931506849	ER+/HER2-/LN-_EndoAndCyto	NodeNegative	50	Pos	Pos	Neg	3	18	LumA	3	lumA	LumB	0.5	0.5	0.5	0.5	0.5	0.5	1	1	1	0.5	NA	ER+/HER2- High Prolif	1	cluster2	0.5
S003083.l.r.m.c.lib.g.k.a.t	0	4.68493150684932	ER+/HER2-/LN-_EndoAndCyto	NodeNegative	68	Pos	Pos	Neg	3	32	LumB	1	lumB	LumB	1	1	1	1	1	1	1	1	1	1	NA	ER+/HER2- High Prolif	1	cluster2	0.5
S003085.l.r.m.c.lib.g.k.a.t	0	4.69315068493151	NA	NodePositive	37	Pos	Pos	NA	2	30	LumA	4	lumB	LumA	0.5	1	0.5	0.5	1	1	1	1	1	0.5	NA	ER+/HER2- High Prolif	1	cluster3	0
S003087.l.r.m.c.lib.g.k.a.t	0	4.70684931506849	ER+/HER2-/LN+_EndoAndCyto	NodePositive	47	Pos	Pos	Neg	3	23	LumB	8	lumC	LumB	1	1	1	1	1	1	1	1	1	1	NA	ER+/HER2- High Prolif	1	cluster2	0.5
S003090.l.r.m.c.lib.g.k.a.t	1	1.14794520547945	ER+/HER2-/LN-_Endo	NodeNegative	49	Pos	Pos	Neg	1	16	LumA	8	normL	LumA	0	0	0	0	0	0	0	0	1	0.5	NA	ER+/HER2- Low Prolif	0.5	cluster2	0.5
S003091.l.r.m.c.lib.g.k.a.t	0	4.63013698630137	ER+/HER2-/LN+_Endo	NodePositive	81	Pos	Pos	Neg	1	28	Normal	6	normL	LumA	0	0.5	0	0	0	1	0	0	1	0	NA	ER+/HER2- Low Prolif	0	cluster3	0.5
S003092.l.r.m.c.lib.g.k.a.t	0	4.68493150684932	ER+/HER2-/LN+_Endo	NodePositive	66	Pos	Pos	Neg	1	15	LumA	3	lumA	LumA	0	0	0	0	0.5	0	0	0	1	0	NA	ER+/HER2- Low Prolif	0	NA	0.5
S003093.l.r.m.c.lib.g.k.a.t	0	4.68767123287671	ER+/HER2-/LN-_Endo	NodeNegative	61	Pos	Pos	Neg	2	15	LumA	8	lumA	LumA	0.5	0	0.5	0	0	0.5	0	0	1	0.5	NA	ER+/HER2- High Prolif	0	cluster2	1
S003094.l.r.m.c.lib.g.k.a.t	1	1.99178082191781	ER+/HER2-/LN-_Endo	NodeNegative	80	Pos	Pos	Neg	2	25	Normal	3	normL	LumA	0	0.5	0	0	0	0	0	0	0	0	NA	ER+/HER2- Low Prolif	0	NA	0.5
S003095.l.r.m.c.lib.g.k.a.t	1	1.54520547945205	ER+/HER2-/LN-_Endo	NodeNegative	81	Pos	Pos	Neg	2	30	LumB	1	lumB	LumB	1	1	0.5	0.5	1	1	1	1	1	1	NA	ER+/HER2- High Prolif	1	NA	1
S003096.l.r.m.c.lib.g.k.a.t	0	4.63561643835616	ER+/HER2-/LN-_Endo	NodeNegative	71	Pos	Pos	Neg	2	15	Normal	4	mApo	Basal	0.5	0.5	0.5	0.5	0	1	1	0	1	1	NA	ER-/HER2-	0	cluster3	0.5
S003098.l.r.m.c.lib.g.k.a.t	0	4.69041095890411	TNBC_Cyto	NA	51	Neg	Neg	Neg	3	15	Basal	10	basL	Basal	1	1	1	1	NA	1	1	1	1	0.5	BL1	ER-/HER2-	0	cluster3	1
S003099.l.r.m.c.lib.g.k.a.t	0	4.66849315068493	NA	NA	48	Pos	Pos	Neg	2	11	LumA	9	lumB	LumB	0.5	0.5	0.5	0.5	NA	0.5	1	1	1	1	NA	ER+/HER2- High Prolif	1	NA	0.5
S003100.l.r.m.c.lib.g.k.a.t	0	4.63013698630137	ER+/HER2-/LN-_EndoAndCyto	NodeNegative	40	Pos	Pos	Neg	3	30	Her2	10	lumC	Her2	1	1	1	1	1	1	1	1	1	1	NA	ER+/HER2- High Prolif	1	cluster3	0.5
S003102.l.r.m.c.lib.g.k.a.t	0	4.70684931506849	ER+/HER2-/LN-_Endo	NodeNegative	83	Pos	Pos	Neg	2	12	LumA	3	lumA	LumA	0	0	0.5	0.5	0	0.5	1	1	1	0.5	NA	ER+/HER2- Low Prolif	0.5	cluster1	0.5
S003104.l.r.m.c.lib.g.k.a.t	0	4.61643835616438	ER+/HER2-/LN+_EndoAndCyto	NodePositive	32	Pos	Pos	Neg	3	13	Basal	10	basL	Basal	1	1	1	1	1	1	1	1	1	0.5	NA	ER-/HER2-	1	cluster3	1
S003105.l.r.m.c.lib.g.k.a.t	0	4.67397260273973	HER2+/ER+_ImmunAndEndoAndCyto	NodeNegative	44	Pos	Pos	Pos	3	19	Her2	5	lumC	Her2	1	0.5	1	1	1	1	1	1	1	1	NA	HER2+	1	cluster2	1
S003106.l.r.m.c.lib.g.k.a.t	1	3.58630136986301	TNBC_Cyto	NodePositive	38	Neg	Neg	Neg	3	35	Her2	10	mApo	Basal	1	1	1	1	1	1	1	1	1	1	BL2	ER-/HER2-	0	cluster2	1
S003107.l.r.m.c.lib.g.k.a.t	0	4.64931506849315	HER2+/ER+_ImmunAndEndoAndCyto	NodeNegative	51	Pos	Neg	Pos	3	30	Normal	6	lumB	NA	0.5	1	0.5	1	0.5	1	1	1	1	0.5	NA	ER+/HER2- High Prolif	1	cluster3	0.5
S003108.l.r.m.c.lib.g.k.a.t	1	2.56438356164384	ER+/HER2-/LN+_EndoAndCyto	NodePositive	59	Pos	Pos	Neg	3	38	Her2	1	lumC	Her2	1	1	1	1	1	1	1	1	1	1	NA	ER+/HER2- High Prolif	1	cluster2	1
S003109.l.r.m.c.lib.g.k.a.t	0	4.61095890410959	ER+/HER2-/LN-_Endo	NodeNegative	58	Pos	Neg	Neg	2	11	Basal	4	lumC	Basal	1	1	1	1	1	1	1	1	1	1	NA	ER-/HER2-	0.5	cluster3	0.5
S003110.l.r.m.c.lib.g.k.a.t	0	4.66301369863014	ER+/HER2-/LN-_Endo	NodeNegative	83	Pos	Pos	Neg	3	25	LumB	6	lumB	LumB	1	1	1	1	1	1	1	1	1	1	NA	ER+/HER2- High Prolif	1	cluster2	1
S003111.l.r.m.c.lib.g.k.a.t	0	4.65205479452055	ER+/HER2-/LN-_Endo	NodeNegative	81	Pos	Pos	Neg	1	11	Normal	3	normL	LumA	0	0	0	0	0	0	0	0	0	0	NA	ER+/HER2- Low Prolif	0	cluster3	0
S003112.l.r.m.c.lib.g.k.a.t	0	4.65479452054795	ER+/HER2-/LN-_Endo	NodeNegative	54	Pos	Pos	Neg	3	15	Normal	4	normL	Normal	0	0	0	0	0	0.5	1	0	0	0	NA	ER-/HER2-	0	cluster3	0
S003113.l.r.m.c.lib.g.k.a.t	0	4.59178082191781	ER+/HER2-/LN+_EndoAndCyto	NodePositive	74	Pos	Pos	Neg	3	15	LumA	4	lumB	LumB	1	0.5	1	0.5	1	0.5	1	0	1	0.5	NA	ER+/HER2- Low Prolif	0.5	cluster1	0
S003117.l.r.m.c.lib.g.k.a.t	1	1.17260273972603	ER+/HER2-/LN+_Endo	NodePositive	88	Pos	Pos	Neg	3	24	LumA	3	lumB	LumA	0.5	1	0.5	0.5	1	0	1	0	1	1	NA	ER+/HER2- High Prolif	1	cluster2	1
S003119.l.r.m.c.lib.g.k.a.t	0	4.64931506849315	ER+/HER2-/LN+_Endo	NodePositive	65	Pos	Pos	Neg	1	12	LumA	3	lumA	LumA	0	0	0	0	0	0.5	0	0	1	0	NA	ER+/HER2- Low Prolif	0	cluster1	0
S003121.l.r.m.c.lib.g.k.a.t	0	4.68493150684932	TNBC_Cyto	NodeNegative	70	Neg	Neg	Neg	3	17	Basal	4	mApo	Her2	1	1	1	1	0.5	1	1	1	1	1	MSL	ER-/HER2-	0.5	cluster1	0
S003122.l.r.m.c.lib.g.k.a.t	0	4.66575342465753	NA	NA	54	Pos	Pos	Neg	2	25	LumA	8	lumA	LumA	0.5	0.5	0.5	0.5	NA	1	0	0	1	0	NA	ER+/HER2- Low Prolif	0	cluster2	1
S003123.l.r.m.c.lib.g.k.a.t	0	4.80547945205479	NA	NodeNegative	69	Pos	Pos	Neg	NA	5	Normal	4	normL	LumA	0	0	0	0	0	0.5	1	0	1	0	NA	ER+/HER2- Low Prolif	0	cluster1	0
S003124.l.r.m.c.lib.g.k.a.t	0	4.62739726027397	ER+/HER2-/LN-_EndoAndCyto	NodeNegative	66	Pos	Pos	Neg	3	15	LumB	7	lumB	LumB	0.5	0.5	0.5	0.5	0.5	0	1	1	1	1	NA	ER+/HER2- High Prolif	1	cluster2	0.5
S003125.l.r.m.c.lib.g.k.a.t	0	4.64657534246575	ER+/HER2-/LN-_EndoAndCyto	NodeNegative	32	Pos	Pos	Neg	2	30	LumA	4	lumA	LumA	0.5	0.5	0.5	0.5	0.5	0	1	0	0	0	NA	ER+/HER2- Low Prolif	0.5	NA	0
S003126.l.r.m.c.lib.g.k.a.t	0	4.66849315068493	ER+/HER2-/LN+_Endo	NodePositive	82	Pos	Pos	Neg	2	17	LumA	8	lumA	LumA	0.5	0.5	0.5	0.5	1	0.5	0	0	1	0.5	NA	ER+/HER2- Low Prolif	0.5	cluster2	0.5
S003127.l.r.m.c.lib.g.k.a.t	0	4.66849315068493	NA	NA	82	Pos	Pos	Neg	1	20	LumA	3	lumA	LumA	0	0	0	0	NA	0	0	0	1	0	NA	ER+/HER2- Low Prolif	0	cluster2	1
S003128.l.r.m.c.lib.g.k.a.t	0	4.65205479452055	HER2+/ER-_ImmunAndCyto	NodeNegative	32	Neg	Neg	Pos	3	23	Her2	5	mApo	Her2	1	1	1	1	1	1	1	1	1	0	NA	HER2+	0.5	cluster2	1
S003130.l.r.m.c.lib.g.k.a.t	0	4.64931506849315	ER+/HER2-/LN-_Endo	NodeNegative	62	Pos	Pos	Neg	1	12	LumA	3	lumA	LumA	0.5	0	0.5	0.5	0	0	0	0	1	0.5	NA	ER+/HER2- High Prolif	0.5	cluster2	0.5
S003131.l.r.m.c.lib.g.k.a.t	1	0.635616438356164	TNBC_Cyto	NodeNegative	51	Neg	Neg	Neg	2	15	Basal	10	basL	Basal	1	1	1	1	1	1	1	1	1	1	M	ER-/HER2-	0.5	cluster2	1
S003132.l.r.m.c.lib.g.k.a.t	0	4.67123287671233	HER2+/ER+_ImmunAndEndoAndCyto	NodeNegative	74	Pos	Pos	Pos	3	28	Normal	4	normL	Normal	0	0.5	0	0	0	1	1	0	1	0.5	NA	ER-/HER2-	0	cluster3	0
S003133.l.r.m.c.lib.g.k.a.t	0	4.64657534246575	ER+/HER2-/LN+_Endo	NodePositive	88	Pos	Pos	Neg	2	20	LumA	3	normL	LumA	0	0	0	0	1	0.5	0	0	1	0.5	NA	ER+/HER2- Low Prolif	0	NA	0.5
S003134.l.r.m.c.lib.g.k.a.t	0	4.55342465753425	ER+/HER2-/LN-_Untreated	NodeNegative	47	Pos	Pos	Neg	1	8	Normal	7	normL	LumA	0	0	0	0	0	1	0	0	1	0	NA	ER+/HER2- Low Prolif	0.5	NA	0.5
S003136.l.r.m.c.lib.g.k.a.t	0	4.68493150684932	ER+/HER2-/LN-_EndoAndCyto	NodeNegative	62	Pos	Pos	Neg	2	22	LumA	4	lumB	LumA	0.5	1	0.5	0.5	0.5	0.5	1	0	1	0.5	NA	ER+/HER2- Low Prolif	1	cluster2	0
S003137.l.r.m.c.lib.g.k.a.t	0	4.62739726027397	NA	NodeNegative	60	Pos	Pos	Pos	2	1	Normal	4	lumC	Normal	0	0	0	0	0	1	1	0	1	1	NA	ER-/HER2-	0	cluster3	0
S003138.l.r.m.c.lib.g.k.a.t	0	4.65205479452055	ER+/HER2-/LN-_Untreated	NodeNegative	73	Pos	Pos	Neg	1	10	LumA	8	normL	LumA	0	0	0	0	0	0	0	0	0	0	NA	ER+/HER2- Low Prolif	0	cluster2	0
S003173.l.r.m.c.lib.g.k.a.t	0	4.60821917808219	ER+/HER2-/LN-_Endo	NodeNegative	43	Pos	Pos	Neg	1	15	LumA	3	lumA	LumA	0	0	0.5	0.5	0	0	0	1	1	0.5	NA	ER+/HER2- Low Prolif	0.5	cluster3	0
S003176.l.r.m.c.lib.g.k.a.t	0	4.72328767123288	ER+/HER2-/LN+_Endo	NodePositive	76	Pos	Pos	Neg	3	15	LumA	7	lumB	LumB	1	0.5	1	0.5	1	0.5	1	1	1	1	NA	ER+/HER2- High Prolif	1	cluster2	1
S003177.l.r.m.c.lib.g.k.a.t	1	2.35616438356164	TNBC_Untreated	NodePositive	80	Neg	Neg	Neg	3	25	Basal	10	basL	Basal	1	1	1	1	1	1	1	1	1	0	IM	ER-/HER2-	0	cluster3	1
S003178.l.r.m.c.lib.g.k.a.t	0	4.65205479452055	ER+/HER2-/LN+_Endo	NodePositive	84	Pos	Neg	Neg	2	20	LumA	4	lumA	LumB	1	0.5	1	0.5	1	1	1	1	1	0.5	NA	ER+/HER2- High Prolif	0.5	cluster2	0
S003180.l.r.m.c.lib.g.k.a.t	0	4.64931506849315	NA	NA	83	Pos	Pos	Neg	3	11	LumA	3	normL	LumA	0	0	0	0	NA	0.5	0	0	1	0	NA	ER+/HER2- Low Prolif	0	cluster2	1
S003183.l.r.m2.c.lib.g.k.a.t	1	4.26027397260274	TNBC_Cyto	NodeNegative	69	Neg	Neg	Neg	2	15	Normal	4	mApo	Normal	0.5	0.5	0.5	0.5	0	1	1	0	1	1	LAR	ER-/HER2-	0.5	cluster1	0.5
S003185.l.r.m.c.lib.g.k.a.t	0	4.61095890410959	ER+/HER2-/LN+_Endo	NodePositive	62	Pos	Pos	Neg	2	12	LumA	3	lumA	LumA	0	0	0	0	0.5	0	0	0	1	0	NA	ER+/HER2- Low Prolif	0	NA	0.5
S003186.l.r.m.c.lib.g.k.a.t	0	4.60821917808219	ER+/HER2-/LN-_EndoAndCyto	NodeNegative	60	Pos	Pos	Neg	2	15	LumA	8	lumA	LumB	0.5	0.5	0.5	0.5	0.5	1	1	1	1	1	NA	ER+/HER2- High Prolif	1	cluster2	1
S003187.l.r.m.c.lib.g.k.a.t	0	4.66301369863014	ER+/HER2-/LN-_Endo	NodeNegative	53	Pos	Pos	Neg	2	17	LumA	8	lumA	LumA	0.5	0	0.5	0.5	0	0	0	1	1	1	NA	ER+/HER2- High Prolif	1	cluster2	1
S003188.l.r.m.c.lib.g.k.a.t	0	4.56986301369863	ER+/HER2-/LN+_EndoAndCyto	NodePositive	59	Pos	Pos	Neg	2	35	Normal	7	lumB	LumA	0	0.5	0	0	0.5	0.5	1	0	1	0.5	NA	ER+/HER2- High Prolif	1	cluster3	1
S003189.l.r.m.c.lib.g.k.a.t	0	4.61643835616438	ER+/HER2-/LN-_Endo	NodeNegative	67	Pos	Pos	Neg	1	13	Normal	3	normL	LumA	0	0	0	0	0	0	0	0	1	0	NA	ER+/HER2- Low Prolif	0	cluster3	0
S003190.l.r.m.c.lib.g.k.a.t	0	4.62739726027397	ER+/HER2-/LN-_EndoAndCyto	NodeNegative	52	Pos	Pos	Neg	3	22	LumB	9	lumB	LumB	1	1	1	1	1	1	1	1	1	1	NA	ER+/HER2- High Prolif	1	cluster2	1
S003192.l.r.m.c.lib.g.k.a.t	0	4.61095890410959	ER+/HER2-/LN-_EndoAndCyto	NodeNegative	52	Pos	Neg	Neg	3	14	Her2	9	lumC	LumB	1	1	1	1	1	1	1	1	1	1	NA	ER+/HER2- High Prolif	1	cluster3	0.5
S003206.l.r.m.c.lib.g.k.a.t	0	4.66849315068493	ER+/HER2-/LN+_Endo	NodePositive	65	Pos	Pos	Neg	1	16	LumA	3	lumA	LumA	0.5	0.5	0.5	0.5	1	1	1	0	1	0	NA	ER+/HER2- Low Prolif	0.5	cluster2	1
S003209.l.r.m.c.lib.g.k.a.t	1	4.11232876712329	ER+/HER2-/LN+_Endo	NodePositive	70	Pos	Pos	Neg	2	8	LumA	3	normL	LumA	0	0	0	0	0	0	0	0	0	0	NA	ER+/HER2- Low Prolif	0	cluster1	0
S003212.l.r.m.c.lib.g.k.a.t	0	4.57808219178082	ER+/HER2-/LN-_Untreated	NodeNegative	68	Pos	Pos	Neg	1	15	LumA	4	lumA	LumA	0	0	0	0	0	0	0	0	0	0.5	NA	ER+/HER2- Low Prolif	0	cluster3	1
S003214.l.r.m.c.lib.g.k.a.t	0	4.63287671232877	NA	NA	50	Pos	Pos	Neg	2	19	LumA	8	lumA	LumA	0.5	0.5	0.5	0.5	NA	0.5	1	1	1	0.5	NA	ER+/HER2- High Prolif	1	cluster2	0.5
S003215.l.r.m.c.lib.g.k.a.t	0	4.5972602739726	NA	NA	51	Pos	Pos	Neg	2	17	LumA	8	normL	LumA	0	0	0.5	0.5	NA	0	1	1	1	1	NA	ER+/HER2- High Prolif	0.5	cluster2	1
S003216.l.r.m.c.lib.g.k.a.t	0	4.55342465753425	ER+/HER2-/LN-_Endo	NodeNegative	71	Pos	Pos	Neg	2	15	Normal	3	normL	LumA	0	0	0	0	0	0	0	0	1	0	NA	ER+/HER2- Low Prolif	0	cluster3	0.5
S003217.l.r.m.c.lib.g.k.a.t	0	4.57260273972603	ER+/HER2-/LN-_Endo	NodeNegative	65	Pos	Pos	Neg	1	12	LumA	3	normL	LumA	0	0	0	0	0	0.5	0	0	1	0	NA	ER+/HER2- Low Prolif	0	cluster1	0
S003218.l.r.m.c.lib.g.k.a.t	0	4.5013698630137	ER+/HER2-/LN-_Endo	NodeNegative	60	Pos	Pos	Neg	2	16	LumA	8	lumA	LumA	0	0	0	0	0	0.5	0	0	0	0	NA	ER+/HER2- Low Prolif	0	cluster2	0.5
S003221.l.r.m.c.lib.g.k.a.t	0	4.61369863013699	HER2+/ER+_ImmunAndEndoAndCyto	NodeNegative	61	Pos	Pos	Pos	3	14	LumA	3	lumA	LumA	0.5	0.5	0.5	0.5	0.5	1	1	0	1	0.5	NA	ER+/HER2- Low Prolif	0.5	cluster1	0.5
S003225.l.r.m.c.lib.g.k.a.t	0	4.63013698630137	ER+/HER2-/LN-_Untreated	NodeNegative	68	Pos	Pos	Neg	2	8	LumA	7	normL	LumA	0	0	0	0	0	0	0	0	1	0.5	NA	ER+/HER2- Low Prolif	0.5	cluster2	0.5
S003227.l.r.m.c.lib.g.k.a.t	0	4.57534246575342	ER+/HER2-/LN+_Endo	NodePositive	82	Pos	Pos	Neg	2	19	LumA	7	normL	LumA	0.5	0	0.5	0.5	0.5	0	1	0	1	0.5	NA	ER+/HER2- High Prolif	1	cluster2	1
S003228.l.r.m.c.lib.g.k.a.t	0	4.55068493150685	NA	NodePositive	69	Neg	Pos	Neg	2	13	Normal	4	basL	Basal	0.5	0.5	0.5	0.5	0.5	1	1	0	1	1	NA	ER-/HER2-	0.5	cluster3	0.5
S003229.l.r.m.c.lib.g.k.a.t	0	4.67123287671233	HER2+/ER+_ImmunAndEndoAndCyto	NodeNegative	43	Pos	Neg	Pos	3	21	Her2	5	lumC	Her2	1	1	1	1	1	1	1	1	1	1	NA	HER2+	1	cluster2	1
S003230.l.r.m.c.lib.g.k.a.t	0	4.65479452054795	ER+/HER2-/LN+_EndoAndCyto	NodePositive	52	Pos	Pos	Neg	2	11	LumA	8	lumA	LumA	0.5	0	0.5	0.5	0.5	0	0	0	1	0.5	NA	ER+/HER2- Low Prolif	0.5	cluster3	0.5
S003239.l.r.m.c.lib.g.k.a.t	0	4.61095890410959	ER+/HER2-/LN+_EndoAndCyto	NodePositive	33	Pos	Pos	Neg	NA	3	LumA	9	lumB	NA	0.5	0.5	0.5	0.5	1	1	1	1	1	1	NA	ER+/HER2- High Prolif	1	cluster3	0.5
S003240.l.r.m.c.lib.g.k.a.t	0	4.64657534246575	NA	NA	67	Pos	Pos	Neg	1	45	LumA	8	normL	LumA	0	0.5	0	0	NA	0	0	0	0	0	NA	ER+/HER2- Low Prolif	0	cluster2	0
S003241.l.r.m.c.lib.g.k.a.t	0	4.59178082191781	ER+/HER2-/LN+_EndoAndCyto	NodePositive	54	Pos	Pos	Neg	2	35	LumA	4	lumA	LumA	0.5	1	0.5	0.5	1	0	1	0	1	0.5	NA	ER+/HER2- Low Prolif	1	cluster2	0.5
S003242.l2.r.m2.c.lib.g.k.a.t	0	4.56986301369863	NA	NodeNegative	82	Neg	Neg	Neg	2	34	Normal	4	mApo	Basal	0.5	1	0.5	0.5	0	1	1	0	1	1	BL2	ER-/HER2-	0.5	cluster3	1
S003243.l.r.m.c.lib.g.k.a.t	1	3.03287671232877	ER+/HER2-/LN-_Endo	NodeNegative	94	Pos	Pos	Neg	2	24	LumA	7	normL	LumA	0.5	0.5	0.5	0.5	0.5	0	0	0	1	0.5	NA	ER+/HER2- High Prolif	0.5	cluster2	1
S003244.l.r.m.c.lib.g.k.a.t	0	4.80547945205479	ER+/HER2-/LN+_EndoAndCyto	NodePositive	53	Pos	Pos	Neg	2	16	Normal	4	normL	Normal	0	0	0	0	0	0.5	1	0	1	1	NA	ER-/HER2-	0	cluster1	0
S003246.l.r.m.c.lib.g.k.a.t	0	4.59178082191781	ER+/HER2-/LN-_Endo	NodeNegative	61	Pos	Pos	Neg	2	17	Normal	4	normL	Normal	0	0	0	0	0	0	0	0	0	0	NA	ER+/HER2- Low Prolif	0	cluster1	0
S003247.l.r.m.c.lib.g.k.a.t	0	4.59452054794521	ER+/HER2-/LN-_Untreated	NodeNegative	46	Pos	Pos	Neg	1	10	LumA	7	lumA	LumA	0.5	0.5	0.5	0.5	0	0.5	0	0	1	0	NA	ER+/HER2- Low Prolif	0	cluster3	0.5
S003249.l.r.m.c.lib.g.k.a.t	0	4.56986301369863	ER+/HER2-/LN+_EndoAndCyto	NodePositive	64	Pos	Pos	Neg	2	14	LumA	8	normL	LumA	0	0	0	0	1	0.5	1	0	1	0	NA	ER+/HER2- Low Prolif	0.5	cluster1	0
S003250.l2.r.m2.c.lib.g.k.a.t	0	4.55068493150685	ER+/HER2-/LN-_Endo	NodeNegative	65	Pos	Pos	Neg	2	12	LumA	4	normL	LumA	0	0	0	0	0	1	0	0	1	0	NA	ER+/HER2- Low Prolif	0	cluster3	0.5
S003254.l.r.m.c.lib.g.k.a.t	0	4.61095890410959	ER+/HER2-/LN-_EndoAndCyto	NodeNegative	62	Pos	Neg	Neg	2	22	LumB	2	lumB	LumB	1	1	1	1	1	1	1	1	1	1	NA	ER+/HER2- High Prolif	1	cluster3	0.5
S003255.l.r.m.c.lib.g.k.a.t	0	4.59452054794521	ER+/HER2-/LN+_Endo	NodePositive	58	Pos	Pos	Neg	2	22	Normal	8	normL	LumA	0	0.5	0	0	0	0.5	0	0	0	0	NA	ER+/HER2- Low Prolif	0	cluster1	0
S003256.l.r.m.c.lib.g.k.a.t	0	4.56712328767123	TNBC_Cyto	NodeNegative	70	Neg	Neg	Neg	3	20	Normal	4	mApo	NA	0.5	0.5	0.5	0.5	0.5	1	1	0	1	0.5	MSL	ER-/HER2-	0.5	cluster1	0.5
S003257.l.r.m.c.lib.g.k.a.t	0	4.61095890410959	ER+/HER2-/LN+_EndoAndCyto	NodePositive	67	Pos	Pos	Neg	3	22	Her2	1	lumB	LumB	1	1	1	1	1	1	1	1	1	1	NA	ER+/HER2- High Prolif	1	cluster2	1
S003258.l.r.m.c.lib.g.k.a.t	0	4.63287671232877	ER+/HER2-/LN-_Endo	NodeNegative	44	Pos	Pos	Neg	1	19	LumA	7	lumA	LumA	0	0	0	0	0	0	0	0	0	0	NA	ER+/HER2- Low Prolif	0.5	NA	0.5
S003259.l.r.m.c.lib.g.k.a.t	0	4.59178082191781	ER+/HER2-/LN-_EndoAndCyto	NodeNegative	62	Pos	Pos	Neg	3	14	LumA	6	lumB	LumB	1	1	1	1	1	1	1	1	1	1	NA	ER+/HER2- High Prolif	1	cluster2	0.5
S003260.l.r.m2.c.lib.g.k.a.t	0	4.58904109589041	TNBC_Cyto	NodePositive	46	Neg	Neg	Neg	3	35	Her2	10	mApo	Her2	1	1	1	1	1	1	1	1	1	0.5	BL2	ER-/HER2-	0	cluster2	1
S003261.l.r.m.c.lib.g.k.a.t	0	4.56986301369863	ER+/HER2-/LN-_Endo	NodeNegative	54	Pos	Pos	Neg	2	23	LumA	7	lumA	LumA	0	0.5	0	0	0	0	1	0	1	0.5	NA	ER+/HER2- Low Prolif	0.5	cluster3	0
S003262.l.r.m.c.lib.g.k.a.t	0	4.53972602739726	ER+/HER2-/LN+_Endo	NodePositive	57	Pos	Pos	Neg	1	14	Normal	3	normL	LumA	0	0	0	0	0	1	0	0	0	0	NA	ER+/HER2- Low Prolif	0	cluster1	0
S003264.l.r.m.c.lib.g.k.a.t	0	4.60821917808219	HER2+/ER-_ImmunAndCyto	NodeNegative	71	Neg	Neg	Pos	3	12	Her2	5	mApo	Her2	1	1	1	1	1	1	1	1	1	0.5	NA	HER2+	0	cluster2	1
S003265.l.r.m.c.lib.g.k.a.t	0	4.59178082191781	HER2+/ER-_ImmunAndCyto	NodePositive	58	Neg	Neg	Pos	3	11	Her2	5	mApo	Her2	1	1	1	1	1	1	1	1	1	0	NA	HER2+	0.5	cluster1	0
S003266.l.r.m.c.lib.g.k.a.t	0	4.51780821917808	TNBC_Cyto	NodeNegative	70	Neg	Neg	Neg	3	NA	Normal	4	mApo	NA	1	0.5	0.5	0.5	0	1	1	0	1	1	MSL	ER-/HER2-	0.5	cluster3	0
S003268.l.r.m.c.lib.g.k.a.t	0	4.59452054794521	ER+/HER2-/LN-_Untreated	NodeNegative	68	Pos	Pos	Neg	2	9	LumB	6	lumB	Her2	1	1	1	1	1	1	1	1	1	1	NA	ER+/HER2- High Prolif	1	cluster2	0.5
S003269.l.r.m.c.lib.g.k.a.t	0	4.4958904109589	NA	NodeNegative	47	Pos	Pos	Neg	2	10	LumA	8	normL	LumA	0	0	0	0	0	1	0	0	1	0.5	NA	ER+/HER2- Low Prolif	0.5	cluster1	0
S003270.l.r.m.c.lib.g.k.a.t	1	2.53698630136986	ER+/HER2-/LN-_Endo	NodeNegative	92	Pos	Pos	Neg	2	13	LumA	4	lumA	LumB	0.5	0.5	0.5	0.5	0.5	0	1	0	1	0.5	NA	ER+/HER2- High Prolif	0	cluster3	1
S003271.l.r.m.c.lib.g.k.a.t	0	4.53424657534247	ER+/HER2-/LN-_Endo	NodeNegative	72	Pos	Pos	Neg	2	29	LumA	3	normL	LumA	0	0.5	0	0.5	0	0	1	0	1	0.5	NA	ER+/HER2- Low Prolif	0	cluster3	0
S003272.l.r.m.c.lib.g.k.a.t	0	4.62739726027397	HER2+/ER+_ImmunAndEndoAndCyto	NodeNegative	33	Pos	Pos	Pos	2	18	LumA	5	lumC	LumA	0.5	0.5	0.5	0.5	0.5	1	1	1	1	0.5	NA	HER2+	0.5	cluster1	0
S003273.l.r.m.c.lib.g.k.a.t	0	4.58904109589041	ER+/HER2-/LN-_EndoAndCyto	NodeNegative	69	Pos	Pos	Neg	3	20	LumB	4	lumC	LumB	1	0.5	1	0.5	1	1	1	1	1	0.5	NA	ER+/HER2- High Prolif	0.5	cluster2	0.5
S003274.l.r.m.c.lib.g.k.a.t	0	4.62465753424657	TNBC_Cyto	NodeNegative	32	Neg	Neg	Neg	3	13	Basal	10	basL	Basal	1	1	1	1	1	1	1	1	1	0	IM	ER-/HER2-	0	cluster3	1
S003275.l.r.m2.c.lib.g.k.a.t	0	4.53424657534247	ER+/HER2-/LN-_Endo	NodeNegative	68	Pos	Pos	Neg	2	19	LumA	3	lumA	LumB	1	0.5	1	0.5	1	0.5	1	1	1	0.5	NA	ER+/HER2- High Prolif	0	cluster2	0.5
S003276.l.r.m.c.lib.g.k.a.t	0	4.58630136986301	ER+/HER2-/LN+_EndoAndCyto	NodePositive	73	Pos	Pos	Neg	3	21	Her2	5	lumC	NA	1	1	1	1	1	1	1	1	1	0	NA	HER2+	1	cluster3	0
S003280.l.r.m.c.lib.g.k.a.t	0	4.57260273972603	ER+/HER2-/LN-_EndoAndCyto	NodeNegative	58	Pos	Pos	Neg	3	20	LumA	4	lumA	LumA	0.5	0	0.5	0.5	0	0.5	0	0	1	0	NA	ER+/HER2- Low Prolif	0.5	cluster1	0
S003283.l.r.m.c.lib.g.k.a.t	0	4.57534246575342	ER+/HER2-/LN-_Endo	NodeNegative	54	Pos	Pos	Neg	1	15	Normal	6	lumC	Normal	0.5	0.5	0.5	0.5	0	1	1	1	1	0.5	NA	ER+/HER2- High Prolif	0.5	cluster3	0.5
S003289.l.r.m.c.lib.g.k.a.t	0	4.64657534246575	ER+/HER2-/LN+_EndoAndCyto	NodePositive	50	Pos	Pos	Neg	3	20	Her2	4	lumB	LumB	1	1	1	1	1	1	1	1	1	0.5	NA	ER+/HER2- High Prolif	1	cluster1	0
S003291.l.r.m.c.lib.g.k.a.t	0	4.55342465753425	HER2+/ER+_ImmunAndEndoAndCyto	NodePositive	26	Pos	Pos	Pos	NA	7	LumB	8	lumA	LumB	0.5	0.5	0.5	0.5	1	0.5	1	1	1	1	NA	ER+/HER2- High Prolif	1	cluster2	0.5
S003300.l.r.m.c.lib.g.k.a.t	0	4.57260273972603	ER+/HER2-/LN-_Endo	NodeNegative	76	Pos	Pos	Neg	2	11	LumA	3	normL	LumA	0.5	0	0.5	0.5	0	1	0	0	1	0	NA	ER+/HER2- Low Prolif	0	cluster2	0.5
S003301.l.r.m.c.lib.g.k.a.t	0	4.57534246575342	ER+/HER2-/LN-_EndoAndCyto	NodeNegative	46	Pos	Pos	Neg	3	18	LumA	3	normL	LumA	0.5	0	0.5	0.5	0	0.5	1	0	1	0.5	NA	ER+/HER2- Low Prolif	0.5	cluster2	0.5
S003302.l.r.m.c.lib.g.k.a.t	1	2.98904109589041	ER+/HER2-/LN-_Endo	NodeNegative	62	Pos	Pos	Neg	3	30	LumA	6	lumB	LumB	1	1	0.5	0.5	1	1	1	1	1	1	NA	ER+/HER2- High Prolif	1	cluster3	1
S003303.l.r.m.c.lib.g.k.a.t	0	4.53698630136986	TNBC_Untreated	NodeNegative	79	Neg	Neg	Neg	3	15	Normal	4	basL	Basal	1	1	1	1	0.5	1	1	1	1	1	MSL	ER-/HER2-	0	cluster1	0.5
S003304.l.r.m.c.lib.g.k.a.t	1	4.45753424657534	TNBC_Untreated	NodePositive	76	Neg	Neg	Neg	2	40	Her2	3	mApo	Her2	1	1	1	1	1	1	1	1	1	0.5	UNS	ER+/HER2- High Prolif	0.5	cluster1	0
S003305.l.r.m.c.lib.g.k.a.t	0	4.51780821917808	ER+/HER2-/LN+_EndoAndCyto	NodePositive	46	Pos	Pos	Neg	2	25	LumA	1	lumB	LumA	0.5	0.5	0.5	0.5	1	0	1	0	1	1	NA	ER+/HER2- High Prolif	1	NA	1
S003306.l.r.m.c.lib.g.k.a.t	0	4.58082191780822	ER+/HER2-/LN-_Endo	NodeNegative	54	Pos	Pos	Neg	2	12	LumA	7	normL	LumA	0	0	0	0	0	0	1	0	1	0.5	NA	ER+/HER2- Low Prolif	0.5	cluster1	0
S003307.l.r.m.c.lib.g.k.a.t	0	4.59178082191781	ER+/HER2-/LN-_Endo	NodeNegative	85	Pos	Neg	Neg	3	40	LumB	3	lumB	LumB	1	1	1	1	1	1	1	1	1	1	NA	ER+/HER2- High Prolif	1	cluster2	0.5
S003308.l.r.m.c.lib.g.k.a.t	0	4.61643835616438	ER+/HER2-/LN+_EndoAndCyto	NodePositive	78	Pos	Pos	Neg	3	44	Her2	6	lumB	LumB	1	1	1	1	1	1	1	1	1	1	NA	ER+/HER2- High Prolif	1	cluster2	1
S003311.l.r.m.c.lib.g.k.a.t	1	3.61095890410959	ER+/HER2-/LN-_Untreated	NodeNegative	69	Pos	Pos	Neg	2	NA	LumA	3	lumA	LumA	0	0	0	0	0	0	0	0	0	0	NA	ER+/HER2- Low Prolif	0.5	NA	1
S003312.l.r.m.c.lib.g.k.a.t	0	4.53424657534247	HER2+/ER+_ImmunAndEndoAndCyto	NodeNegative	34	Pos	Pos	Pos	3	17	Her2	5	lumC	Her2	1	1	1	1	1	1	1	1	1	0.5	NA	HER2+	0.5	cluster1	0
S003313.l.r.m.c.lib.g.k.a.t	0	4.51780821917808	HER2+/ER-_ImmunAndCyto	NodePositive	68	Neg	Neg	Pos	3	18	Normal	4	mApo	Her2	0.5	0.5	0.5	1	1	1	1	1	1	0.5	NA	HER2+	0	cluster1	0.5
S003314.l.r.m.c.lib.g.k.a.t	0	4.53424657534247	ER+/HER2-/LN-_Endo	NodeNegative	48	Pos	Pos	Neg	2	24	LumA	3	lumA	LumA	0	0.5	0	0	0	0.5	0	0	1	0	NA	ER+/HER2- Low Prolif	0	cluster1	0
S003315.l.r.m.c.lib.g.k.a.t	0	4.55342465753425	ER+/HER2-/LN+_Endo	NodePositive	61	Pos	Pos	Neg	2	46	Normal	3	normL	LumA	0	0.5	0	0	0	0.5	0	0	0	0	NA	ER+/HER2- Low Prolif	0	cluster1	0
S003321.l.r.m.c.lib.g.k.a.t	0	4.57808219178082	ER+/HER2-/LN-_Endo	NodeNegative	75	Pos	Neg	Neg	3	24	LumA	7	lumB	LumB	0.5	1	0.5	0.5	0.5	0.5	1	0	1	0.5	NA	ER+/HER2- High Prolif	1	cluster2	1
S003323.l.r.m.c.lib.g.k.a.t	0	4.57260273972603	ER+/HER2-/LN-_Untreated	NodeNegative	58	Pos	Pos	Neg	2	10	Normal	3	normL	LumA	0	0	0	0	0	1	0	0	1	0	NA	ER+/HER2- Low Prolif	0	cluster1	0
S003325.l.r.m.c.lib.g.k.a.t	0	4.52054794520548	TNBC_Cyto	NodeNegative	52	Neg	Neg	Neg	3	20	Basal	10	basL	Basal	1	1	1	1	1	1	1	1	1	0.5	IM	ER-/HER2-	0.5	cluster3	1
S003326.l.r.m.c.lib.g.k.a.t	0	4.53424657534247	NA	NodeNegative	69	NA	NA	Neg	2	15	LumA	7	lumA	LumA	0.5	0.5	0.5	0.5	0.5	0	1	0	1	1	NA	ER+/HER2- High Prolif	NA	cluster2	1
S003327.l.r.m.c.lib.g.k.a.t	0	4.53150684931507	ER+/HER2-/LN-_Endo	NodeNegative	60	Pos	Pos	Neg	2	25	LumA	8	lumA	LumA	0.5	0.5	0.5	0.5	0.5	0	0	1	1	0.5	NA	ER+/HER2- High Prolif	1	cluster2	1
S003328.l.r.m.c.lib.g.k.a.t	0	4.51780821917808	ER+/HER2-/LN+_EndoAndCyto	NodePositive	51	Pos	Pos	Neg	3	12	LumA	8	lumA	LumA	0.5	0	0.5	0.5	1	0.5	1	0	0	0.5	NA	ER+/HER2- High Prolif	0	cluster2	0.5
S003334.l.r.m.c.lib.g.k.a.t	0	4.55342465753425	HER2+/ER+_ImmunAndEndoAndCyto	NodePositive	71	Pos	Neg	Pos	3	32	Her2	5	lumC	LumB	1	1	1	1	1	1	1	1	1	0	NA	HER2+	0.5	cluster1	0.5
S003335.l.r.m.c.lib.g.k.a.t	0	4.55616438356164	ER+/HER2-/LN+_EndoAndCyto	NodePositive	71	Pos	Pos	Neg	2	50	LumA	9	lumA	LumB	0.5	1	0.5	0.5	1	0	1	1	1	1	NA	ER+/HER2- High Prolif	0.5	cluster3	0.5
S003337.l.r.m.c.lib.g.k.a.t	0	4.56712328767123	TNBC_Cyto	NodeNegative	36	Neg	Neg	Neg	3	19	Basal	10	basL	Basal	1	1	1	1	1	1	1	1	1	1	BL1	ER-/HER2-	0.5	cluster3	1
S003338.l.r.m.c.lib.g.k.a.t	0	4.51232876712329	ER+/HER2-/LN+_EndoAndCyto	NodePositive	46	Pos	Pos	Neg	2	17	LumA	8	lumA	LumA	0.5	0	0.5	0.5	0.5	0	1	0	1	0.5	NA	ER+/HER2- Low Prolif	0.5	NA	0.5
S003339.l.r.m.c.lib.g.k.a.t	0	4.57808219178082	ER+/HER2-/LN-_Endo	NodeNegative	73	Pos	Pos	Neg	2	14	LumA	8	lumA	LumA	0.5	0.5	0.5	0.5	0.5	0	1	0	1	0.5	NA	ER+/HER2- High Prolif	0.5	cluster2	1
S003340.l.r.m.c.lib.g.k.a.t	0	4.55068493150685	ER+/HER2-/LN-_EndoAndCyto	NodeNegative	53	Pos	Pos	Neg	2	14	LumA	8	lumB	LumA	0	0	0.5	0.5	0	0	1	1	1	0.5	NA	ER+/HER2- High Prolif	0.5	cluster2	0.5
S003342.l.r.m.c.lib.g.k.a.t	0	4.55616438356164	ER+/HER2-/LN-_Endo	NodeNegative	58	Pos	Pos	Neg	1	14	LumA	4	normL	LumA	0.5	0.5	0.5	0.5	0	1	0	0	1	0	NA	ER+/HER2- Low Prolif	0	cluster3	0
S003345.l2.r.m.c.lib.g.k.a.t	0	4.53972602739726	ER+/HER2-/LN-_Endo	NodeNegative	70	Pos	Neg	Neg	2	14	LumA	8	normL	LumA	0.5	0	0.5	0.5	0	1	1	0	1	0	NA	ER+/HER2- Low Prolif	1	cluster1	0
S003347.l.r.m.c.lib.g.k.a.t	0	4.51506849315069	ER+/HER2-/LN-_EndoAndCyto	NodeNegative	41	Pos	Pos	Neg	3	7	Basal	10	basL	Basal	1	1	1	1	0.5	1	1	1	1	1	NA	ER-/HER2-	1	cluster2	1
S003348.l.r.m.c.lib.g.k.a.t	0	4.51232876712329	ER+/HER2-/LN+_EndoAndCyto	NodePositive	46	Pos	Pos	Neg	2	18	LumA	3	lumA	LumA	0.5	0.5	0.5	0.5	0.5	1	1	1	1	0.5	NA	ER+/HER2- High Prolif	1	cluster1	0.5
S003349.l.r.m.c.lib.g.k.a.t	0	4.4986301369863	ER+/HER2-/LN+_Endo	NodePositive	63	Pos	Neg	Neg	2	12	Normal	3	normL	Normal	0	0	0	0	0	0.5	1	0	1	0	NA	ER+/HER2- Low Prolif	0	cluster3	0.5
S003350.l.r.m.c.lib.g.k.a.t	0	4.51780821917808	ER+/HER2-/LN-_EndoAndCyto	NodeNegative	60	Pos	Pos	Neg	2	18	LumA	6	lumB	LumB	1	0.5	1	1	1	1	1	1	1	0.5	NA	ER+/HER2- High Prolif	1	cluster3	0.5
S003351.l.r.m.c.lib.g.k.a.t	0	4.51780821917808	ER+/HER2-/LN+_EndoAndCyto	NodePositive	53	Pos	Pos	Neg	3	45	LumA	8	lumC	LumB	0.5	1	0.5	0.5	1	1	1	1	1	0.5	NA	ER+/HER2- High Prolif	0.5	cluster2	0.5
S003352.l.r.m2.c.lib.g.k.a.t	0	4.51232876712329	ER+/HER2-/LN-_Endo	NodeNegative	71	Pos	Pos	Neg	2	11	LumA	9	lumC	LumA	0.5	0	0.5	0.5	0	0.5	1	1	1	0.5	NA	ER+/HER2- High Prolif	0	cluster1	0
S003353.l.r.m.c.lib.g.k.a.t	0	4.51506849315069	ER+/HER2-/LN+_Endo	NodePositive	71	Pos	Pos	Neg	2	12	LumA	7	lumA	LumA	0.5	0	0.5	0.5	0.5	0	0	0	1	0.5	NA	ER+/HER2- High Prolif	0.5	NA	0.5
S003355.l.r.m.c.lib.g.k.a.t	0	4.8986301369863	NA	NA	61	Pos	Pos	Neg	1	8	LumA	7	normL	LumA	0	0	0	0	NA	0.5	1	0	1	0.5	NA	ER+/HER2- Low Prolif	0	cluster2	1
S003356.l.r.m.c.lib.g.k.a.t	1	1.11506849315068	ER+/HER2-/LN-_Endo	NodeNegative	84	Pos	Pos	Neg	2	16	LumA	3	lumA	LumA	0	0	0	0	0	0	0	0	0	0	NA	ER+/HER2- Low Prolif	0	NA	1
S003357.l.r.m.c.lib.g.k.a.t	0	4.57808219178082	ER+/HER2-/LN-_Endo	NodeNegative	77	Pos	Pos	Neg	2	31	LumA	4	lumC	LumA	0.5	0.5	0.5	0.5	0	1	1	0	1	0	NA	ER+/HER2- Low Prolif	0	cluster3	0.5
S003358.l.r.m.c.lib.g.k.a.t	0	4.55616438356164	ER+/HER2-/LN-_Endo	NodeNegative	77	Pos	Pos	Neg	2	10	LumA	4	lumA	LumA	0.5	0.5	0.5	0.5	0.5	0	1	0	1	0.5	NA	ER+/HER2- Low Prolif	0	cluster3	1
S003359.l.r.m.c.lib.g.k.a.t	0	4.49315068493151	HER2+/ER+_ImmunAndEndoAndCyto	NodePositive	61	Pos	Pos	Pos	2	25	Her2	1	lumC	Her2	1	1	1	1	1	1	1	1	1	0.5	NA	HER2+	1	cluster2	0.5
S003360.l.r.m.c.lib.g.k.a.t	0	4.55342465753425	ER+/HER2-/LN+_Endo	NodePositive	65	Pos	Pos	Neg	2	14	LumA	8	lumA	LumA	0	0	0	0	0	0	1	0	1	0	NA	ER+/HER2- Low Prolif	0.5	cluster1	0.5
S003361.l.r.m.c.lib.g.k.a.t	0	4.51780821917808	ER+/HER2-/LN-_Endo	NodeNegative	45	Pos	Pos	Neg	1	13	LumA	6	normL	LumA	0.5	0	0.5	0.5	0	0.5	1	0	1	0.5	NA	ER+/HER2- High Prolif	0.5	cluster2	1
S003362.l.r.m2.c.lib.g.k.a.t	0	3.43013698630137	HER2+/ER+_ImmunAndEndoAndCyto	NodePositive	33	Pos	Pos	Pos	2	20	LumA	4	lumC	LumA	0.5	0.5	0.5	0.5	1	1	1	0	1	0	NA	ER+/HER2- Low Prolif	0	cluster1	0
S003372.l.r.m.c.lib.g.k.a.t	0	4.53698630136986	ER+/HER2-/LN-_EndoAndCyto	NodeNegative	69	Pos	Pos	Neg	3	22	LumB	1	lumB	LumB	1	1	1	1	1	1	1	1	1	1	NA	ER+/HER2- High Prolif	1	cluster2	1
S003373.l.r.m.c.lib.g.k.a.t	0	4.55068493150685	HER2+/ER+_ImmunAndEndoAndCyto	NodePositive	64	Pos	Pos	Pos	2	15	Normal	4	normL	Normal	0	0	0	0	0	1	1	0	1	0.5	NA	ER-/HER2-	0	cluster1	0
S003374.l.r.m.c.lib.g.k.a.t	0	4.53698630136986	ER+/HER2-/LN-_Endo	NodeNegative	79	Pos	Pos	Neg	3	22	LumB	9	lumB	LumB	1	1	1	1	1	1	1	1	1	1	NA	ER+/HER2- High Prolif	1	cluster2	1
S003383.l.r.m.c.lib.g.k.a.t	0	4.53150684931507	ER+/HER2-/LN-_Endo	NodeNegative	71	Pos	Pos	Neg	2	17	LumB	2	lumB	LumB	1	0.5	1	0.5	1	1	1	1	1	1	NA	ER+/HER2- High Prolif	1	cluster2	0.5
S003384.l.r.m.c.lib.g.k.a.t	0	4.4986301369863	ER+/HER2-/LN+_EndoAndCyto	NodePositive	46	Pos	Pos	Neg	3	20	LumB	7	lumB	LumB	0.5	0.5	0.5	0.5	1	0	1	1	1	1	NA	ER+/HER2- High Prolif	1	cluster2	1
S003385.l.r.m.c.lib.g.k.a.t	0	4.52602739726027	ER+/HER2-/LN-_Endo	NodeNegative	81	Pos	Neg	Neg	2	19	LumA	4	lumA	LumA	0	0	0	0	0	0	0	0	1	0	NA	ER+/HER2- Low Prolif	0	NA	0.5
S003386.l.r.m.c.lib.g.k.a.t	0	4.47671232876712	TNBC_Cyto	NodeNegative	60	Neg	Neg	Neg	3	30	Basal	4	mApo	Basal	1	1	0.5	1	0.5	1	1	1	1	0.5	BL2	ER-/HER2-	0.5	cluster2	1
S003387.l.r.m.c.lib.g.k.a.t	0	4.49315068493151	ER+/HER2-/LN-_Endo	NodeNegative	64	Pos	Pos	Neg	1	9	Normal	3	normL	LumA	0	0	0	0	0	0	0	0	0	0	NA	ER+/HER2- Low Prolif	0	cluster1	0
S003388.l.r.m.c.lib.g.k.a.t	0	4.53424657534247	ER+/HER2-/LN-_Endo	NodeNegative	66	Pos	Pos	Neg	2	20	LumA	7	normL	LumA	0.5	0	0.5	0.5	0	0	0	0	0	0	NA	ER+/HER2- Low Prolif	0.5	NA	0.5
S003389.l.r.m.c.lib.g.k.a.t	0	4.45479452054794	HER2+/ER+_ImmunAndEndoAndCyto	NodeNegative	45	Pos	Pos	Pos	3	21	Normal	9	lumC	LumA	0	0.5	0.5	0.5	0	0.5	1	1	1	0	NA	ER+/HER2- High Prolif	1	cluster1	0.5
S003390.l.r.m.c.lib.g.k.a.t	0	4.51780821917808	ER+/HER2-/LN-_Untreated	NodeNegative	64	Pos	Neg	Neg	2	8	LumB	1	lumB	LumB	1	0.5	1	1	1	1	1	1	1	1	NA	ER+/HER2- High Prolif	1	cluster2	1
S003391.l.r.m.c.lib.g.k.a.t	0	4.55068493150685	ER+/HER2-/LN-_Endo	NodeNegative	53	Pos	Pos	Neg	1	13	LumA	3	normL	LumA	0	0	0	0	0	0.5	0	0	0	0	NA	ER+/HER2- Low Prolif	0	cluster2	0
S003392.l.r.m.c.lib.g.k.a.t	0	4.53150684931507	ER+/HER2-/LN-_Endo	NodeNegative	67	Pos	Neg	Neg	1	11	LumA	4	normL	LumA	0.5	0	0	0	0	1	0	0	1	0	NA	ER+/HER2- Low Prolif	0.5	NA	0
S003393.l.r.m.c.lib.g.k.a.t	0	4.47397260273973	ER+/HER2-/LN+_EndoAndCyto	NodePositive	55	Pos	Pos	Neg	3	40	LumB	6	lumB	LumB	1	1	1	1	1	1	1	1	1	1	NA	ER+/HER2- High Prolif	1	cluster2	1
S003394.l.r.m.c.lib.g.k.a.t	0	4.47671232876712	ER+/HER2-/LN+_EndoAndCyto	NodePositive	63	Pos	Pos	Neg	2	24	LumA	8	normL	LumA	0	0.5	0	0	1	0	0	0	0	0	NA	ER+/HER2- Low Prolif	0	cluster2	0.5
S003396.l.r.m.c.lib.g.k.a.t	0	4.52876712328767	ER+/HER2-/LN-_Endo	NodeNegative	51	Pos	Pos	Neg	1	15	Normal	7	normL	LumA	0	0	0	0	0	0.5	1	0	1	0	NA	ER+/HER2- Low Prolif	0	cluster1	0
S003397.l.r.m.c.lib.g.k.a.t	0	4.62739726027397	ER+/HER2-/LN+_EndoAndCyto	NodePositive	52	Pos	Pos	Neg	3	23	LumB	1	lumB	LumB	1	1	1	1	1	1	1	1	1	1	NA	ER+/HER2- High Prolif	1	cluster3	1
S003399.l.r.m.c.lib.g.k.a.t	0	4.45753424657534	ER+/HER2-/LN-_Endo	NodeNegative	68	Pos	Pos	Neg	3	15	LumB	9	lumB	LumB	1	1	1	1	1	1	1	1	1	1	NA	ER+/HER2- High Prolif	1	cluster2	0.5
S003409.l.r.m.c.lib.g.k.a.t	0	4.51780821917808	ER+/HER2-/LN-_Endo	NodeNegative	53	Pos	Pos	Neg	2	12	LumA	8	normL	LumA	0	0	0	0	0	0.5	1	0	1	0.5	NA	ER+/HER2- Low Prolif	0.5	cluster1	0
S003410.l.r.m.c.lib.g.k.a.t	0	4.45479452054794	ER+/HER2-/LN+_Endo	NodePositive	87	Pos	Pos	Neg	3	23	LumB	4	lumA	LumB	1	1	1	1	1	0.5	1	1	1	0.5	NA	ER+/HER2- High Prolif	0.5	NA	1
[truncated: 1,523 more rows]

## Sheet: Suppl Table S2
Supplementary Table S2. Classification proportions of signatures in clinical assessment groups
Signature	Class	ERpos_HER2neg_LNneg_Endo_ACT	ERpos_HER2neg_LNneg_Endo	ERpos_HER2neg_LNneg_Untreated	ERpos_HER2neg_LNpos_Endo_ACT	ERpos_HER2neg_LNpos_Endo	HER2pos_ERneg_AntiHER2_ACT	HER2pos_Erpos_AntiHER2_Endo_ACT	TNBC_ACT	TNBC_Untreated
AIMS (PAM50)	Basal	4.9	0.5	1.5	0.9	0.2	18.2	0.8	79.9	54.9
AIMS (PAM50)	Her2	10.3	1.8	1	7.9	3.8	67.3	35.6	7.9	24.4
AIMS (PAM50)	LumA	45.3	66.6	61.5	54	67.1	2.7	29.3	0.4	2.4
AIMS (PAM50)	LumB	27.2	10.3	4.5	18.9	9.7	NA	17.2	NA	NA
AIMS (PAM50)	Normal	12.3	20.8	31.5	18.2	19.1	11.8	17.2	11.7	18.3
CIT	basL	4.5	0.5	2	0.7	0.2	10	0.4	78.2	54.9
CIT	lumA	19.3	38.5	28	25.6	37.6	NA	7.9	NA	1.2
CIT	lumB	36.2	13.1	7.5	32.1	13.9	NA	28	0.4	1.2
CIT	lumC	20.2	7.4	5	12.9	7.6	6.4	46	2.1	2.4
CIT	mApo	2.1	0.6	1	0.9	0.9	78.2	9.6	15.1	37.8
CIT	normL	17.7	39.9	56.5	27.7	39.7	5.5	7.9	4.2	2.4
GGI	0	28.4	73.2	83.5	49.2	68.8	13.6	21.3	13	22
GGI	0.5	0	0	0	0	0	0	0	0	0
GGI	1	71.6	26.8	16.5	50.8	31.2	86.4	78.7	87	78
HDPP	cluster1	16.6	32.2	41.8	25.1	31	20	29.7	8.9	11.8
HDPP	cluster2	58.5	46	31.6	53.3	47.9	66.4	55.9	43.8	51.3
HDPP	cluster3	24.9	21.8	26.6	21.6	21.1	13.6	14.4	47.2	36.8
IC10	1	15.6	3.6	2.5	11.5	4.7	3.6	17.6	0.4	1.2
IC10	10	5.3	0.4	2	1.4	0.5	7.3	0.4	66.1	43.9
IC10	2	2.9	2.6	2.5	4.8	3.3	NA	2.1	NA	NA
IC10	3	14.8	26.1	29.5	17.6	25.5	NA	5.4	1.7	3.7
IC10	4	18.5	24.3	29.5	13.9	19.6	25.5	14.2	26.8	41.5
IC10	5	1.2	0.2	NA	0.7	0.9	56.4	38.9	0.8	2.4
IC10	6	3.7	3.4	2	4.4	4	NA	3.3	0.4	1.2
IC10	7	9.5	14.6	12.5	11.5	15.4	0.9	2.5	0.4	NA
IC10	8	14.4	19.9	15	19.4	18.9	0.9	5	NA	1.2
IC10	9	14	5	4.5	14.8	7.1	5.5	10.5	3.3	4.9
PAM50	Basal	5.1	1	2.5	1.7	0.5	13.6	1.3	82.6	58.5
PAM50	Her2	4.3	1.5	1	2.2	2.2	74.5	34.6	9.7	26.8
PAM50	LumA	33.8	71.4	76.8	53.1	69.2	2.7	25.6	2.5	4.9
PAM50	LumB	49.6	20.6	12.6	36.3	21.4	NA	31.6	NA	NA
PAM50	Normal	7.3	5.5	7.1	6.7	6.7	9.1	6.8	5.1	9.8
ROR_PT	0	13.2	48.2	62	31.2	45.4	5.5	7.5	3.3	4.9
ROR_PT	0.5	38.7	39.4	29	37	39	5.5	32.6	7.9	15.9
ROR_PT	1	48.1	12.5	9	31.9	15.6	89.1	59.8	88.7	79.3
ROR_P	0	14.8	46.9	60.5	32.3	46.3	6.4	8.8	3.8	7.3
ROR_P	0.5	37.4	39.4	30.5	35.8	37.6	7.3	28.9	12.6	17.1
ROR_P	1	47.7	13.7	9	31.9	16.1	86.4	62.3	83.7	75.6
ROR_S	0	16	45.9	59.5	33.7	46.6	5.5	10	3.8	3.7
ROR_S	0.5	36.6	40.1	30.5	35.1	37.6	10.9	32.2	7.9	18.3
ROR_S	1	47.3	14	10	31.2	15.8	83.6	57.7	88.3	78
ROR_Tot	0	30.5	64.1	76	12.9	30.7	5.8	17.3	7.2	19
ROR_Tot	0.5	21.4	20.7	15.5	18	21.7	9.6	14.7	15.3	17.7
ROR_Tot	1	48.1	15.3	8.5	69.1	47.5	84.6	68	77.5	63.3
ROR_T	0	15.2	50.7	71	25.4	36.9	4.5	10.9	2.9	6.1
ROR_T	0.5	42.4	35.8	24.5	41.3	41.1	10.9	36.8	8.4	17.1
ROR_T	1	42.4	13.5	4.5	33.3	22	84.5	52.3	88.7	76.8
SDPP	0	28.4	39.5	52.5	31.9	39.5	17.3	28.9	10	9.8
SDPP	0.5	34.6	35.9	30	36.5	36.9	20.9	35.6	15.9	25.6
SDPP	1	37	24.5	17.5	31.6	23.6	61.8	35.6	74.1	64.6
TNBCtype	BL1	NA	NA	NA	NA	NA	NA	NA	19.5	15.2
TNBCtype	BL2	NA	NA	NA	NA	NA	NA	NA	9.7	2.5
TNBCtype	IM	NA	NA	NA	NA	NA	NA	NA	22.9	17.7
TNBCtype	LAR	NA	NA	NA	NA	NA	NA	NA	8.5	29.1
TNBCtype	M	NA	NA	NA	NA	NA	NA	NA	19.1	17.7
TNBCtype	MSL	NA	NA	NA	NA	NA	NA	NA	8.9	7.6
TNBCtype	UNS	NA	NA	NA	NA	NA	NA	NA	11.4	10.1
Endopredict	0	3.3	19.5	29	9.2	18.9	1.8	3.3	1.7	NA
Endopredict	0.5	0	0	0	0	0	0	0	0	NA
Endopredict	1	96.7	80.5	71	90.8	81.1	98.2	96.7	98.3	100
Gene70	0	9.9	46.4	55	24	45.6	2.7	5	0.4	NA
Gene70	0.5	0	0	0	0	0	0	0	0	NA
Gene70	1	90.1	53.6	45	76	54.4	97.3	95	99.6	100
Gene76	0	11.9	45.3	56.5	23.6	42.8	18.2	12.6	19.7	18.3
Gene76	0.5	20.2	27.7	26	24.9	30.3	79.1	22.6	69.9	73.2
Gene76	1	67.9	27	17.5	51.5	27	2.7	64.9	10.5	8.5
Genius	0	16.9	43.6	54.5	25.2	41.8	25.5	19.2	14.2	14.6
Genius	0.5	31.7	37	28.5	34.2	33.8	32.7	31.8	26.4	19.5
Genius	1	51.4	19.4	17	40.6	24.3	41.8	49	59.4	65.9
OncotypeDX	0	15.6	34.4	29.5	23.8	30.5	1.8	2.9	0.8	NA
OncotypeDX	0.5	18.5	29.5	36.5	24.5	32.2	1.8	7.1	0.4	97.6
OncotypeDX	1	65.8	36.1	34	51.7	37.4	96.4	90	98.7	2.4
scmod2	ER+/HER2- High Prolif	63.8	31.4	18.5	53.3	37.1	0.9	31	1.3	3.7
scmod2	ER+/HER2- Low Prolif	25.9	63.6	72	41.6	58.9	1.8	10	2.1	4.9
scmod2	ER-/HER2-	9.1	4.7	9.5	4.6	3.8	12.7	4.2	95.8	89
scmod2	HER2+	1.2	0.3	0	0.5	0.2	84.5	54.8	0.8	2.4
